# Supplementary material for: A prognostic model for breast cancer survival based on PCD and m6A gene interactions
Source: Front Immunol. 2025 Nov 20;16:1711910. doi: 10.3389/fimmu.2025.1711910 (PMC12675348; doi:10.3389/fimmu.2025.1711910)
Supplement: Supplementary file 1 [file Table1.xlsx]

## Sheet: Sheet1
Supplementary Table 1. The information of 27 genes related to m6A
No.	Writers	Erasers	Readers
1	METTL3	ALKBH5	YTHDC1
2	METTL14	FTO	YTHDC2
3	METTL16		YTHDF1
4	WTAP		YTHDF2
5	ZC3H13		YTHDF3
6	RBM15		HNRNPC
7	CBLL1		FMR1
8	RBM15B		LRPPRC
9			HNRNPA2B1
10			IGFBP1
11			IGFBP2
12			IGFBP3
13			RBMX
14			ELAVL1
15			IGF2BP1
16			IGF2BP2
17			IGF2BP3
