# Supplementary material for: A prognostic model for breast cancer survival based on PCD and m6A gene interactions
Source: Front Immunol. 2025 Nov 20;16:1711910. doi: 10.3389/fimmu.2025.1711910 (PMC12675348; doi:10.3389/fimmu.2025.1711910)
Supplement: Supplementary file 4 [file Table4.csv]

	ONTOLOGY	ID	Description	GeneRatio	BgRatio	pvalue	p.adjust	qvalue	geneID	Count
GO:0097193	BP	GO:0097193	intrinsic apoptotic signaling pathway	97/451	319/18870	8.52922900566604e-81	8.52922900566604e-81	2.08562094528023e-77	PPIA/PARP1/CAV1/CYCS/AIFM1/MSH2/E2F1/BRCA1/MELK/BRCA2/HIC1/E2F2/RTKN2/DDIAS/PPM1F/DDX3X/PRKDC/DNAJA1/MSH6/CASP2/BCL3/PPP1R15A/PHLDA3/PDCD10/CASP3/BAX/MIF/BAD/HRAS/NDUFA13/TREM2/BBC3/MSX1/PMAIP1/SFRP2/S100A9/CXCL12/YBX3/S100A8/TNFRSF1B/PLAUR/FYN/SNAI2/EPHA2/PTGS2/HSPB1/SOD2/ZNF385A/CRIP1/RPL11/SKIL/SFN/ATM/PYCARD/FNIP2/JMY/TRAF2/PIAS4/TMEM161A/RAD9A/P4HB/PIK3R1/HIPK2/NFE2L2/ITPR1/BCL2L2/JAK2/CDKN2…	97
GO:2001233	BP	GO:2001233	regulation of apoptotic signaling pathway	100/451	398/18870	2.85644310143965e-74	2.85644310143965e-74	3.49237753928647e-71	PPIA/PARP1/CAV1/HMGB2/SRPX/BRCA1/CX3CR1/RTKN2/DDIAS/DDX3X/DNAJA1/CASP2/TNFRSF12A/PPP2R1B/BAX/MIF/BAD/NDUFA13/TNFSF12/TREM2/BBC3/MSX1/NANOS3/HMOX1/PMAIP1/SFRP2/S100A9/CXCL12/YBX3/CX3CL1/INHBA/SERPINE1/S100A8/ICAM1/PLAUR/FYN/ITPRIP/SNAI2/FAS/PTGS2/IL7/HSPB1/SOD2/CFLAR/ZNF385A/PCGF2/RPL11/PPP1CA/YAP1/SKIL/PRELID1/PYCARD/TRAF2/PIAS4/TMEM161A/RAD9A/BCL2L12/P4HB/NFE2L2/PTEN/BCL2L2/JAK2/TIMP3/CDKN2D/HGF…	100
GO:0097191	BP	GO:0097191	extrinsic apoptotic signaling pathway	75/451	229/18870	8.24723922251844e-65	8.24723922251844e-65	6.72222340838959e-62	CAV1/HMGB2/SRPX/BRCA1/DDX3X/CIB1/CASP2/TGFB1/TNFRSF12A/PPP2R1B/SIVA1/BAX/BAD/NDUFA13/TNFSF12/HMOX1/PMAIP1/SFRP2/CX3CL1/INHBA/SERPINE1/ICAM1/TNFRSF1B/ITPRIP/SNAI2/FAS/CASP10/IL7/KRT8/KRT18/CFLAR/FGFR3/PPP1CA/YAP1/SKIL/PYCARD/TRAF2/PIDD1/BCL2L12/PIK3R1/PTEN/KITLG/BCL2L2/JAK2/TIMP3/HGF/PRDX2/DAXX/GSK3A/TLR4/IGF1/ERBB3/SRC/BOK/BMPR1B/SIAH2/RET/BAK1/STRADB/TLR3/BCL2L1/BCL2L14/SFRP1/TMBIM1/ATF3/TCF7L2/…	75
GO:0010506	BP	GO:0010506	regulation of autophagy	80/451	355/18870	5.12029178762021e-55	5.12029178762021e-55	3.13011521648467e-52	DCN/PRKD1/FEZ1/MTDH/ZMPSTE24/VPS13D/UBQLN4/DAPK3/PIK3CA/CASP3/BAD/TBC1D14/TREM2/PLK3/RASIP1/HMOX1/C9orf72/FOXO1/MET/LZTS1/HSPB1/CHMP4B/SH3GLB1/MLST8/ATP6V0C/LRSAM1/GPR137/NPRL2/RRAGD/WDR24/TP53INP1/HERC1/VPS13C/PIP4K2C/FYCO1/ATP6V1H/ATM/PYCARD/CPTP/CDK5/GPSM1/ACER2/PIK3R2/SREBF1/GAPDH/ATP6V0B/ITPR1/HAX1/KDR/ATG101/LEPR/MTMR3/HGF/FOXK2/GSK3A/RAB8A/RIPK2/ADRB2/SNCA/MAPT/SESN1/FBXW7/EEF1A1/EPM2A/SES…	80
GO:2001234	BP	GO:2001234	negative regulation of apoptotic signaling pathway	60/451	243/18870	1.17191841148258e-43	1.17191841148258e-43	5.73129783131378e-41	PPIA/HMGB2/BRCA1/CX3CR1/RTKN2/DDIAS/DDX3X/DNAJA1/BAX/MIF/NDUFA13/NANOS3/HMOX1/SFRP2/CXCL12/YBX3/CX3CL1/SERPINE1/ICAM1/PLAUR/FYN/ITPRIP/SNAI2/PTGS2/IL7/HSPB1/SOD2/CFLAR/ZNF385A/PCGF2/YAP1/PRELID1/TMEM161A/NFE2L2/BCL2L2/CDKN2D/HGF/HDAC1/PRDX2/IGF1/PTPN1/MAZ/TPT1/SRC/MUC1/CREB3L1/BOK/MMP9/SIAH2/NOC2L/NR4A2/BAK1/STRADB/LRRK2/BCL2L1/TMBIM1/TCF7L2/EYA2/TNF/GDNF	60
GO:0008630	BP	GO:0008630	intrinsic apoptotic signaling pathway in response to DNA damage	43/451	102/18870	8.02744029072924e-43	8.02744029072924e-43	3.27153399918667e-40	MSH2/E2F1/BRCA1/BRCA2/HIC1/DDIAS/PRKDC/MSH6/CASP2/BCL3/PHLDA3/BAX/MIF/BAD/SFRP2/CXCL12/TNFRSF1B/SNAI2/EPHA2/SOD2/ZNF385A/CRIP1/SKIL/SFN/ATM/PYCARD/FNIP2/PIAS4/TMEM161A/RAD9A/PIK3R1/HIPK2/BCL2L2/CDKN2D/CHEK2/TPT1/MUC1/BOK/BAK1/BCL2L1/BCL2A1/NFATC4/TNF	43
GO:2001242	BP	GO:2001242	regulation of intrinsic apoptotic signaling pathway	51/451	190/18870	3.87505083362532e-39	3.87505083362532e-39	1.35364557691904e-36	PPIA/PARP1/CAV1/RTKN2/DDIAS/DDX3X/DNAJA1/BAX/MIF/BAD/NDUFA13/TREM2/BBC3/MSX1/PMAIP1/SFRP2/S100A9/CXCL12/YBX3/S100A8/PLAUR/FYN/SNAI2/PTGS2/HSPB1/SOD2/ZNF385A/RPL11/SKIL/PYCARD/PIAS4/TMEM161A/RAD9A/P4HB/NFE2L2/BCL2L2/CDKN2D/HDAC1/PTPN1/FBXW7/TPT1/SRC/MUC1/CREB3L1/BOK/MMP9/NOC2L/LRRK2/BCL2L1/LCK/NOX1	51
GO:2001236	BP	GO:2001236	regulation of extrinsic apoptotic signaling pathway	46/451	158/18870	3.91523769581001e-37	3.91523769581001e-37	1.19672331149561e-34	CAV1/HMGB2/SRPX/BRCA1/DDX3X/TNFRSF12A/PPP2R1B/TNFSF12/HMOX1/PMAIP1/SFRP2/CX3CL1/INHBA/SERPINE1/ICAM1/ITPRIP/SNAI2/IL7/CFLAR/PPP1CA/YAP1/SKIL/PYCARD/TRAF2/BCL2L12/PTEN/TIMP3/HGF/PRDX2/TLR4/IGF1/SRC/BMPR1B/SIAH2/RET/STRADB/BCL2L1/BCL2L14/SFRP1/TMBIM1/ATF3/TCF7L2/EYA2/TMC8/TNF/GDNF	46
GO:0016236	BP	GO:0016236	macroautophagy	59/451	331/18870	2.07795646232065e-34	2.07795646232065e-34	5.64572264557996e-32	DCN/PGAM5/FEZ1/CHMP2A/VPS13D/UBQLN4/TCIRG1/TGFB1/PIK3CA/PIKFYVE/CASP3/TBC1D14/CHMP4C/CTSD/HMOX1/C9orf72/LZTS1/CHMP4B/SH3GLB1/DDRGK1/TEX264/ATP6V0C/LRSAM1/WDR24/VAMP8/AUP1/TOMM7/TP53INP1/VPS13C/PIP4K2C/FYCO1/ATP6V1H/ATM/ATG2B/CDK5/GPSM1/GAPDH/CALR/ATP6V0B/LGALS8/KDR/ATG101/MTMR3/KLHL3/RIPK2/ADRB2/SESN1/EPM2A/SRC/SESN3/CDK5R1/BNIP3L/LRRK2/ATP6V1C2/MTMR8/OPTN/CLN3/PIM2/ATP6V0D2	59
GO:0052547	BP	GO:0052547	regulation of peptidase activity	57/451	312/18870	7.47264289842633e-34	7.47264289842633e-34	1.82725783716256e-31	LRP1/CAV1/CYCS/AIFM1/PPM1F/NLRP1/DDX3X/TIMP1/CASP2/BAX/BAD/NDUFA13/BBC3/CTSD/PMAIP1/S100A9/UACA/SERPINE1/S100A8/PLAUR/FYN/CASP1/FAS/CASP10/DDRGK1/SFN/PRELID1/PYCARD/PIDD1/BCL2L12/ACER2/GAPDH/PDCD5/JAK2/TIMP3/CDKN2D/HGF/ST20/HDAC1/RIPK2/CTSV/NLRP3/SNCA/MAPT/MAP3K5/SRC/BOK/MMP9/SIAH2/BAK1/LAMP3/LGMN/LCK/AIM2/LAPTM5/TNF/FASLG	57
GO:2000116	BP	GO:2000116	regulation of cysteine-type endopeptidase activity	47/451	195/18870	9.0165555074661e-34	9.0165555074661e-34	2.00435009031998e-31	CYCS/AIFM1/PPM1F/NLRP1/DDX3X/CASP2/BAX/BAD/NDUFA13/BBC3/CTSD/PMAIP1/S100A9/UACA/S100A8/PLAUR/FYN/CASP1/FAS/CASP10/SFN/PYCARD/PIDD1/BCL2L12/ACER2/PDCD5/JAK2/CDKN2D/HGF/ST20/RIPK2/NLRP3/SNCA/MAPT/MAP3K5/SRC/BOK/MMP9/SIAH2/BAK1/LAMP3/LGMN/LCK/AIM2/LAPTM5/TNF/FASLG	47
GO:0052548	BP	GO:0052548	regulation of endopeptidase activity	53/451	288/18870	1.12957167018094e-31	1.12957167018094e-31	2.30174999107924e-29	CYCS/AIFM1/PPM1F/NLRP1/DDX3X/TIMP1/CASP2/BAX/BAD/NDUFA13/BBC3/CTSD/PMAIP1/S100A9/UACA/SERPINE1/S100A8/PLAUR/FYN/CASP1/FAS/CASP10/SFN/PRELID1/PYCARD/PIDD1/BCL2L12/ACER2/GAPDH/PDCD5/JAK2/TIMP3/CDKN2D/HGF/ST20/HDAC1/RIPK2/NLRP3/SNCA/MAPT/MAP3K5/SRC/BOK/MMP9/SIAH2/BAK1/LAMP3/LGMN/LCK/AIM2/LAPTM5/TNF/FASLG	53
GO:0043281	BP	GO:0043281	regulation of cysteine-type endopeptidase activity involved in apoptotic process	42/451	163/18870	1.49098326236433e-31	1.49098326236433e-31	2.80449726192093e-29	CYCS/AIFM1/PPM1F/NLRP1/DDX3X/CASP2/BAX/BAD/NDUFA13/BBC3/CTSD/PMAIP1/S100A9/UACA/S100A8/PLAUR/CASP1/FAS/CASP10/SFN/PYCARD/PIDD1/BCL2L12/ACER2/PDCD5/JAK2/CDKN2D/HGF/ST20/NLRP3/SNCA/MAPT/MAP3K5/SRC/BOK/MMP9/SIAH2/LAMP3/LCK/LAPTM5/TNF/FASLG	42
GO:2001056	BP	GO:2001056	positive regulation of cysteine-type endopeptidase activity	38/451	129/18870	4.91121951414556e-31	4.91121951414556e-31	8.57801724162416e-29	CYCS/AIFM1/PPM1F/NLRP1/DDX3X/CASP2/BAX/BAD/NDUFA13/BBC3/CTSD/PMAIP1/S100A9/UACA/S100A8/FYN/CASP1/FAS/CASP10/PYCARD/PIDD1/ACER2/PDCD5/JAK2/ST20/RIPK2/NLRP3/SNCA/MAPT/MAP3K5/BOK/BAK1/LGMN/LCK/AIM2/LAPTM5/TNF/FASLG	38
GO:0071214	BP	GO:0071214	cellular response to abiotic stimulus	55/451	334/18870	2.91740745030992e-30	2.91740745030992e-30	4.45864309675654e-28	PARP1/BRCA1/PBK/BRCA2/NLRP1/DDX3X/TIMP1/ZMPSTE24/CASP2/PIK3CA/CASP3/BAX/BAD/HRAS/MAPK11/SFRP2/MYLK/YBX3/CRYAB/SNAI2/CASP1/FAS/PTGS2/BMP6/MLST8/CRIP1/YAP1/TP53INP1/ATM/PYCARD/TMEM161A/RAD9A/CALR/IGF1R/PIK3R1/PTEN/ITGB3/ST20/ELK1/TLR4/CHEK2/NLRP3/MMP9/NOC2L/BAK1/TLR3/BCL2L1/SFRP1/CLN3/MMP1/SCN2A/CASP5/MYD88/NFATC4/NOX1	55
GO:0104004	BP	GO:0104004	cellular response to environmental stimulus	55/451	334/18870	2.91740745030992e-30	2.91740745030992e-30	4.45864309675654e-28	PARP1/BRCA1/PBK/BRCA2/NLRP1/DDX3X/TIMP1/ZMPSTE24/CASP2/PIK3CA/CASP3/BAX/BAD/HRAS/MAPK11/SFRP2/MYLK/YBX3/CRYAB/SNAI2/CASP1/FAS/PTGS2/BMP6/MLST8/CRIP1/YAP1/TP53INP1/ATM/PYCARD/TMEM161A/RAD9A/CALR/IGF1R/PIK3R1/PTEN/ITGB3/ST20/ELK1/TLR4/CHEK2/NLRP3/MMP9/NOC2L/BAK1/TLR3/BCL2L1/SFRP1/CLN3/MMP1/SCN2A/CASP5/MYD88/NFATC4/NOX1	55
GO:0045862	BP	GO:0045862	positive regulation of proteolysis	56/451	350/18870	3.92939915816365e-30	3.92939915816365e-30	5.65200882007069e-28	CAV1/CYCS/AIFM1/PLK1/AURKA/PPM1F/NLRP1/DDX3X/PTK2/CASP2/BAX/BAD/NDUFA13/TREM2/PLK3/BBC3/CTSD/PMAIP1/S100A9/UACA/S100A8/TNFRSF1B/FYN/CASP1/FAS/CASP10/DDRGK1/STUB1/PRELID1/PYCARD/PIDD1/ACER2/NFE2L2/PTEN/PDCD5/JAK2/ST20/GSK3A/RIPK2/CTSV/NLRP3/SNCA/MAPT/FBXW7/MAP3K5/SRC/BOK/BAK1/LRRK2/LGMN/LCK/AIM2/LAPTM5/TNF/FASLG/IFNG	56
GO:0010952	BP	GO:0010952	positive regulation of peptidase activity	41/451	170/18870	1.41886662331871e-29	1.41886662331871e-29	1.92750126664875e-27	CYCS/AIFM1/PPM1F/NLRP1/DDX3X/CASP2/BAX/BAD/NDUFA13/BBC3/CTSD/PMAIP1/S100A9/UACA/S100A8/FYN/CASP1/FAS/CASP10/DDRGK1/PRELID1/PYCARD/PIDD1/ACER2/PDCD5/JAK2/ST20/RIPK2/CTSV/NLRP3/SNCA/MAPT/MAP3K5/BOK/BAK1/LGMN/LCK/AIM2/LAPTM5/TNF/FASLG	41
GO:0010950	BP	GO:0010950	positive regulation of endopeptidase activity	39/451	156/18870	8.07273602490803e-29	8.07273602490803e-29	1.03894547290091e-26	CYCS/AIFM1/PPM1F/NLRP1/DDX3X/CASP2/BAX/BAD/NDUFA13/BBC3/CTSD/PMAIP1/S100A9/UACA/S100A8/FYN/CASP1/FAS/CASP10/PRELID1/PYCARD/PIDD1/ACER2/PDCD5/JAK2/ST20/RIPK2/NLRP3/SNCA/MAPT/MAP3K5/BOK/BAK1/LGMN/LCK/AIM2/LAPTM5/TNF/FASLG	39
GO:2001235	BP	GO:2001235	positive regulation of apoptotic signaling pathway	37/451	145/18870	9.66001298047291e-28	9.66001298047291e-28	1.18106369229677e-25	CAV1/SRPX/CASP2/TNFRSF12A/PPP2R1B/BAX/BAD/TNFSF12/BBC3/MSX1/PMAIP1/S100A9/INHBA/S100A8/FAS/RPL11/PPP1CA/SKIL/PYCARD/TRAF2/PIAS4/RAD9A/PTEN/JAK2/TIMP3/TLR4/CTSV/FBXW7/BOK/BMPR1B/RET/SFRP1/ATF3/LCK/NFATC4/TNF/NOX1	37
GO:0062197	BP	GO:0062197	cellular response to chemical stress	51/451	317/18870	1.31627740052003e-27	1.31627740052003e-27	1.53268792050527e-25	PPIA/PARP1/CAV1/AIFM1/EZH2/FANCD2/PRKD1/SIRPA/DDX3X/JUN/DNAJA1/PDCD10/PIK3CA/CASP3/BAD/HMOX1/MYLK/YBX3/EGFR/FOXO1/FYN/MET/CASP1/FAS/PTGS2/SOD2/PCGF2/MLST8/TP53INP1/ATM/PYCARD/TMEM161A/FER/NFE2L2/HGF/PRDX2/NLRP3/SNCA/MAPT/PDK2/MAP3K5/SRC/MMP9/NR4A2/LRRK2/CLN3/IL6/SCN2A/MPO/SLC7A11/NOX1	51
GO:0043280	BP	GO:0043280	positive regulation of cysteine-type endopeptidase activity involved in apoptotic process	33/451	111/18870	3.11505159513588e-27	3.11505159513588e-27	3.46232768205773e-25	CYCS/AIFM1/PPM1F/NLRP1/DDX3X/CASP2/BAX/BAD/NDUFA13/BBC3/CTSD/PMAIP1/S100A9/UACA/S100A8/CASP1/FAS/CASP10/PYCARD/PIDD1/ACER2/PDCD5/JAK2/ST20/NLRP3/SNCA/MAPT/MAP3K5/BOK/LCK/LAPTM5/TNF/FASLG	33
GO:0051347	BP	GO:0051347	positive regulation of transferase activity	57/451	414/18870	3.58661058642002e-27	3.58661058642002e-27	3.81313336029918e-25	PPIA/UBE2C/PLK1/EZH2/PRKD1/DDX3X/PTK2/CIB1/GRHL2/TGFB1/PDCD10/PIN1/BAD/HRAS/TREM2/ELANE/PRNP/EGFR/MET/EPHA2/FGFR3/TRAF2/IGF1R/PTEN/KDR/JAK2/ITGB3/DAXX/GSK3A/TLR4/ADRB2/IGF1/SNCA/CCND1/ERBB3/MAPT/PTPN1/FBXW7/MAP3K5/SRC/NTRK2/RET/STRADB/LRRK2/TLR3/MAPK15/LAT/EEF1A2/KIT/IL6R/IL18/CCR7/TNF/IFNG/CEMIP/SLC11A1/HNRNPA2B1	57
GO:0016241	BP	GO:0016241	regulation of macroautophagy	36/451	159/18870	4.65594390066431e-25	4.65594390066431e-25	4.74375336896631e-23	DCN/FEZ1/VPS13D/UBQLN4/PIK3CA/CASP3/HMOX1/C9orf72/LZTS1/SH3GLB1/ATP6V0C/LRSAM1/WDR24/VPS13C/PIP4K2C/FYCO1/ATP6V1H/CDK5/GPSM1/GAPDH/ATP6V0B/KDR/RIPK2/ADRB2/SESN1/EPM2A/SESN3/CDK5R1/BNIP3L/LRRK2/ATP6V1C2/MTMR8/OPTN/CLN3/PIM2/ATP6V0D2	36
GO:0033674	BP	GO:0033674	positive regulation of kinase activity	49/451	337/18870	1.61046795594139e-24	1.61046795594139e-24	1.521824953686e-22	PPIA/EZH2/PRKD1/DDX3X/PTK2/CIB1/TGFB1/PDCD10/BAD/HRAS/TREM2/ELANE/PRNP/EGFR/MET/EPHA2/FGFR3/TRAF2/IGF1R/KDR/JAK2/ITGB3/DAXX/TLR4/ADRB2/IGF1/SNCA/CCND1/ERBB3/MAPT/PTPN1/FBXW7/MAP3K5/SRC/NTRK2/RET/STRADB/LRRK2/TLR3/LAT/EEF1A2/KIT/IL6R/IL18/CCR7/TNF/IFNG/CEMIP/SLC11A1	49
GO:0008625	BP	GO:0008625	extrinsic apoptotic signaling pathway via death domain receptors	28/451	86/18870	1.61812640361792e-24	1.61812640361792e-24	1.521824953686e-22	HMGB2/BRCA1/DDX3X/BAX/BAD/HMOX1/PMAIP1/SFRP2/SERPINE1/ICAM1/ITPRIP/CASP10/CFLAR/SKIL/PIDD1/PIK3R1/PTEN/TIMP3/HGF/DAXX/BMPR1B/BCL2L1/SFRP1/TMBIM1/ATF3/TMC8/TNF/FASLG	28
GO:2001243	BP	GO:2001243	negative regulation of intrinsic apoptotic signaling pathway	31/451	114/18870	2.45104385040394e-24	2.45104385040394e-24	2.21979526880637e-22	PPIA/RTKN2/DDIAS/DDX3X/DNAJA1/MIF/NDUFA13/SFRP2/CXCL12/YBX3/PLAUR/FYN/SNAI2/PTGS2/HSPB1/SOD2/ZNF385A/TMEM161A/NFE2L2/BCL2L2/CDKN2D/HDAC1/PTPN1/TPT1/SRC/MUC1/CREB3L1/MMP9/NOC2L/LRRK2/BCL2L1	31
GO:0038034	BP	GO:0038034	signal transduction in absence of ligand	25/451	67/18870	9.89448185867466e-24	9.89448185867466e-24	8.34296963981896e-22	SRPX/CASP2/PPP2R1B/BAX/BAD/CX3CL1/INHBA/SNAI2/FAS/IL7/PPP1CA/KITLG/BCL2L2/PRDX2/GSK3A/ERBB3/BOK/RET/BAK1/STRADB/BCL2L1/EYA2/BCL2A1/TNF/GDNF	25
GO:0097192	BP	GO:0097192	extrinsic apoptotic signaling pathway in absence of ligand	25/451	67/18870	9.89448185867466e-24	9.89448185867466e-24	8.34296963981896e-22	SRPX/CASP2/PPP2R1B/BAX/BAD/CX3CL1/INHBA/SNAI2/FAS/IL7/PPP1CA/KITLG/BCL2L2/PRDX2/GSK3A/ERBB3/BOK/RET/BAK1/STRADB/BCL2L1/EYA2/BCL2A1/TNF/GDNF	25
GO:1901653	BP	GO:1901653	cellular response to peptide	50/451	374/18870	2.52542468810862e-23	2.52542468810862e-23	2.05844264928994e-21	LRP1/PARP1/CAV1/PRKD1/PRKDC/PTPN11/PTK2/PIK3CA/HRAS/TREM2/CTSD/PRNP/INHBA/ICAM1/FOXO1/FYN/JAK3/PRKCA/CFLAR/JAK1/PIP4K2C/FER/CDK5/ITGA4/PIK3R2/SREBF1/IGF1R/PIK3R1/NFE2L2/STAT5B/SIK2/BCL2L2/JAK2/ITGB3/GSK3A/RAB8A/RIPK2/TLR4/ADRB2/IGF1/PTPN1/PDK2/SRC/SESN3/STAT1/NR4A2/NDEL1/LGMN/PCK2/TNF	50
GO:0018108	BP	GO:0018108	peptidyl-tyrosine phosphorylation	43/451	276/18870	7.86407313214757e-23	7.86407313214757e-23	6.20313816162268e-21	CAV1/PTPN11/PTK2/TNK2/TGFB1/CBL/MIF/TREM2/FES/SFRP2/PRNP/EGFR/FYN/JAK3/BMP6/IL7/MLST8/FGFR3/JAK1/FER/IGF1R/HAX1/KITLG/KDR/JAK2/HGF/ITGB3/RIPK2/IGF1/ERBB3/PTPN1/FBXW7/SRC/SFRP1/KIT/PTK6/LCK/IL6/IL6R/CD3E/IL18/TNF/IFNG	43
GO:0018212	BP	GO:0018212	peptidyl-tyrosine modification	43/451	278/18870	1.05468262714433e-22	1.05468262714433e-22	8.05930178571143e-21	CAV1/PTPN11/PTK2/TNK2/TGFB1/CBL/MIF/TREM2/FES/SFRP2/PRNP/EGFR/FYN/JAK3/BMP6/IL7/MLST8/FGFR3/JAK1/FER/IGF1R/HAX1/KITLG/KDR/JAK2/HGF/ITGB3/RIPK2/IGF1/ERBB3/PTPN1/FBXW7/SRC/SFRP1/KIT/PTK6/LCK/IL6/IL6R/CD3E/IL18/TNF/IFNG	43
GO:0010821	BP	GO:0010821	regulation of mitochondrion organization	33/451	152/18870	1.92240023112278e-22	1.92240023112278e-22	1.42447710905844e-20	DCN/PGAM5/AURKA/TFRC/VPS13D/BAX/BAD/TREM2/ZNF205/BBC3/PMAIP1/PLAUR/VPS13C/PRELID1/PYCARD/SREBF1/HAX1/BCL2L2/KDR/PDCD5/HGF/GSK3A/IGF1/MAPT/FBXW7/BOK/BNIP3L/MMP9/BAK1/LRRK2/BCL2L1/GZMB/BIK	33
GO:0008637	BP	GO:0008637	apoptotic mitochondrial changes	29/451	110/18870	2.0135663438367e-22	2.0135663438367e-22	1.44814694016491e-20	GGCT/RHOT2/BAX/BAD/ZNF205/BBC3/PMAIP1/PLAUR/SOD2/SFN/PRELID1/PYCARD/TIMM50/BCL2L2/PDCD5/HGF/GSK3A/IGF1/BOK/BNIP3L/MMP9/BAK1/ATP2A1/BCL2L1/EYA2/BCL2A1/GZMB/PIM2/BIK	29
GO:0001819	BP	GO:0001819	positive regulation of cytokine production	56/451	499/18870	2.99571972313748e-22	2.99571972313748e-22	2.0929494486762e-20	HMGB2/BRCA1/NLRP1/DDX3X/PTPN11/GSDMD/BCL3/TGFB1/MIF/HRAS/TREM2/MAPK11/ELANE/HMOX1/CX3CL1/IFNGR1/IL1R1/SERPINE1/CASP1/SEMA7A/TWIST1/PTGS2/IL7/HSPB1/PYCARD/TRAF2/GAPDH/PIK3R1/STAT5B/JAK2/HGF/RIPK2/TLR4/NLRP3/CD14/SRC/STAT1/LRRK2/TLR3/KIT/IL6/AIM2/LAPTM5/MYD88/NFATC4/CD84/IL6R/CD3E/IL18/CCR7/FOXP3/TNF/NOX1/CLNK/IFNG/SLC11A1	56
GO:0051402	BP	GO:0051402	neuron apoptotic process	42/451	278/18870	8.57853069511216e-22	8.57853069511216e-22	5.77794150273327e-20	PARP1/AIFM1/MSH2/CX3CR1/NLRP1/CASP2/KRAS/PIK3CA/CASP3/BAX/HRAS/TREM2/PRNP/CX3CL1/FAS/SOD2/ATM/CDK5/GAPDH/HIPK2/KDR/JAK2/DAXX/ELK1/SNCA/CCND1/ERBB3/FBXW7/MAP3K5/NTRK2/BOK/CDK5R1/NR4A2/POU4F1/BCL2L1/LGMN/CLN3/SCN2A/NFATC4/TNF/FASLG/GDNF	42
GO:0043410	BP	GO:0043410	positive regulation of MAPK cascade	54/451	474/18870	8.74277416362783e-22	8.74277416362783e-22	5.77794150273327e-20	PPIA/EZH2/PTPN11/CIB1/TGFB1/PDCD10/MIF/HRAS/TREM2/ELANE/CX3CL1/EGFR/INHBA/ICAM1/PRKCA/SEMA7A/CFLAR/FGFR3/LAMTOR2/PYCARD/TRAF2/LPAR2/IGF1R/HIPK2/KDR/JAK2/HGF/EDA2R/ITGB3/KL/PRDX2/RIPK2/LPAR1/TLR4/ADRB2/IGF1/PTPN1/FBXW7/MAP3K5/SRC/NTRK2/RET/LRRK2/TLR3/KIT/IL6/LAPTM5/MYD88/CCR7/CD27/TNF/NOX1/CDH2/IGFBP3	54
GO:0031331	BP	GO:0031331	positive regulation of cellular catabolic process	48/451	396/18870	1.38406718544559e-20	1.38406718544559e-20	8.90633814900308e-19	DCN/PRKD1/MTDH/VPS13D/BAX/BAD/PLK3/NANOS3/HMOX1/C9orf72/TNFRSF1B/FOXO1/TWIST1/SH3GLB1/MLST8/LRSAM1/NPRL2/WDR24/TP53INP1/PIP4K2C/FYCO1/ATM/PHKG2/GPSM1/KDR/ATG101/ST20/GSK3A/RIPK2/ADRB2/IGF1/SNCA/PTPN1/SESN1/EPM2A/SESN3/BNIP3L/TPCN1/LRRK2/OPTN/IL6/LAPTM5/PIM2/TNF/IFNG/YTHDF1/FTO/IGF2BP1	48
GO:0010508	BP	GO:0010508	positive regulation of autophagy	31/451	150/18870	1.77151402003935e-20	1.77151402003935e-20	1.11072255561442e-18	DCN/PRKD1/MTDH/VPS13D/BAD/PLK3/HMOX1/C9orf72/FOXO1/SH3GLB1/LRSAM1/NPRL2/WDR24/TP53INP1/PIP4K2C/FYCO1/GPSM1/KDR/ATG101/GSK3A/RIPK2/ADRB2/SESN1/EPM2A/SESN3/BNIP3L/TPCN1/LRRK2/OPTN/PIM2/IFNG	31
GO:0072331	BP	GO:0072331	signal transduction by p53 class mediator	33/451	175/18870	2.06204326535211e-20	2.06204326535211e-20	1.26055960668762e-18	MSH2/AURKA/E2F1/BRCA2/HIC1/E2F2/ZMPSTE24/CASP2/BCL3/PHLDA3/BAX/MIF/PLK3/MSX1/PMAIP1/SNAI2/TWIST1/ZNF385A/RPL11/ATM/PYCARD/JMY/PIDD1/ACER2/HIPK2/EDA2R/CHEK2/PDK2/TP53BP2/MUC1/BOK/POU4F1/CASP6	33
GO:0001836	BP	GO:0001836	release of cytochrome c from mitochondria	21/451	56/18870	3.47207442949679e-20	3.47207442949679e-20	2.03985259735648e-18	GGCT/BAX/BAD/BBC3/PMAIP1/PLAUR/SOD2/SFN/PRELID1/PYCARD/TIMM50/BCL2L2/PDCD5/HGF/IGF1/BOK/MMP9/BAK1/BCL2L1/BCL2A1/BIK	21
GO:1903829	BP	GO:1903829	positive regulation of protein localization	52/451	476/18870	3.50366416851157e-20	3.50366416851157e-20	2.03985259735648e-18	LRP1/PPIA/PARP1/PLK1/PRKD1/TFRC/CIB1/TGFB1/PDCD10/PIK3CA/BAD/HRAS/TREM2/PLK3/BBC3/PRNP/EGFR/ACSL4/FYN/EPHA2/PTGS2/BMP6/SH3GLB1/DDRGK1/ITGB1/JAK1/TOMM7/YAP1/SFN/CDK5/PIK3R2/PIK3R1/ITPR1/PDCD5/JAK2/GSK3A/TLR4/IGF1/SNCA/MAPT/FBXW7/EZR/CDH1/SRC/CDK5R1/PCK2/CLN3/TCF7L2/GZMB/TNF/IFNG/CEMIP	52
GO:0001667	BP	GO:0001667	ameboidal-type cell migration	53/451	497/18870	4.43869138838996e-20	4.43869138838996e-20	2.4667655730215e-18	DCN/PRKD1/PPM1F/TIMP1/PTPN11/PTK2/CIB1/TGFB1/PDCD10/PIK3CA/TNFSF12/SMAD4/HMOX1/S100A9/ZEB2/AKT3/MET/SNAI2/EPHA2/DPP4/PRKCA/SEMA7A/TWIST1/PTGS2/HSPB1/ITGB1/SGPL1/LAMTOR2/FER/ITGA4/CALR/LGALS8/NFE2L2/PTEN/DOCK1/KITLG/ARHGEF7/KDR/ITGB3/FBXW7/SRC/MMP9/RET/ITGB4/LGMN/KIT/P2RX4/CLN3/TNF/IFNG/FN1/CDH2/GDNF	53
GO:0022411	BP	GO:0022411	cellular component disassembly	53/451	497/18870	4.43869138838996e-20	4.43869138838996e-20	2.4667655730215e-18	LRP1/AIFM1/PLK1/KIF2C/AURKA/CX3CR1/CHMP2A/CIB1/ZMPSTE24/VPS13D/UBQLN4/TGFB1/PIK3CA/BAX/CHMP4C/TREM2/PLK3/ELANE/CX3CL1/SNAI2/DPP4/PRKCA/CHMP4B/DDRGK1/TEX264/ITGB1/PPP1CA/VAMP8/TOMM7/VPS13C/FYCO1/ATG2B/FER/SREBF1/IGF1R/PIK3R1/HMGA1/HAX1/SHARPIN/ST20/GSK3A/CTSV/ADRB2/FBXW7/BOK/BNIP3L/MMP9/OPTN/CLN3/MMP1/IL6/TNF/MMP13	53
GO:1902041	BP	GO:1902041	regulation of extrinsic apoptotic signaling pathway via death domain receptors	20/451	50/18870	5.93272634725755e-20	5.93272634725755e-20	3.22379492507118e-18	HMGB2/BRCA1/DDX3X/HMOX1/PMAIP1/SFRP2/SERPINE1/ICAM1/ITPRIP/CFLAR/SKIL/PTEN/TIMP3/HGF/BMPR1B/BCL2L1/SFRP1/TMBIM1/ATF3/TMC8	20
GO:0045785	BP	GO:0045785	positive regulation of cell adhesion	52/451	482/18870	6.13523400795986e-20	6.13523400795986e-20	3.26136123581024e-18	CAV1/SIRPA/PPM1F/TFRC/PTPN11/CIB1/PIK3CA/BAD/ELANE/SFRP2/CXCL12/CX3CL1/PLAUR/FYN/DPP4/PRKCA/GLI2/IL7/JAK1/ATM/PYCARD/ITGA4/PIK3R2/P4HB/CALR/DOCK1/STAT5B/KITLG/ARHGEF7/KDR/JAK2/ITGB3/EDIL3/RIPK2/NLRP3/IGF1/SRC/RET/UNC13D/SFRP1/LCK/IL6/CD3E/IL18/CCR7/CD5/FOXP3/CD27/TNF/IFNG/FN1/IGFBP2	52
GO:0009314	BP	GO:0009314	response to radiation	49/451	428/18870	6.29030236639374e-20	6.29030236639374e-20	3.27264779331079e-18	PARP1/MSH2/FANCD2/BRCA1/PBK/BRCA2/NLRP1/PRKDC/TIMP1/ZMPSTE24/MSH6/BCL3/KRAS/CBL/CASP3/BAX/HRAS/PLK3/MAPK11/ELANE/SFRP2/CRYAB/EGFR/SNAI2/SOD2/CRIP1/ITGB1/PPP1CA/YAP1/TP53INP1/ATM/TMEM161A/CDK5/RAD9A/PIK3R1/CDKN2D/ST20/ELK1/CHEK2/CCND1/MMP9/NOC2L/BAK1/BCL2L1/SFRP1/KIT/MMP1/NFATC4/SLC7A11	49
GO:0070482	BP	GO:0070482	response to oxygen levels	44/451	343/18870	6.53203644122642e-20	6.53203644122642e-20	3.32761417828267e-18	CAV1/AIFM1/TFRC/TGFB1/CBL/CASP3/PIN1/BAD/TREM2/PLK3/SMAD4/HMOX1/PMAIP1/CXCL12/CRYAB/PLAU/ZEB2/FOXO1/FAS/DPP4/TWIST1/PTGS2/SOD2/ATP6AP1/CFLAR/MLST8/STUB1/ATM/P4HB/HIPK2/NFE2L2/ITPR1/LPAR1/ANGPTL4/SRC/BNIP3L/NR4A2/CA9/SFRP1/RYR1/SCN2A/CXCR4/TNF/NOX1	44
GO:0006979	BP	GO:0006979	response to oxidative stress	47/451	400/18870	1.29681554850311e-19	1.29681554850311e-19	6.47154139457085e-18	PPIA/PARP1/AIFM1/EZH2/FANCD2/PRKD1/SIRPA/JUN/PDCD10/CASP3/PLK3/HMOX1/CRYAB/PRNP/EGFR/FOXO1/FYN/MET/PTGS2/SOD2/PCGF2/GSS/TP53INP1/ATM/TMEM161A/FER/NFE2L2/PRDX4/JAK2/HGF/PRDX2/SNCA/MAPT/SESN1/PDK2/LIAS/MAP3K5/SRC/SESN3/STAT1/MMP9/NR4A2/BAK1/LRRK2/IL6/MPO/SLC7A11	47
GO:0006919	BP	GO:0006919	activation of cysteine-type endopeptidase activity involved in apoptotic process	22/451	68/18870	1.85122221396372e-19	1.85122221396372e-19	9.05345095376363e-18	CYCS/AIFM1/NLRP1/CASP2/BAX/BAD/BBC3/S100A9/S100A8/CASP10/PYCARD/PIDD1/ACER2/JAK2/ST20/SNCA/MAPT/BOK/LCK/LAPTM5/TNF/FASLG	22
GO:2001237	BP	GO:2001237	negative regulation of extrinsic apoptotic signaling pathway	25/451	99/18870	5.31957534325823e-19	5.31957534325823e-19	2.55054149068914e-17	HMGB2/BRCA1/DDX3X/HMOX1/SFRP2/CX3CL1/SERPINE1/ICAM1/ITPRIP/SNAI2/IL7/CFLAR/YAP1/HGF/PRDX2/IGF1/SRC/SIAH2/STRADB/BCL2L1/TMBIM1/TCF7L2/EYA2/TNF/GDNF	25
GO:0032496	BP	GO:0032496	response to lipopolysaccharide	43/451	348/18870	7.45034158330316e-19	7.45034158330316e-19	3.50347034372738e-17	HMGB2/CX3CR1/SIRPA/MTDH/CASP3/MIF/TREM2/ELANE/S100A9/CX3CL1/SERPINE1/S100A8/TNFRSF1B/CASP1/PRKCA/PTGS2/BMP6/SOD2/PYCARD/FER/JAK2/PRDX2/CDK4/RIPK2/TLR4/NLRP3/SNCA/CD14/LIAS/SRC/MMP9/PCK2/CXCL8/IL6/NLRP7/MPO/MYD88/CCR7/FOXP3/TNF/FASLG/UMOD/SLC11A1	43
GO:0043491	BP	GO:0043491	phosphatidylinositol 3-kinase/protein kinase B signal transduction	39/451	290/18870	1.73856892760604e-18	1.73856892760604e-18	8.02124253987852e-17	DCN/CX3CR1/MTDH/PTK2/CIB1/TGFB1/PHLDA3/CBL/PIK3CA/TREM2/PLK3/CX3CL1/EGFR/EPHA2/TWIST1/ITGB1/PIK3R2/IGF1R/PIK3R1/PTEN/HAX1/KDR/JAK2/HGF/IGF1/ERBB3/MAZ/SRC/NTRK2/SESN3/RET/KIT/P2RX4/TCF7L2/AIM2/IL18/CCR7/TNF/FN1	39
GO:0072332	BP	GO:0072332	intrinsic apoptotic signaling pathway by p53 class mediator	23/451	84/18870	1.90823575618102e-18	1.90823575618102e-18	8.64099739104974e-17	MSH2/E2F1/BRCA2/E2F2/BCL3/PHLDA3/BAX/MIF/MSX1/PMAIP1/ZNF385A/RPL11/PYCARD/JMY/HIPK2/EDA2R/CHEK2/PDK2/TP53BP2/MUC1/BOK/POU4F1/CASP6	23
GO:0050730	BP	GO:0050730	regulation of peptidyl-tyrosine phosphorylation	35/451	231/18870	2.23458653657461e-18	2.23458653657461e-18	9.93482205638817e-17	CAV1/PTPN11/TNK2/TGFB1/CBL/MIF/TREM2/SFRP2/PRNP/EGFR/FYN/BMP6/IL7/MLST8/FGFR3/HAX1/KITLG/JAK2/HGF/ITGB3/RIPK2/IGF1/ERBB3/PTPN1/FBXW7/SRC/SFRP1/KIT/PTK6/IL6/IL6R/CD3E/IL18/TNF/IFNG	35
GO:0043523	BP	GO:0043523	regulation of neuron apoptotic process	35/451	232/18870	2.57472553908941e-18	2.57472553908941e-18	1.12426455400464e-16	PARP1/AIFM1/MSH2/CX3CR1/CASP2/KRAS/PIK3CA/CASP3/BAX/HRAS/TREM2/PRNP/CX3CL1/SOD2/ATM/CDK5/HIPK2/KDR/JAK2/SNCA/CCND1/ERBB3/FBXW7/NTRK2/BOK/CDK5R1/NR4A2/POU4F1/BCL2L1/LGMN/CLN3/NFATC4/TNF/FASLG/GDNF	35
GO:0051896	BP	GO:0051896	regulation of phosphatidylinositol 3-kinase/protein kinase B signal transduction	36/451	248/18870	3.02603049575288e-18	3.02603049575288e-18	1.29814752384745e-16	DCN/CX3CR1/MTDH/PTK2/CIB1/TGFB1/PHLDA3/CBL/PIK3CA/TREM2/CX3CL1/EGFR/EPHA2/TWIST1/ITGB1/IGF1R/PTEN/HAX1/KDR/JAK2/HGF/IGF1/ERBB3/MAZ/SRC/NTRK2/SESN3/RET/KIT/P2RX4/TCF7L2/AIM2/IL18/CCR7/TNF/FN1	36
GO:0071496	BP	GO:0071496	cellular response to external stimulus	42/451	346/18870	3.76261693166338e-18	3.76261693166338e-18	1.5863083724599e-16	AIFM1/PRKD1/YWHAZ/GSDMD/CASP2/CBL/BAD/FES/PMAIP1/SFRP2/FOXO1/SNAI2/CASP1/FAS/PTGS2/BMP6/SH3GLB1/MLST8/NPRL2/RRAGD/WDR24/JMY/ITGA4/SREBF1/IGF1R/NFE2L2/MTMR3/ITGB3/TLR4/SESN1/PDK2/MAP3K5/SESN3/NR4A2/BAK1/LRRK2/TLR3/SFRP1/ATF3/PRKAG3/CASP5/MYD88	42
GO:0009895	BP	GO:0009895	negative regulation of catabolic process	42/451	349/18870	5.18552012486004e-18	5.18552012486004e-18	2.14914598573593e-16	E2F1/PBK/FEZ1/TIMP1/LAPTM4B/UBQLN4/PIK3CA/PIN1/TBC1D14/TREM2/RASIP1/SMAD4/HMOX1/YBX3/EGFR/FYN/MET/LZTS1/DDRGK1/MLST8/RRAGD/RPL11/HERC1/CPTP/TRAF2/HIPK2/LEPR/TIMP3/HGF/FOXK2/GSK3A/SNCA/TRAF5/LRRK2/LAMP3/MYD88/TNF/SLC11A1/GDNF/ELAVL1/IGF2BP3/IGF2BP1	42
GO:2001238	BP	GO:2001238	positive regulation of extrinsic apoptotic signaling pathway	19/451	53/18870	5.98884814596705e-18	5.98884814596705e-18	2.4407182882599e-16	CAV1/SRPX/TNFRSF12A/PPP2R1B/TNFSF12/PMAIP1/INHBA/PPP1CA/SKIL/PYCARD/TRAF2/PTEN/TIMP3/TLR4/BMPR1B/RET/SFRP1/ATF3/TNF	19
GO:0002237	BP	GO:0002237	response to molecule of bacterial origin	43/451	369/18870	6.89374393713274e-18	6.89374393713274e-18	2.7634455851526e-16	HMGB2/CX3CR1/SIRPA/MTDH/CASP3/MIF/TREM2/ELANE/S100A9/CX3CL1/SERPINE1/S100A8/TNFRSF1B/CASP1/PRKCA/PTGS2/BMP6/SOD2/PYCARD/FER/JAK2/PRDX2/CDK4/RIPK2/TLR4/NLRP3/SNCA/CD14/LIAS/SRC/MMP9/PCK2/CXCL8/IL6/NLRP7/MPO/MYD88/CCR7/FOXP3/TNF/FASLG/UMOD/SLC11A1	43
GO:1904019	BP	GO:1904019	epithelial cell apoptotic process	28/451	144/18870	7.18610802427794e-18	7.18610802427794e-18	2.83418148393848e-16	E2F1/E2F2/TGFB1/CASP3/BAX/HMOX1/SERPINE1/ICAM1/KRT8/KRT18/CFLAR/YAP1/PIAS4/ITGA4/IGF1R/NFE2L2/KDR/JAK2/ITGB3/ANGPTL4/MAP3K5/BOK/CASP6/BCL2L1/TCF7L2/IL6/TNF/FASLG	28
GO:0050900	BP	GO:0050900	leukocyte migration	44/451	396/18870	1.72468077760636e-17	1.72468077760636e-17	6.69412438826995e-16	PPIA/CX3CR1/SIRPA/BSG/PTK2/PIKFYVE/MIF/TREM2/ELANE/HMOX1/S100A9/CXCL12/CX3CL1/IL1R1/SERPINE1/S100A8/ICAM1/FYN/DPP4/ITGB1/PYCARD/FER/ITGA4/CALR/PIK3R1/STAT5B/KITLG/ITGB3/SRC/RET/LGMN/KIT/P2RX4/LCK/CXCL8/IL6/CXCR4/MYD88/IL6R/CCR7/CXCR3/TNF/UMOD/PRTN3	44
GO:0018105	BP	GO:0018105	peptidyl-serine phosphorylation	38/451	295/18870	2.1371139792389e-17	2.1371139792389e-17	8.16532199633546e-16	CAV1/PLK1/AURKA/PBK/PRKD1/PPM1F/PRKDC/TFRC/TGFB1/PDCD10/PIK3CA/PIKFYVE/BAX/MIF/HRC/SFRP2/EGFR/AKT3/PRKCA/PTGS2/ATM/FNIP2/CDK5/HIPK2/PTEN/HAX1/HGF/GSK3A/RIPK2/SNCA/NTRK2/CDK5R1/RET/BAK1/LRRK2/IL6/TNF/IFNG	38
GO:0007159	BP	GO:0007159	leukocyte cell-cell adhesion	45/451	419/18870	2.70282066916377e-17	2.70282066916377e-17	1.01678581610809e-15	CAV1/CX3CR1/SIRPA/TFRC/PTPN11/PIK3CA/CASP3/BAD/ELANE/S100A9/CXCL12/PRNP/S100A8/ICAM1/FYN/NT5E/JAK3/DPP4/GLI2/IL7/ITGB1/PYCARD/ITGA4/STAT5B/KITLG/JAK2/PRDX2/RIPK2/NLRP3/IGF1/EZR/SRC/LCK/IL6/LAPTM5/CD3E/IL18/CCR7/CD5/FOXP3/CD27/TNF/UMOD/IFNG/IGFBP2	45
GO:0045860	BP	GO:0045860	positive regulation of protein kinase activity	37/451	282/18870	3.10627180766375e-17	3.10627180766375e-17	1.15085636510413e-15	PPIA/EZH2/DDX3X/PTK2/CIB1/TGFB1/PDCD10/HRAS/ELANE/PRNP/EGFR/TRAF2/JAK2/ITGB3/DAXX/TLR4/ADRB2/IGF1/SNCA/CCND1/ERBB3/PTPN1/FBXW7/MAP3K5/SRC/STRADB/LRRK2/TLR3/LAT/KIT/IL6R/IL18/CCR7/TNF/IFNG/CEMIP/SLC11A1	37
GO:0036293	BP	GO:0036293	response to decreased oxygen levels	39/451	315/18870	3.1679198233377e-17	3.1679198233377e-17	1.1561787509212e-15	CAV1/AIFM1/TFRC/TGFB1/CBL/CASP3/PIN1/BAD/TREM2/PLK3/SMAD4/HMOX1/PMAIP1/CXCL12/CRYAB/PLAU/ZEB2/DPP4/TWIST1/PTGS2/SOD2/CFLAR/MLST8/STUB1/ATM/P4HB/HIPK2/NFE2L2/ITPR1/ANGPTL4/SRC/BNIP3L/NR4A2/CA9/SFRP1/RYR1/SCN2A/CXCR4/TNF	39
GO:0007249	BP	GO:0007249	canonical NF-kappaB signal transduction	38/451	300/18870	3.79065251512468e-17	3.79065251512468e-17	1.36310925582579e-15	PARP1/CX3CR1/PRKD1/SIRPA/MTDH/TFRC/BCL3/TREM2/S100A4/HMOX1/CX3CL1/FYN/CASP1/CASP10/HSPB1/CFLAR/DDRGK1/PYCARD/TRAF2/PIDD1/GAPDH/PRDX4/SHARPIN/EDA2R/HDAC1/RIPK2/LPAR1/TLR4/STAT1/TRAF5/TLR3/OPTN/TLE1/MYD88/PIM2/CCR7/TNF/FASLG	38
GO:0071478	BP	GO:0071478	cellular response to radiation	30/451	181/18870	4.99273897040227e-17	4.99273897040227e-17	1.76935661758116e-15	PARP1/BRCA1/PBK/BRCA2/NLRP1/TIMP1/ZMPSTE24/BAX/HRAS/MAPK11/SFRP2/CRYAB/SNAI2/CRIP1/YAP1/TP53INP1/ATM/TMEM161A/RAD9A/PIK3R1/ST20/ELK1/CHEK2/MMP9/NOC2L/BAK1/BCL2L1/SFRP1/MMP1/NFATC4	30
GO:0050731	BP	GO:0050731	positive regulation of peptidyl-tyrosine phosphorylation	29/451	168/18870	5.40575487706782e-17	5.40575487706782e-17	1.88835617735767e-15	PTPN11/TNK2/TGFB1/MIF/TREM2/PRNP/FYN/BMP6/MLST8/FGFR3/HAX1/KITLG/JAK2/HGF/ITGB3/RIPK2/IGF1/ERBB3/PTPN1/FBXW7/SRC/KIT/PTK6/IL6/IL6R/CD3E/IL18/TNF/IFNG	29
GO:0048661	BP	GO:0048661	positive regulation of smooth muscle cell proliferation	23/451	98/18870	8.15901939073973e-17	8.15901939073973e-17	2.8099928902429e-15	JUN/TGFB1/PIK3CA/ELANE/HMOX1/CX3CL1/PTGS2/IGF1R/JAK2/ITGB3/HDAC1/TLR4/IGF1/MAP3K5/SRC/STAT1/MMP9/IL6/MYD88/IL6R/IL18/TNF/NOX1	23
GO:0048660	BP	GO:0048660	regulation of smooth muscle cell proliferation	29/451	171/18870	8.87026690830983e-17	8.87026690830983e-17	2.97125162624423e-15	PRKDC/JUN/TGFB1/PIK3CA/ELANE/HMOX1/CX3CL1/PTGS2/SOD2/IGF1R/PTEN/JAK2/ITGB3/HDAC1/TLR4/IGF1/MAP3K5/SRC/STAT1/MMP9/TCF7L2/IL6/MYD88/IL6R/IL18/TNF/NOX1/IFNG/IGFBP3	29
GO:0051897	BP	GO:0051897	positive regulation of phosphatidylinositol 3-kinase/protein kinase B signal transduction	29/451	171/18870	8.87026690830983e-17	8.87026690830983e-17	2.97125162624423e-15	DCN/CX3CR1/MTDH/PTK2/TGFB1/CBL/PIK3CA/TREM2/CX3CL1/EGFR/ITGB1/IGF1R/HAX1/KDR/JAK2/HGF/IGF1/ERBB3/MAZ/SRC/NTRK2/RET/KIT/P2RX4/TCF7L2/IL18/CCR7/TNF/FN1	29
GO:0018209	BP	GO:0018209	peptidyl-serine modification	38/451	308/18870	9.24934910804566e-17	9.24934910804566e-17	3.01561234778808e-15	CAV1/PLK1/AURKA/PBK/PRKD1/PPM1F/PRKDC/TFRC/TGFB1/PDCD10/PIK3CA/PIKFYVE/BAX/MIF/HRC/SFRP2/EGFR/AKT3/PRKCA/PTGS2/ATM/FNIP2/CDK5/HIPK2/PTEN/HAX1/HGF/GSK3A/RIPK2/SNCA/NTRK2/CDK5R1/RET/BAK1/LRRK2/IL6/TNF/IFNG	38
GO:0051222	BP	GO:0051222	positive regulation of protein transport	38/451	308/18870	9.24934910804566e-17	9.24934910804566e-17	3.01561234778808e-15	PPIA/PRKD1/CIB1/TGFB1/PDCD10/BAD/HRAS/TREM2/PLK3/BBC3/PRNP/ACSL4/FYN/PTGS2/BMP6/SH3GLB1/TOMM7/SFN/CDK5/PIK3R2/PIK3R1/ITPR1/PDCD5/JAK2/GSK3A/TLR4/IGF1/FBXW7/CDH1/SRC/CDK5R1/PCK2/CLN3/TCF7L2/GZMB/TNF/IFNG/CEMIP	38
GO:0033002	BP	GO:0033002	muscle cell proliferation	34/451	247/18870	1.42500830105654e-16	1.42500830105654e-16	4.58489512929964e-15	PRKDC/JUN/TGFB1/PIK3CA/FES/MAPK11/ELANE/HMOX1/CX3CL1/PTGS2/SOD2/CFLAR/YAP1/IGF1R/PTEN/JAK2/HGF/ITGB3/HDAC1/TLR4/IGF1/MAP3K5/SRC/STAT1/MMP9/TCF7L2/IL6/MYD88/IL6R/IL18/TNF/NOX1/IFNG/IGFBP3	34
GO:0048659	BP	GO:0048659	smooth muscle cell proliferation	29/451	175/18870	1.68858063370103e-16	1.68858063370103e-16	5.3623688476931e-15	PRKDC/JUN/TGFB1/PIK3CA/ELANE/HMOX1/CX3CL1/PTGS2/SOD2/IGF1R/PTEN/JAK2/ITGB3/HDAC1/TLR4/IGF1/MAP3K5/SRC/STAT1/MMP9/TCF7L2/IL6/MYD88/IL6R/IL18/TNF/NOX1/IFNG/IGFBP3	29
GO:0000302	BP	GO:0000302	response to reactive oxygen species	31/451	205/18870	2.18990368741116e-16	2.18990368741116e-16	6.80773423042036e-15	AIFM1/EZH2/SIRPA/JUN/PDCD10/CASP3/PLK3/HMOX1/CRYAB/EGFR/FYN/MET/SOD2/PCGF2/ATM/FER/NFE2L2/HGF/PRDX2/MAPT/SESN1/PDK2/MAP3K5/SRC/SESN3/STAT1/MMP9/BAK1/LRRK2/IL6/MPO	31
GO:0051092	BP	GO:0051092	positive regulation of NF-kappaB transcription factor activity	27/451	150/18870	2.19939928537688e-16	2.19939928537688e-16	6.80773423042036e-15	PPIA/CAV1/CX3CR1/RTKN2/PRKD1/MTDH/TFRC/CIB1/TGFB1/S100A9/CX3CL1/S100A8/CFLAR/DDRGK1/PYCARD/TRAF2/FER/PIDD1/EDA2R/RIPK2/TLR4/NLRP3/TRAF5/AIM2/MYD88/IL18/TNF	27
GO:0050727	BP	GO:0050727	regulation of inflammatory response	44/451	425/18870	2.45731109908865e-16	2.45731109908865e-16	7.51096537260911e-15	FANCD2/PBK/SIRPA/NLRP1/GSDMD/TGFB1/TREM2/ELANE/S100A9/CX3CL1/IL1R1/SERPINE1/S100A8/TNFRSF1B/FYN/NT5E/CASP1/SEMA7A/PTGS2/VAMP8/ATM/PYCARD/STAT5B/SHARPIN/JAK2/HGF/TLR4/NLRP3/IGF1/SNCA/SRC/MMP9/LRRK2/TLR3/IL6/AIM2/NLRP7/MYD88/IL18/CCR7/FOXP3/ZBP1/TNF/IFNG	44
GO:0033135	BP	GO:0033135	regulation of peptidyl-serine phosphorylation	26/451	138/18870	2.49287222406638e-16	2.49287222406638e-16	7.52559087265262e-15	CAV1/PRKD1/PPM1F/TFRC/TGFB1/PDCD10/PIK3CA/BAX/MIF/HRC/SFRP2/EGFR/PTGS2/FNIP2/PTEN/HAX1/HGF/GSK3A/RIPK2/SNCA/NTRK2/RET/BAK1/IL6/TNF/IFNG	26
GO:0150076	BP	GO:0150076	neuroinflammatory response	21/451	82/18870	2.66589783562873e-16	2.66589783562873e-16	7.94978263435884e-15	LRP1/CX3CR1/TREM2/CX3CL1/IFNGR1/ZEB2/TNFRSF1B/PTGS2/ITGB1/ATM/JAK2/IGF1/SNCA/MAPT/MMP9/LRRK2/TLR3/IL6/IL18/TNF/IFNG	21
GO:0031098	BP	GO:0031098	stress-activated protein kinase signaling cascade	33/451	238/18870	3.24752048096706e-16	3.24752048096706e-16	9.5675207067679e-15	PPIA/PBK/SIRPA/NLRP1/DNAJA1/ZMPSTE24/PDCD10/HRAS/TREM2/MAPK11/CRYAB/EGFR/FOXO1/FAS/PYCARD/TRAF2/IGF1R/HIPK2/HGF/EDA2R/DAXX/RIPK2/TLR4/EZR/MAP3K5/STRADB/LRRK2/TLR3/MYD88/CCR7/CD27/TNF/NOX1	33
GO:0031330	BP	GO:0031330	negative regulation of cellular catabolic process	31/451	208/18870	3.33594258615335e-16	3.33594258615335e-16	9.71102083663438e-15	E2F1/FEZ1/TIMP1/UBQLN4/PIK3CA/TBC1D14/TREM2/RASIP1/HMOX1/YBX3/MET/LZTS1/MLST8/RRAGD/HERC1/CPTP/TRAF2/LEPR/TIMP3/HGF/FOXK2/GSK3A/SNCA/TRAF5/LRRK2/MYD88/SLC11A1/GDNF/ELAVL1/IGF2BP3/IGF2BP1	31
GO:0034599	BP	GO:0034599	cellular response to oxidative stress	34/451	255/18870	3.82339683683072e-16	3.82339683683072e-16	1.09990722624864e-14	PPIA/PARP1/AIFM1/EZH2/FANCD2/PRKD1/SIRPA/JUN/PDCD10/HMOX1/EGFR/FOXO1/FYN/MET/SOD2/PCGF2/TP53INP1/ATM/TMEM161A/FER/NFE2L2/HGF/PRDX2/SNCA/MAPT/PDK2/MAP3K5/SRC/MMP9/NR4A2/LRRK2/IL6/MPO/SLC7A11	34
GO:0090132	BP	GO:0090132	epithelium migration	41/451	375/18870	4.0507049641855e-16	4.0507049641855e-16	1.15174879214234e-14	DCN/PRKD1/PPM1F/PTPN11/PTK2/CIB1/GRHL2/TGFB1/PDCD10/PIK3CA/TNFSF12/SMAD4/HMOX1/S100A9/ZEB2/AKT3/MET/SNAI2/EPHA2/DPP4/PRKCA/PTGS2/HSPB1/ITGB1/CALR/LGALS8/NFE2L2/PTEN/DOCK1/KITLG/KDR/ITGB3/FBXW7/SRC/MMP9/LGMN/KIT/P2RX4/CLN3/TNF/IFNG	41
GO:1905475	BP	GO:1905475	regulation of protein localization to membrane	29/451	181/18870	4.28857269420436e-16	4.28857269420436e-16	1.20536652978061e-14	LRP1/CLTC/CIB1/TGFB1/PIK3CA/HRAS/TREM2/BBC3/PRNP/EGFR/FYN/EPHA2/ITGB1/VAMP8/CDK5/PIK3R2/PIK3R1/PDCD5/EZR/CDK5R1/BCL2L1/TMBIM1/CLN3/GZMB/SLC7A11/TNF/IFNG/CEMIP/CDH2	29
GO:0033157	BP	GO:0033157	regulation of intracellular protein transport	32/451	226/18870	5.00466032652595e-16	5.00466032652595e-16	1.38826479287881e-14	PRKD1/PTPN11/CIB1/TGFB1/PDCD10/HRAS/PLK3/BBC3/PRNP/FYN/PTGS2/SH3GLB1/TOMM7/SFN/CDK5/PIK3R2/SREBF1/PIK3R1/HAX1/PDCD5/JAK2/GSK3A/PTPN1/FBXW7/CDH1/CDK5R1/BNIP3L/LRRK2/NDEL1/GZMB/IFNG/CEMIP	32
GO:1904951	BP	GO:1904951	positive regulation of establishment of protein localization	38/451	324/18870	5.05285356168332e-16	5.05285356168332e-16	1.38826479287881e-14	PPIA/PRKD1/CIB1/TGFB1/PDCD10/BAD/HRAS/TREM2/PLK3/BBC3/PRNP/ACSL4/FYN/PTGS2/BMP6/SH3GLB1/TOMM7/SFN/CDK5/PIK3R2/PIK3R1/ITPR1/PDCD5/JAK2/GSK3A/TLR4/IGF1/FBXW7/CDH1/SRC/CDK5R1/PCK2/CLN3/TCF7L2/GZMB/TNF/IFNG/CEMIP	38
GO:0010822	BP	GO:0010822	positive regulation of mitochondrion organization	20/451	75/18870	5.83112292338421e-16	5.83112292338421e-16	1.58429222818965e-14	DCN/PGAM5/AURKA/VPS13D/BAX/BAD/TREM2/ZNF205/BBC3/PMAIP1/PLAUR/PYCARD/KDR/PDCD5/GSK3A/BOK/MMP9/BAK1/GZMB/BIK	20
GO:0090130	BP	GO:0090130	tissue migration	41/451	380/18870	6.45056545309323e-16	6.45056545309323e-16	1.73333297253159e-14	DCN/PRKD1/PPM1F/PTPN11/PTK2/CIB1/GRHL2/TGFB1/PDCD10/PIK3CA/TNFSF12/SMAD4/HMOX1/S100A9/ZEB2/AKT3/MET/SNAI2/EPHA2/DPP4/PRKCA/PTGS2/HSPB1/ITGB1/CALR/LGALS8/NFE2L2/PTEN/DOCK1/KITLG/KDR/ITGB3/FBXW7/SRC/MMP9/LGMN/KIT/P2RX4/CLN3/TNF/IFNG	41
GO:0051091	BP	GO:0051091	positive regulation of DNA-binding transcription factor activity	33/451	244/18870	6.87625398710624e-16	6.87625398710624e-16	1.82763592815192e-14	PPIA/CAV1/TFDP1/CX3CR1/RTKN2/PRKD1/MTDH/TFRC/CIB1/TGFB1/S100A9/CX3CL1/S100A8/CFLAR/DDRGK1/PYCARD/JMY/TRAF2/FER/PIDD1/HIPK2/PTEN/EDA2R/RIPK2/TLR4/NLRP3/TRAF5/KIT/IL6/AIM2/MYD88/IL18/TNF	33
GO:0042060	BP	GO:0042060	wound healing	43/451	423/18870	1.06243943183487e-15	1.06243943183487e-15	2.79348817221552e-14	PPIA/CAV1/TIMP1/PTK2/CHMP2A/TGFB1/TNFRSF12A/PDCD10/PIK3CA/CHMP4C/HRAS/HMOX1/ANXA5/MYLK/CX3CL1/PLAU/SERPINE1/PLAUR/PRKCA/HSPB1/CHMP4B/CFLAR/RAB3A/ITGB1/YAP1/TLN1/NFE2L2/PTEN/KDR/JAK2/ITGB3/PRDX2/TLR4/IGF1/ERBB3/SRC/LCK/IL6/CXCR4/SLC7A11/TNF/FN1/SLC11A1	43
GO:0001666	BP	GO:0001666	response to hypoxia	36/451	298/18870	1.20539389808179e-15	1.20539389808179e-15	3.13564392524523e-14	CAV1/TFRC/TGFB1/CASP3/PIN1/BAD/TREM2/PLK3/SMAD4/HMOX1/PMAIP1/CXCL12/CRYAB/PLAU/DPP4/TWIST1/PTGS2/SOD2/CFLAR/MLST8/STUB1/ATM/P4HB/HIPK2/NFE2L2/ITPR1/ANGPTL4/SRC/BNIP3L/NR4A2/CA9/SFRP1/RYR1/SCN2A/CXCR4/TNF	36
GO:0051090	BP	GO:0051090	regulation of DNA-binding transcription factor activity	42/451	406/18870	1.25600602596689e-15	1.25600602596689e-15	3.23291080146381e-14	PPIA/CAV1/TFDP1/CX3CR1/RTKN2/PRKD1/MTDH/TFRC/CIB1/BCL3/TGFB1/HMOX1/S100A9/PRNP/CX3CL1/S100A8/CFLAR/DDRGK1/BRMS1/PYCARD/JMY/TRAF2/FER/PIDD1/HIPK2/PTEN/CDKN2A/EDA2R/RIPK2/TLR4/NLRP3/TRAF5/LRRK2/POU4F1/KIT/TCF7L2/IL6/AIM2/MYD88/IL18/FOXP3/TNF	42
GO:0010631	BP	GO:0010631	epithelial cell migration	40/451	372/18870	1.66947413159656e-15	1.66947413159656e-15	4.25239956984518e-14	DCN/PRKD1/PPM1F/PTPN11/PTK2/CIB1/TGFB1/PDCD10/PIK3CA/TNFSF12/SMAD4/HMOX1/S100A9/ZEB2/AKT3/MET/SNAI2/EPHA2/DPP4/PRKCA/PTGS2/HSPB1/ITGB1/CALR/LGALS8/NFE2L2/PTEN/DOCK1/KITLG/KDR/ITGB3/FBXW7/SRC/MMP9/LGMN/KIT/P2RX4/CLN3/TNF/IFNG	40
GO:0006935	BP	GO:0006935	chemotaxis	45/451	468/18870	1.76774611275872e-15	1.76774611275872e-15	4.45629323921705e-14	PPIA/HMGB2/CX3CR1/PRKD1/PPM1F/BSG/PTK2/TGFB1/PIKFYVE/MIF/HRAS/TREM2/FES/ELANE/S100A4/S100A9/CXCL12/CX3CL1/PLAU/SERPINE1/S100A8/PLAUR/MET/EPHA2/DPP4/SEMA7A/HSPB1/FER/CALR/KDR/HGF/ITGB3/LPAR1/LGMN/KIT/P2RX4/CXCL8/IL6/CXCR4/IL6R/CCR7/CXCR3/CCR4/GDNF/YTHDF1	45
GO:0042330	BP	GO:0042330	taxis	45/451	470/18870	2.07061288381636e-15	2.07061288381636e-15	5.16652387659013e-14	PPIA/HMGB2/CX3CR1/PRKD1/PPM1F/BSG/PTK2/TGFB1/PIKFYVE/MIF/HRAS/TREM2/FES/ELANE/S100A4/S100A9/CXCL12/CX3CL1/PLAU/SERPINE1/S100A8/PLAUR/MET/EPHA2/DPP4/SEMA7A/HSPB1/FER/CALR/KDR/HGF/ITGB3/LPAR1/LGMN/KIT/P2RX4/CXCL8/IL6/CXCR4/IL6R/CCR7/CXCR3/CCR4/GDNF/YTHDF1	45
GO:0022407	BP	GO:0022407	regulation of cell-cell adhesion	46/451	493/18870	2.61784522460633e-15	2.61784522460633e-15	6.4659802836369e-14	CAV1/SIRPA/PPM1F/TFRC/PTPN11/PTK2/TGFB1/PIK3CA/CASP3/BAD/ELANE/CXCL12/PRNP/CX3CL1/PLAUR/FYN/JAK3/DPP4/PRKCA/BMP6/GLI2/IL7/JAK1/PYCARD/ITGA4/STAT5B/KITLG/JAK2/PRDX2/RIPK2/NLRP3/IGF1/CDH1/SRC/LCK/IL6/LAPTM5/CD3E/IL18/CCR7/CD5/FOXP3/CD27/TNF/IFNG/IGFBP2	46
GO:1904645	BP	GO:1904645	response to amyloid-beta	17/451	53/18870	2.94577305322559e-15	2.94577305322559e-15	7.20319031857162e-14	LRP1/PARP1/TREM2/PRNP/ICAM1/FYN/CDK5/ITGA4/IGF1R/BCL2L2/TLR4/ADRB2/IGF1/MMP9/LGMN/TNF/MMP13	17
GO:0032642	BP	GO:0032642	regulation of chemokine production	22/451	104/18870	4.02772908670477e-15	4.02772908670477e-15	9.75134410465366e-14	SIRPA/DDX3X/TGFB1/MIF/TREM2/ELANE/HMOX1/SNAI2/EPHA2/TWIST1/IL7/PYCARD/RIPK2/TLR4/TLR3/IL6/MYD88/CD84/IL6R/IL18/TNF/IFNG	22
GO:0071375	BP	GO:0071375	cellular response to peptide hormone stimulus	36/451	310/18870	4.19750971067761e-15	4.19750971067761e-15	1.00627606376719e-13	PARP1/CAV1/PRKD1/PRKDC/PTPN11/PTK2/PIK3CA/HRAS/CTSD/INHBA/FOXO1/JAK3/PRKCA/CFLAR/JAK1/PIP4K2C/FER/PIK3R2/SREBF1/IGF1R/PIK3R1/NFE2L2/STAT5B/SIK2/JAK2/ITGB3/GSK3A/RAB8A/PTPN1/PDK2/SRC/SESN3/STAT1/NR4A2/NDEL1/PCK2	36
GO:0032602	BP	GO:0032602	chemokine production	22/451	105/18870	4.984340174128e-15	4.984340174128e-15	1.18330324215629e-13	SIRPA/DDX3X/TGFB1/MIF/TREM2/ELANE/HMOX1/SNAI2/EPHA2/TWIST1/IL7/PYCARD/RIPK2/TLR4/TLR3/IL6/MYD88/CD84/IL6R/IL18/TNF/IFNG	22
GO:0051403	BP	GO:0051403	stress-activated MAPK cascade	31/451	230/18870	5.88407628087254e-15	5.88407628087254e-15	1.38347259114038e-13	PPIA/PBK/SIRPA/DNAJA1/PDCD10/HRAS/TREM2/MAPK11/CRYAB/EGFR/FOXO1/FAS/PYCARD/TRAF2/IGF1R/HIPK2/HGF/EDA2R/DAXX/RIPK2/TLR4/EZR/MAP3K5/STRADB/LRRK2/TLR3/MYD88/CCR7/CD27/TNF/NOX1	31
GO:0043122	BP	GO:0043122	regulation of canonical NF-kappaB signal transduction	33/451	265/18870	7.98406959465925e-15	7.98406959465925e-15	1.85934773617979e-13	PARP1/PRKD1/MTDH/TFRC/TREM2/S100A4/HMOX1/CX3CL1/FYN/CASP1/CASP10/HSPB1/CFLAR/PYCARD/TRAF2/PIDD1/GAPDH/SHARPIN/EDA2R/HDAC1/RIPK2/LPAR1/TLR4/STAT1/TRAF5/TLR3/OPTN/TLE1/MYD88/PIM2/CCR7/TNF/FASLG	33
GO:0016239	BP	GO:0016239	positive regulation of macroautophagy	19/451	75/18870	8.89400107270113e-15	8.89400107270113e-15	2.05171444805211e-13	DCN/VPS13D/HMOX1/C9orf72/SH3GLB1/LRSAM1/WDR24/PIP4K2C/FYCO1/GPSM1/KDR/RIPK2/ADRB2/SESN1/EPM2A/SESN3/BNIP3L/OPTN/PIM2	19
GO:0032386	BP	GO:0032386	regulation of intracellular transport	37/451	336/18870	9.43284469872742e-15	9.43284469872742e-15	2.13707532259557e-13	PRKD1/FEZ1/PTPN11/CIB1/TGFB1/PDCD10/HRAS/PLK3/BBC3/CRYAB/PRNP/FYN/PTGS2/SH3GLB1/TOMM7/SFN/CDK5/PIK3R2/SREBF1/PIK3R1/HAX1/PDCD5/JAK2/GSK3A/PTPN1/FBXW7/EZR/CDH1/SRC/CDK5R1/BNIP3L/LRRK2/NDEL1/ATP2A1/GZMB/IFNG/CEMIP	37
GO:0043434	BP	GO:0043434	response to peptide hormone	42/451	430/18870	9.4388260050928e-15	9.4388260050928e-15	2.13707532259557e-13	PARP1/CAV1/PRKD1/BSG/PRKDC/TIMP1/PTPN11/PTK2/PIK3CA/HRAS/CTSD/CXCL12/INHBA/FOXO1/JAK3/PRKCA/PTGS2/CFLAR/JAK1/VPS13C/PIP4K2C/FER/PIK3R2/SREBF1/IGF1R/PIK3R1/NFE2L2/STAT5B/SIK2/JAK2/ITGB3/KL/GSK3A/RAB8A/PTPN1/PDK2/SRC/SESN3/STAT1/NR4A2/NDEL1/PCK2	42
GO:0010563	BP	GO:0010563	negative regulation of phosphorus metabolic process	39/451	377/18870	1.3762441636091e-14	1.3762441636091e-14	3.087034666779e-13	PPIA/PARP1/CAV1/PLK1/PBK/SIRPA/PPM1F/PRKDC/DNAJA1/CIB1/PPP1R15A/TGFB1/CBL/BAX/RASIP1/C9orf72/SFRP2/PRNP/INHBA/HSPB1/NPRL2/CTDSP2/SFN/PYCARD/PTEN/CDKN2A/CDKN2D/HGF/GSK3A/SNCA/MAPT/PTPN1/BAK1/LRRK2/SFRP1/PTK6/TNF/IFNG/IGFBP3	39
GO:0031667	BP	GO:0031667	response to nutrient levels	45/451	495/18870	1.38870048505555e-14	1.38870048505555e-14	3.087034666779e-13	AIFM1/PRKD1/YWHAZ/TFRC/CBL/BAX/FES/PMAIP1/SFRP2/ZEB2/ZEB1/FOXO1/SNAI2/FAS/PTGS2/SOD2/SH3GLB1/MLST8/NPRL2/RRAGD/WDR24/JMY/SREBF1/IGF1R/NFE2L2/CDKN2D/MTMR3/KL/FOXK2/ADRB2/SESN1/PDK2/MAP3K5/SRC/SESN3/STAT1/LRRK2/SFRP1/PCK2/ATF3/MPO/PRKAG3/TNF/SSTR3/IGFBP2	45
GO:0032611	BP	GO:0032611	interleukin-1 beta production	22/451	111/18870	1.70173403876921e-14	1.70173403876921e-14	3.715346026373e-13	CX3CR1/SIRPA/NLRP1/GSDMD/TREM2/CX3CL1/CASP1/HSPB1/PYCARD/CPTP/JAK2/RIPK2/TLR4/NLRP3/IGF1/IL6/AIM2/NLRP7/MYD88/CCR7/TNF/IFNG	22
GO:0032651	BP	GO:0032651	regulation of interleukin-1 beta production	22/451	111/18870	1.70173403876921e-14	1.70173403876921e-14	3.715346026373e-13	CX3CR1/SIRPA/NLRP1/GSDMD/TREM2/CX3CL1/CASP1/HSPB1/PYCARD/CPTP/JAK2/RIPK2/TLR4/NLRP3/IGF1/IL6/AIM2/NLRP7/MYD88/CCR7/TNF/IFNG	22
GO:0050673	BP	GO:0050673	epithelial cell proliferation	44/451	480/18870	2.06940053383259e-14	2.06940053383259e-14	4.47807865868011e-13	CAV1/HMGB2/BRCA2/PRKD1/PRKDC/TGFB1/PDCD10/BAX/BAD/HRAS/TNFSF12/HMOX1/SFRP2/CXCL12/EGFR/ZEB2/AKT3/ZEB1/SNAI2/EPHA2/PRKCA/TWIST1/BMP6/CFLAR/YAP1/SFN/ITGA4/BCL2L2/KDR/HGF/ITGB3/CDK4/IGF1/CCND1/FBXW7/STAT1/BAK1/BCL2L1/SFRP1/KIT/TCF7L2/IL6/TNF/IGFBP3	44
GO:0002274	BP	GO:0002274	myeloid leukocyte activation	31/451	241/18870	2.17611074151771e-14	2.17611074151771e-14	4.66768721380022e-13	CX3CR1/STXBP2/CBL/MIF/TREM2/FES/CX3CL1/IFNGR1/VAMP8/ATM/PYCARD/FER/JAK2/TLR4/SNCA/MAPT/UNC13D/LRRK2/TLR3/LAT/KIT/CXCL8/IL6/MYD88/CD84/IL18/TNF/CLNK/IFNG/FN1/SLC11A1	31
GO:0009411	BP	GO:0009411	response to UV	25/451	152/18870	2.556148335154e-14	2.556148335154e-14	5.38832357764314e-13	PARP1/MSH2/PBK/BRCA2/NLRP1/TIMP1/MSH6/BCL3/CASP3/BAX/MAPK11/ELANE/EGFR/CRIP1/TP53INP1/TMEM161A/PIK3R1/CDKN2D/ST20/CCND1/MMP9/NOC2L/BAK1/MMP1/NFATC4	25
GO:0050729	BP	GO:0050729	positive regulation of inflammatory response	25/451	152/18870	2.556148335154e-14	2.556148335154e-14	5.38832357764314e-13	NLRP1/GSDMD/TGFB1/TREM2/S100A9/CX3CL1/SERPINE1/S100A8/CASP1/PTGS2/VAMP8/PYCARD/STAT5B/TLR4/NLRP3/SNCA/LRRK2/TLR3/IL6/AIM2/IL18/CCR7/ZBP1/TNF/IFNG	25
GO:0010332	BP	GO:0010332	response to gamma radiation	16/451	51/18870	2.90125480363349e-14	2.90125480363349e-14	6.06353118204282e-13	PARP1/FANCD2/BRCA2/PRKDC/ZMPSTE24/CBL/BAX/HRAS/CRYAB/SOD2/YAP1/ATM/ELK1/CHEK2/BAK1/BCL2L1	16
GO:1904646	BP	GO:1904646	cellular response to amyloid-beta	15/451	43/18870	3.09318845049844e-14	3.09318845049844e-14	6.40988115121132e-13	LRP1/PARP1/TREM2/PRNP/ICAM1/FYN/CDK5/ITGA4/IGF1R/BCL2L2/TLR4/ADRB2/IGF1/LGMN/TNF	15
GO:0070372	BP	GO:0070372	regulation of ERK1 and ERK2 cascade	35/451	313/18870	3.22915274286198e-14	3.22915274286198e-14	6.63540187675222e-13	SIRPA/YWHAZ/PTPN11/CIB1/TGFB1/MIF/PIN1/HRAS/TREM2/SMAD4/CX3CL1/EGFR/INHBA/ICAM1/EPHA2/PRKCA/SEMA7A/CFLAR/FGFR3/PYCARD/PTEN/KDR/TIMP3/ITGB3/RIPK2/TLR4/IGF1/PTPN1/FBXW7/EZR/SRC/ATF3/CCR7/TNF/FN1	35
GO:0048872	BP	GO:0048872	homeostasis of number of cells	35/451	316/18870	4.3054153628862e-14	4.3054153628862e-14	8.77322797191635e-13	HMGB2/EZH2/CX3CR1/PRKDC/PTPN11/TCIRG1/KRAS/CASP3/BAX/MIF/HMOX1/PMAIP1/INHBA/AKT3/FAS/JAK3/IL7/CFLAR/SKIL/HIPK2/STAT5B/KITLG/JAK2/PRDX2/STAT1/BAK1/LAT/KIT/IL6/AIM2/SLC7A11/CCR7/FOXP3/CCR4/CDH2	35
GO:0030099	BP	GO:0030099	myeloid cell differentiation	41/451	430/18870	4.51477999133246e-14	4.51477999133246e-14	9.1238224618228e-13	PARP1/HMGB2/PRKDC/GLO1/TFRC/PTPN11/CIB1/TCIRG1/TGFB1/CASP3/TREM2/FES/INHBA/EPHA2/CASP10/PRKCA/ATP6AP1/CFLAR/ZNF385A/GPR137/PIK3R1/HIPK2/HAX1/STAT5B/KITLG/JAK2/TLR4/FBXW7/SRC/STAT1/MMP9/TLR3/POU4F1/SFRP1/KIT/TF/MYD88/CCR7/TNF/IFNG/PRTN3	41
GO:1905477	BP	GO:1905477	positive regulation of protein localization to membrane	21/451	104/18870	4.57760166834135e-14	4.57760166834135e-14	9.17495140255129e-13	LRP1/CIB1/PIK3CA/HRAS/TREM2/BBC3/PRNP/EGFR/FYN/EPHA2/ITGB1/CDK5/PIK3R1/PDCD5/EZR/CDK5R1/CLN3/GZMB/TNF/IFNG/CEMIP	21
GO:0070371	BP	GO:0070371	ERK1 and ERK2 cascade	36/451	336/18870	5.11588474225056e-14	5.11588474225056e-14	1.01704751872042e-12	SIRPA/YWHAZ/PTPN11/CIB1/TGFB1/MIF/PIN1/HRAS/TREM2/SMAD4/CX3CL1/EGFR/INHBA/ICAM1/EPHA2/PRKCA/SEMA7A/CFLAR/FGFR3/PYCARD/PTEN/KDR/TIMP3/ITGB3/RIPK2/TLR4/IGF1/PTPN1/FBXW7/EZR/SRC/ATF3/TF/CCR7/TNF/FN1	36
GO:0032388	BP	GO:0032388	positive regulation of intracellular transport	28/451	201/18870	5.38660472197614e-14	5.38660472197614e-14	1.06223113490243e-12	PRKD1/FEZ1/CIB1/TGFB1/PDCD10/HRAS/PLK3/BBC3/PRNP/FYN/PTGS2/SH3GLB1/TOMM7/SFN/CDK5/PIK3R2/PIK3R1/PDCD5/JAK2/GSK3A/FBXW7/EZR/CDH1/CDK5R1/ATP2A1/GZMB/IFNG/CEMIP	28
GO:0034976	BP	GO:0034976	response to endoplasmic reticulum stress	32/451	266/18870	5.49574603180356e-14	5.49574603180356e-14	1.07508362373724e-12	CAV1/AIFM1/SRPX/DDX3X/JUN/PPP1R15A/BAX/BBC3/PMAIP1/DDRGK1/STUB1/AUP1/TRAF2/PIK3R2/P4HB/CALR/PIK3R1/NFE2L2/ITPR1/CHAC1/CCND1/PTPN1/MAP3K5/CREB3L1/BOK/BAK1/LRRK2/ATP2A1/BCL2L1/ATF3/CXCL8/UMOD	32
GO:0070269	BP	GO:0070269	pyroptosis	14/451	37/18870	6.00850570133293e-14	6.00850570133293e-14	1.16606171630713e-12	NLRP1/GSDMD/CASP3/TREM2/ELANE/ZEB2/CASP1/PYCARD/NLRP3/CASP6/GSDMC/GZMB/AIM2/ZBP1	14
GO:0090316	BP	GO:0090316	positive regulation of intracellular protein transport	25/451	158/18870	6.41211272645471e-14	6.41211272645471e-14	1.22595081034882e-12	PRKD1/CIB1/TGFB1/PDCD10/HRAS/PLK3/BBC3/PRNP/FYN/PTGS2/SH3GLB1/TOMM7/SFN/CDK5/PIK3R2/PIK3R1/PDCD5/JAK2/GSK3A/FBXW7/CDH1/CDK5R1/GZMB/IFNG/CEMIP	25
GO:0045936	BP	GO:0045936	negative regulation of phosphate metabolic process	38/451	376/18870	6.41737488327235e-14	6.41737488327235e-14	1.22595081034882e-12	PPIA/PARP1/CAV1/PLK1/PBK/SIRPA/PPM1F/PRKDC/DNAJA1/CIB1/PPP1R15A/TGFB1/CBL/BAX/RASIP1/C9orf72/SFRP2/PRNP/INHBA/HSPB1/NPRL2/CTDSP2/SFN/PYCARD/PTEN/CDKN2A/CDKN2D/HGF/SNCA/MAPT/PTPN1/BAK1/LRRK2/SFRP1/PTK6/TNF/IFNG/IGFBP3	38
GO:0090199	BP	GO:0090199	regulation of release of cytochrome c from mitochondria	15/451	45/18870	6.73810000315934e-14	6.73810000315934e-14	1.27724245673922e-12	BAX/BAD/BBC3/PMAIP1/PLAUR/PRELID1/PYCARD/BCL2L2/PDCD5/HGF/IGF1/MMP9/BAK1/BCL2L1/BIK	15
GO:0002573	BP	GO:0002573	myeloid leukocyte differentiation	30/451	235/18870	7.09147427515984e-14	7.09147427515984e-14	1.33388621386205e-12	PARP1/GLO1/TFRC/TCIRG1/TGFB1/TREM2/FES/INHBA/EPHA2/CASP10/PRKCA/ATP6AP1/GPR137/PIK3R1/HAX1/KITLG/TLR4/FBXW7/SRC/MMP9/TLR3/POU4F1/SFRP1/KIT/TF/MYD88/CCR7/TNF/IFNG/PRTN3	30
GO:0030330	BP	GO:0030330	DNA damage response, signal transduction by p53 class mediator	18/451	73/18870	7.59515492245001e-14	7.59515492245001e-14	1.41772156567709e-12	BRCA2/HIC1/ZMPSTE24/CASP2/BCL3/MIF/PLK3/MSX1/PMAIP1/SNAI2/TWIST1/ZNF385A/ATM/PIDD1/ACER2/HIPK2/CHEK2/MUC1	18
GO:0071453	BP	GO:0071453	cellular response to oxygen levels	26/451	174/18870	8.09860004073634e-14	8.09860004073634e-14	1.49907477721668e-12	CAV1/AIFM1/TGFB1/CBL/BAD/TREM2/PLK3/HMOX1/PMAIP1/FOXO1/FAS/TWIST1/PTGS2/ATP6AP1/CFLAR/MLST8/STUB1/P4HB/HIPK2/NFE2L2/LPAR1/SRC/BNIP3L/SFRP1/SCN2A/NOX1	26
GO:0042770	BP	GO:0042770	signal transduction in response to DNA damage	27/451	189/18870	8.21490396640911e-14	8.21490396640911e-14	1.49907477721668e-12	MSH2/PLK1/FANCD2/E2F1/BRCA1/BRCA2/HIC1/PRKDC/PTPN11/ZMPSTE24/CASP2/BCL3/MIF/PLK3/MSX1/PMAIP1/SNAI2/TWIST1/ZNF385A/ATM/RAD9A/PIDD1/ACER2/HIPK2/CHEK2/CCND1/MUC1	27
GO:0070302	BP	GO:0070302	regulation of stress-activated protein kinase signaling cascade	27/451	189/18870	8.21490396640911e-14	8.21490396640911e-14	1.49907477721668e-12	PPIA/PBK/SIRPA/DNAJA1/ZMPSTE24/PDCD10/HRAS/TREM2/EGFR/FOXO1/FAS/PYCARD/TRAF2/IGF1R/HIPK2/HGF/EDA2R/RIPK2/TLR4/EZR/MAP3K5/TLR3/MYD88/CCR7/CD27/TNF/NOX1	27
GO:0002696	BP	GO:0002696	positive regulation of leukocyte activation	38/451	380/18870	8.9782039513978e-14	8.9782039513978e-14	1.62622750714207e-12	CAV1/MSH2/SIRPA/PRKDC/TFRC/PTPN11/TGFB1/PIK3CA/MIF/BAD/TREM2/FYN/DPP4/GLI2/IL7/VAMP8/PYCARD/STAT5B/KITLG/JAK2/RIPK2/TLR4/NLRP3/IGF1/SRC/LRRK2/LCK/IL6/MYD88/CD3E/IL18/CCR7/CD5/FOXP3/CD27/TNF/IFNG/IGFBP2	38
GO:1902229	BP	GO:1902229	regulation of intrinsic apoptotic signaling pathway in response to DNA damage	14/451	38/18870	9.30793142199863e-14	9.30793142199863e-14	1.6735545428253e-12	DDIAS/MIF/SFRP2/CXCL12/SNAI2/ZNF385A/SKIL/PIAS4/TMEM161A/RAD9A/CDKN2D/TPT1/MUC1/BCL2L1	14
GO:0050863	BP	GO:0050863	regulation of T cell activation	38/451	381/18870	9.75727183053035e-14	9.75727183053035e-14	1.74153995100438e-12	CAV1/FANCD2/SIRPA/TFRC/PTPN11/PIK3CA/CASP3/BAD/PRNP/TNFRSF1B/ZEB1/FYN/JAK3/DPP4/GLI2/IL7/PRELID1/PYCARD/STAT5B/KITLG/JAK2/PRDX2/RIPK2/NLRP3/IGF1/SRC/LAT/LCK/IL6/LAPTM5/CD3E/IL18/CCR7/CD5/FOXP3/CD27/IFNG/IGFBP2	38
GO:0042326	BP	GO:0042326	negative regulation of phosphorylation	35/451	327/18870	1.19991399896857e-13	1.19991399896857e-13	2.12616340168116e-12	PPIA/CAV1/PLK1/PBK/SIRPA/PPM1F/PRKDC/DNAJA1/CIB1/TGFB1/CBL/BAX/RASIP1/C9orf72/SFRP2/PRNP/INHBA/HSPB1/NPRL2/CTDSP2/SFN/PYCARD/PTEN/CDKN2A/CDKN2D/HGF/SNCA/MAPT/PTPN1/BAK1/LRRK2/SFRP1/PTK6/IFNG/IGFBP3	35
GO:0034612	BP	GO:0034612	response to tumor necrosis factor	31/451	259/18870	1.58210316190593e-13	1.58210316190593e-13	2.78320760704845e-12	BRCA1/CX3CR1/CIB1/CASP3/YBX3/CX3CL1/TNFRSF1B/CASP1/FAS/PTGS2/KRT8/KRT18/PYCARD/TRAF2/PIAS4/NFE2L2/SHARPIN/JAK2/EDA2R/CD14/MAP3K5/STAT1/TRAF5/LRRK2/SFRP1/PCK2/CXCL8/AIM2/LAPTM5/TNF/UMOD	31
GO:0033627	BP	GO:0033627	cell adhesion mediated by integrin	19/451	88/18870	2.07563134352069e-13	2.07563134352069e-13	3.62533203834478e-12	PTPN11/PTK2/CIB1/SFRP2/PLAU/SERPINE1/ICAM1/SNAI2/EPHA2/DPP4/ITGB1/ITGA4/ACER2/ITGA8/ITGB3/MUC1/RET/ITGB4/CD3E	19
GO:0010212	BP	GO:0010212	response to ionizing radiation	23/451	138/18870	2.10454582254561e-13	2.10454582254561e-13	3.64976479714331e-12	PARP1/MSH2/FANCD2/BRCA1/BRCA2/PRKDC/ZMPSTE24/CBL/CASP3/BAX/HRAS/SFRP2/CRYAB/SNAI2/SOD2/YAP1/ATM/RAD9A/ELK1/CHEK2/BAK1/BCL2L1/SFRP1	23
GO:0051098	BP	GO:0051098	regulation of binding	31/451	262/18870	2.16449316739607e-13	2.16449316739607e-13	3.7272925336257e-12	LRP1/CAV1/HMGB2/PLK1/AURKA/E2F1/JUN/BCL3/TGFB1/BAX/PIN1/PLAUR/MET/TWIST1/DDRGK1/RPL11/PPP1CA/GPSM1/ITGA4/HIPK2/ARHGEF7/JAK2/RIPK2/ADRB2/IGF1/MMP9/LRRK2/POU4F1/TCF7L2/TMC8/IFNG	31
GO:0031334	BP	GO:0031334	positive regulation of protein-containing complex assembly	27/451	198/18870	2.59703123067335e-13	2.59703123067335e-13	4.44085649529201e-12	PRKD1/DDX3X/TFRC/TGFB1/BAX/FES/RASIP1/MET/SH3GLB1/MLST8/STUB1/ATM/PYCARD/FNIP2/FER/TLR4/SNCA/MAPT/SRC/CDK5R1/BAK1/MMP1/MYD88/BIK/CCR7/TNF/IFNG	27
GO:0050867	BP	GO:0050867	positive regulation of cell activation	38/451	396/18870	3.2858247463598e-13	3.2858247463598e-13	5.54898929545702e-12	CAV1/MSH2/SIRPA/PRKDC/TFRC/PTPN11/TGFB1/PIK3CA/MIF/BAD/TREM2/FYN/DPP4/GLI2/IL7/VAMP8/PYCARD/STAT5B/KITLG/JAK2/RIPK2/TLR4/NLRP3/IGF1/SRC/LRRK2/LCK/IL6/MYD88/CD3E/IL18/CCR7/CD5/FOXP3/CD27/TNF/IFNG/IGFBP2	38
GO:0009615	BP	GO:0009615	response to virus	40/451	436/18870	3.29045749224797e-13	3.29045749224797e-13	5.54898929545702e-12	SKP2/NLRP1/DDX3X/ZMPSTE24/BCL3/BAX/TREM2/MAPK11/PMAIP1/CXCL12/IFNGR1/CASP1/HSPB1/JAK1/VAMP8/AUP1/PYCARD/CPTP/CALR/ARF1/LGALS8/AP1S1/JAK2/NLRP3/TPT1/STAT1/BNIP3L/UNC13D/TLR3/IRF9/BCL2L1/IL6/AIM2/CXCR4/MYD88/PIM2/FOXP3/ZBP1/TNF/IFNG	40
GO:0010038	BP	GO:0010038	response to metal ion	36/451	359/18870	3.81465122004793e-13	3.81465122004793e-13	6.38892197849411e-12	PARP1/CAV1/BSG/JUN/TFRC/ITPR3/TCIRG1/CASP3/HMOX1/PRNP/EGFR/S100A8/PTGS2/BMP6/SOD2/GSS/CRIP1/PPP1CA/CALR/NFE2L2/ATP7B/DAXX/GSK3A/SNCA/MAPT/CD14/CDH1/MMP9/LRRK2/LGMN/KIT/P2RX4/TF/RYR1/NFATC4/SLC11A1	36
GO:0032640	BP	GO:0032640	tumor necrosis factor production	26/451	186/18870	4.02363566594368e-13	4.02363566594368e-13	6.48726976071864e-12	CX3CR1/SIRPA/PTPN11/BCL3/TGFB1/MIF/TREM2/CX3CL1/IFNGR1/TWIST1/HSPB1/PYCARD/PIK3R1/JAK2/RIPK2/TLR4/IGF1/CD14/LRRK2/TLR3/IL6/MYD88/NFATC4/CD84/FOXP3/IFNG	26
GO:0032680	BP	GO:0032680	regulation of tumor necrosis factor production	26/451	186/18870	4.02363566594368e-13	4.02363566594368e-13	6.48726976071864e-12	CX3CR1/SIRPA/PTPN11/BCL3/TGFB1/MIF/TREM2/CX3CL1/IFNGR1/TWIST1/HSPB1/PYCARD/PIK3R1/JAK2/RIPK2/TLR4/IGF1/CD14/LRRK2/TLR3/IL6/MYD88/NFATC4/CD84/FOXP3/IFNG	26
GO:0032872	BP	GO:0032872	regulation of stress-activated MAPK cascade	26/451	186/18870	4.02363566594368e-13	4.02363566594368e-13	6.48726976071864e-12	PPIA/PBK/SIRPA/DNAJA1/PDCD10/HRAS/TREM2/EGFR/FOXO1/FAS/PYCARD/TRAF2/IGF1R/HIPK2/HGF/EDA2R/RIPK2/TLR4/EZR/MAP3K5/TLR3/MYD88/CCR7/CD27/TNF/NOX1	26
GO:0031349	BP	GO:0031349	positive regulation of defense response	42/451	480/18870	4.02641387208086e-13	4.02641387208086e-13	6.48726976071864e-12	CAV1/HMGB2/PRKD1/NLRP1/DDX3X/PRKDC/GSDMD/TGFB1/TREM2/S100A9/CX3CL1/SERPINE1/S100A8/FYN/CASP1/PTGS2/LRSAM1/VAMP8/PYCARD/CPTP/PIK3R1/STAT5B/RIPK2/TLR4/NLRP3/SNCA/CD14/SRC/LRRK2/TLR3/CASP6/OPTN/IL6/PAK3/AIM2/MYD88/IL18/CCR7/ZBP1/TNF/CLNK/IFNG	42
GO:0043086	BP	GO:0043086	negative regulation of catalytic activity	42/451	480/18870	4.02641387208086e-13	4.02641387208086e-13	6.48726976071864e-12	LRP1/PPIA/CAV1/PLK1/PPM1F/DDX3X/TIMP1/DNAJA1/PPP1R15A/CBL/HRAS/RASIP1/SERPINE1/PLAUR/HSPB1/NPRL2/RPL11/SFN/PYCARD/GPSM1/BCL2L12/GAPDH/PTEN/CDKN2A/TIMP3/CDKN2D/HGF/GSK3A/SNCA/MAPT/PTPN1/ANGPTL4/SRC/MMP9/SIAH2/LRRK2/LAMP3/TMBIM1/CLN3/PTK6/TNF/IFNG	42
GO:0022409	BP	GO:0022409	positive regulation of cell-cell adhesion	34/451	322/18870	4.03255167218154e-13	4.03255167218154e-13	6.48726976071864e-12	CAV1/SIRPA/TFRC/PTPN11/PIK3CA/BAD/ELANE/CX3CL1/PLAUR/FYN/DPP4/GLI2/IL7/JAK1/PYCARD/ITGA4/STAT5B/KITLG/JAK2/RIPK2/NLRP3/IGF1/SRC/LCK/IL6/CD3E/IL18/CCR7/CD5/FOXP3/CD27/TNF/IFNG/IGFBP2	34
GO:0043276	BP	GO:0043276	anoikis	13/451	34/18870	4.11201015228069e-13	4.11201015228069e-13	6.57186073873274e-12	CAV1/TFDP1/E2F1/PTK2/PIK3CA/SNAI2/ITGB1/BRMS1/PTRH2/SRC/NTRK2/CEACAM5/TLE1	13
GO:1903131	BP	GO:1903131	mononuclear cell differentiation	42/451	481/18870	4.31649673555804e-13	4.31649673555804e-13	6.85387690820322e-12	MSH2/EZH2/FANCD2/PRKDC/TCIRG1/BCL3/TGFB1/BAX/BAD/TREM2/FES/INHBA/ZEB1/JAK3/GLI2/IL7/ITGB1/JAK1/ATM/PRELID1/ITGA4/PIK3R2/PIK3R1/STAT5B/LEPR/PRDX2/RIPK2/NLRP3/BAK1/SFRP1/KIT/LCK/IL6/IL6R/CD3E/CD8A/IL18/CCR7/FOXP3/CD27/IFNG/PRTN3	42
GO:0002263	BP	GO:0002263	cell activation involved in immune response	33/451	305/18870	4.55995664583529e-13	4.55995664583529e-13	7.14762435106300e-12	LRP1/MSH2/CX3CR1/TFRC/MSH6/BCL3/STXBP2/TGFB1/CBL/TREM2/FES/ICAM1/JAK3/JAK1/VAMP8/PYCARD/FER/RIPK2/TLR4/NLRP3/UNC13D/LAT/KIT/IL6/MYD88/CD84/IL6R/IL18/FOXP3/TNF/CLNK/IFNG/SLC11A1	33
GO:0048608	BP	GO:0048608	reproductive structure development	33/451	305/18870	4.55995664583529e-13	4.55995664583529e-13	7.14762435106300e-12	HMGB2/MSH2/BRCA2/PTPN11/CASP2/CBL/CASP3/BAX/TFPT/SMAD4/SFRP2/YBX3/INHBA/BMP6/CRIP1/SGPL1/ATM/FER/STAT5B/PRDX4/KITLG/BCL2L2/KDR/SRC/BOK/BMPR1B/BAK1/TLR3/BCL2L1/SFRP1/KIT/PSAPL1/BIK	33
GO:0033138	BP	GO:0033138	positive regulation of peptidyl-serine phosphorylation	20/451	104/18870	4.89799567363954e-13	4.89799567363954e-13	7.62859131737489e-12	CAV1/PRKD1/TFRC/TGFB1/PDCD10/PIK3CA/MIF/SFRP2/EGFR/PTGS2/FNIP2/HAX1/GSK3A/RIPK2/SNCA/NTRK2/RET/IL6/TNF/IFNG	20
GO:0097300	BP	GO:0097300	programmed necrotic cell death	16/451	60/18870	4.96640492453233e-13	4.96640492453233e-13	7.68618163869993e-12	PARP1/CAV1/AIFM1/PGAM5/BAX/YBX3/FAS/CFLAR/TRAF2/MAP3K5/BOK/TLR3/CASP6/ZBP1/TNF/FASLG	16
GO:0032612	BP	GO:0032612	interleukin-1 production	22/451	130/18870	5.1194754701155e-13	5.1194754701155e-13	7.80379169279818e-12	CX3CR1/SIRPA/NLRP1/GSDMD/TREM2/CX3CL1/CASP1/HSPB1/PYCARD/CPTP/JAK2/RIPK2/TLR4/NLRP3/IGF1/IL6/AIM2/NLRP7/MYD88/CCR7/TNF/IFNG	22
GO:0032652	BP	GO:0032652	regulation of interleukin-1 production	22/451	130/18870	5.1194754701155e-13	5.1194754701155e-13	7.80379169279818e-12	CX3CR1/SIRPA/NLRP1/GSDMD/TREM2/CX3CL1/CASP1/HSPB1/PYCARD/CPTP/JAK2/RIPK2/TLR4/NLRP3/IGF1/IL6/AIM2/NLRP7/MYD88/CCR7/TNF/IFNG	22
GO:1903037	BP	GO:1903037	regulation of leukocyte cell-cell adhesion	37/451	382/18870	5.13814007496118e-13	5.13814007496118e-13	7.80379169279818e-12	CAV1/SIRPA/TFRC/PTPN11/PIK3CA/CASP3/BAD/ELANE/CXCL12/PRNP/FYN/JAK3/DPP4/GLI2/IL7/PYCARD/ITGA4/STAT5B/KITLG/JAK2/PRDX2/RIPK2/NLRP3/IGF1/SRC/LCK/IL6/LAPTM5/CD3E/IL18/CCR7/CD5/FOXP3/CD27/TNF/IFNG/IGFBP2	37
GO:0061458	BP	GO:0061458	reproductive system development	33/451	309/18870	6.57736940793319e-13	6.57736940793319e-13	9.92802412906354e-12	HMGB2/MSH2/BRCA2/PTPN11/CASP2/CBL/CASP3/BAX/TFPT/SMAD4/SFRP2/YBX3/INHBA/BMP6/CRIP1/SGPL1/ATM/FER/STAT5B/PRDX4/KITLG/BCL2L2/KDR/SRC/BOK/BMPR1B/BAK1/TLR3/BCL2L1/SFRP1/KIT/PSAPL1/BIK	33
GO:0071706	BP	GO:0071706	tumor necrosis factor superfamily cytokine production	26/451	191/18870	7.5544749613281e-13	7.5544749613281e-13	1.12638288415694e-11	CX3CR1/SIRPA/PTPN11/BCL3/TGFB1/MIF/TREM2/CX3CL1/IFNGR1/TWIST1/HSPB1/PYCARD/PIK3R1/JAK2/RIPK2/TLR4/IGF1/CD14/LRRK2/TLR3/IL6/MYD88/NFATC4/CD84/FOXP3/IFNG	26
GO:1903555	BP	GO:1903555	regulation of tumor necrosis factor superfamily cytokine production	26/451	191/18870	7.5544749613281e-13	7.5544749613281e-13	1.12638288415694e-11	CX3CR1/SIRPA/PTPN11/BCL3/TGFB1/MIF/TREM2/CX3CL1/IFNGR1/TWIST1/HSPB1/PYCARD/PIK3R1/JAK2/RIPK2/TLR4/IGF1/CD14/LRRK2/TLR3/IL6/MYD88/NFATC4/CD84/FOXP3/IFNG	26
GO:1903039	BP	GO:1903039	positive regulation of leukocyte cell-cell adhesion	31/451	275/18870	7.99379130876474e-13	7.99379130876474e-13	1.18466202298313e-11	CAV1/SIRPA/TFRC/PTPN11/PIK3CA/BAD/ELANE/FYN/DPP4/GLI2/IL7/PYCARD/ITGA4/STAT5B/KITLG/JAK2/RIPK2/NLRP3/IGF1/SRC/LCK/IL6/CD3E/IL18/CCR7/CD5/FOXP3/CD27/TNF/IFNG/IGFBP2	31
GO:0032722	BP	GO:0032722	positive regulation of chemokine production	17/451	72/18870	8.14573333435494e-13	8.14573333435494e-13	1.19418202643809e-11	DDX3X/TGFB1/MIF/HMOX1/TWIST1/IL7/PYCARD/RIPK2/TLR4/TLR3/IL6/MYD88/CD84/IL6R/IL18/TNF/IFNG	17
GO:0051251	BP	GO:0051251	positive regulation of lymphocyte activation	34/451	330/18870	8.15570290548438e-13	8.15570290548438e-13	1.19418202643809e-11	CAV1/MSH2/SIRPA/PRKDC/TFRC/PTPN11/TGFB1/PIK3CA/MIF/BAD/FYN/DPP4/GLI2/IL7/PYCARD/STAT5B/KITLG/JAK2/RIPK2/TLR4/NLRP3/IGF1/SRC/LCK/IL6/MYD88/CD3E/IL18/CCR7/CD5/FOXP3/CD27/IFNG/IGFBP2	34
GO:0030098	BP	GO:0030098	lymphocyte differentiation	39/451	429/18870	8.80204418854273e-13	8.80204418854273e-13	1.27875199802198e-11	MSH2/EZH2/FANCD2/PRKDC/TCIRG1/BCL3/TGFB1/BAX/BAD/INHBA/ZEB1/JAK3/GLI2/IL7/ITGB1/JAK1/ATM/PRELID1/ITGA4/PIK3R2/PIK3R1/STAT5B/LEPR/PRDX2/RIPK2/NLRP3/BAK1/SFRP1/KIT/LCK/IL6/IL6R/CD3E/CD8A/IL18/CCR7/FOXP3/CD27/IFNG	39
GO:0002718	BP	GO:0002718	regulation of cytokine production involved in immune response	21/451	120/18870	8.83786626269605e-13	8.83786626269605e-13	1.27875199802198e-11	TGFB1/MIF/IL1R1/TNFRSF1B/JAK3/SEMA7A/TWIST1/PYCARD/TRAF2/RIPK2/TLR4/NLRP3/TLR3/KIT/IL6/LAPTM5/MYD88/IL18/FOXP3/TNF/CLNK	21
GO:0002367	BP	GO:0002367	cytokine production involved in immune response	21/451	122/18870	1.23608518523811e-12	1.23608518523811e-12	1.77797268440132e-11	TGFB1/MIF/IL1R1/TNFRSF1B/JAK3/SEMA7A/TWIST1/PYCARD/TRAF2/RIPK2/TLR4/NLRP3/TLR3/KIT/IL6/LAPTM5/MYD88/IL18/FOXP3/TNF/CLNK	21
GO:0031668	BP	GO:0031668	cellular response to extracellular stimulus	31/451	281/18870	1.42235478660177e-12	1.42235478660177e-12	2.03393670007751e-11	AIFM1/PRKD1/YWHAZ/GSDMD/CBL/FES/PMAIP1/SFRP2/FOXO1/SNAI2/FAS/SH3GLB1/MLST8/NPRL2/RRAGD/WDR24/JMY/ITGA4/SREBF1/IGF1R/NFE2L2/MTMR3/SESN1/PDK2/MAP3K5/SESN3/NR4A2/LRRK2/SFRP1/ATF3/PRKAG3	31
GO:2001244	BP	GO:2001244	positive regulation of intrinsic apoptotic signaling pathway	16/451	64/18870	1.4855649086826e-12	1.4855649086826e-12	2.1119750813156e-11	CAV1/BAX/BAD/BBC3/MSX1/PMAIP1/S100A9/S100A8/RPL11/SKIL/PIAS4/RAD9A/FBXW7/BOK/LCK/NOX1	16
GO:1904375	BP	GO:1904375	regulation of protein localization to cell periphery	22/451	137/18870	1.54039669138682e-12	1.54039669138682e-12	2.17726894681569e-11	LRP1/PLK1/CLTC/CIB1/TGFB1/HRAS/TREM2/PRNP/EGFR/EPHA2/ITGB1/VAMP8/CDK5/PIK3R2/PIK3R1/SNCA/EZR/BCL2L1/TMBIM1/CLN3/TNF/IFNG	22
GO:0090559	BP	GO:0090559	regulation of membrane permeability	17/451	75/18870	1.66899092164828e-12	1.66899092164828e-12	2.34547242044099e-11	LAPTM4B/RHOT2/BAX/BAD/ZNF205/RASIP1/BBC3/PMAIP1/BCL2L2/GSK3A/BOK/BNIP3L/BAK1/BCL2L1/EYA2/GZMB/LAPTM5	17
GO:0002366	BP	GO:0002366	leukocyte activation involved in immune response	32/451	301/18870	1.68276392149443e-12	1.68276392149443e-12	2.35131464037988e-11	MSH2/CX3CR1/TFRC/MSH6/BCL3/STXBP2/TGFB1/CBL/TREM2/FES/ICAM1/JAK3/JAK1/VAMP8/PYCARD/FER/RIPK2/TLR4/NLRP3/UNC13D/LAT/KIT/IL6/MYD88/CD84/IL6R/IL18/FOXP3/TNF/CLNK/IFNG/SLC11A1	32
GO:0043254	BP	GO:0043254	regulation of protein-containing complex assembly	38/451	419/18870	1.88358000775682e-12	1.88358000775682e-12	2.6169595442698e-11	PRKD1/DDX3X/TFRC/PTPN11/TGFB1/BAX/TREM2/FES/RASIP1/CRYAB/MET/SH3GLB1/MLST8/STUB1/ATM/PYCARD/FNIP2/CPTP/TRAF2/FER/PIK3R2/HAX1/ARHGEF7/TLR4/SNCA/MAPT/SRC/CDK5R1/BAK1/MAPK15/MMP1/PAK3/MYD88/TMC8/BIK/CCR7/TNF/IFNG	38
GO:0070059	BP	GO:0070059	intrinsic apoptotic signaling pathway in response to endoplasmic reticulum stress	16/451	65/18870	1.9279199909689e-12	1.9279199909689e-12	2.66343035326836e-11	AIFM1/PPP1R15A/BAX/BBC3/PMAIP1/TRAF2/ITPR1/CHAC1/PTPN1/MAP3K5/CREB3L1/BOK/BAK1/LRRK2/ATP2A1/BCL2L1	16
GO:2001239	BP	GO:2001239	regulation of extrinsic apoptotic signaling pathway in absence of ligand	14/451	46/18870	1.93896691887778e-12	1.93896691887778e-12	2.66364290511715e-11	SRPX/PPP2R1B/CX3CL1/INHBA/SNAI2/IL7/PPP1CA/PRDX2/RET/STRADB/BCL2L1/EYA2/TNF/GDNF	14
GO:0046777	BP	GO:0046777	protein autophosphorylation	26/451	199/18870	1.98428547542416e-12	1.98428547542416e-12	2.71067048480465e-11	CAV1/AURKA/MELK/PRKD1/DDX3X/PTK2/DAPK3/PIKFYVE/FES/EGFR/FGFR3/ATM/FER/IGF1R/SIK2/KDR/JAK2/CHEK2/SRC/NTRK2/LRRK2/MAPK15/KIT/PTK6/LCK/PIM2	26
GO:2000811	BP	GO:2000811	negative regulation of anoikis	10/451	18/18870	2.03181119343276e-12	2.03181119343276e-12	2.76017391949959e-11	CAV1/PTK2/PIK3CA/SNAI2/ITGB1/PTRH2/SRC/NTRK2/CEACAM5/TLE1	10
GO:0044403	BP	GO:0044403	biological process involved in symbiotic interaction	33/451	322/18870	2.07460490474864e-12	2.07460490474864e-12	2.80273753633678e-11	PPIA/CAV1/CX3CR1/BSG/JUN/TFRC/CHMP2A/CBL/SIVA1/PIKFYVE/CHMP4C/ELANE/EGFR/ICAM1/EPHA2/DPP4/CHMP4B/ITGB1/VAMP8/GAPDH/P4HB/SLC3A2/JAK2/ITGB3/HDAC1/EEF1A1/SRC/TPCN1/BCL2L1/CXCL8/CXCR4/MYD88/FN1	33
GO:0008406	BP	GO:0008406	gonad development	28/451	233/18870	2.21187359708443e-12	2.21187359708443e-12	2.97176539388498e-11	HMGB2/MSH2/BRCA2/CASP2/CBL/CASP3/BAX/TFPT/SMAD4/SFRP2/YBX3/INHBA/SGPL1/ATM/FER/STAT5B/PRDX4/KITLG/BCL2L2/KDR/SRC/BOK/BMPR1B/TLR3/BCL2L1/SFRP1/KIT/BIK	28
GO:0034614	BP	GO:0034614	cellular response to reactive oxygen species	23/451	154/18870	2.28168993077469e-12	2.28168993077469e-12	3.04881547839494e-11	AIFM1/EZH2/SIRPA/JUN/PDCD10/EGFR/FYN/MET/SOD2/PCGF2/ATM/FER/NFE2L2/HGF/PRDX2/MAPT/PDK2/MAP3K5/SRC/MMP9/LRRK2/IL6/MPO	23
GO:2000209	BP	GO:2000209	regulation of anoikis	11/451	24/18870	2.43013511240393e-12	2.43013511240393e-12	3.2295216625368e-11	CAV1/PTK2/PIK3CA/SNAI2/ITGB1/BRMS1/PTRH2/SRC/NTRK2/CEACAM5/TLE1	11
GO:1904035	BP	GO:1904035	regulation of epithelial cell apoptotic process	20/451	113/18870	2.49389461088076e-12	2.49389461088076e-12	3.29633979008591e-11	TGFB1/BAX/HMOX1/SERPINE1/ICAM1/CFLAR/YAP1/PIAS4/ITGA4/IGF1R/NFE2L2/KDR/JAK2/ITGB3/ANGPTL4/BOK/TCF7L2/IL6/TNF/FASLG	20
GO:0045861	BP	GO:0045861	negative regulation of proteolysis	28/451	235/18870	2.72955845026305e-12	2.72955845026305e-12	3.57091578322856e-11	LRP1/PBK/DDX3X/TIMP1/PRNP/PLAU/SERPINE1/PLAUR/DDRGK1/RPL11/SFN/CDK5/BCL2L12/GAPDH/HIPK2/TIMP3/CDKN2D/HGF/CHAC1/SNCA/SRC/MMP9/SIAH2/LRRK2/LAMP3/CLN3/NLRP7/TNF	28
GO:0007548	BP	GO:0007548	sex differentiation	31/451	288/18870	2.73083594012291e-12	2.73083594012291e-12	3.57091578322856e-11	HMGB2/MSH2/BRCA2/PTPN11/CASP2/CBL/CASP3/BAX/TFPT/SMAD4/SFRP2/YBX3/INHBA/BMP6/SGPL1/ATM/FER/STAT5B/PRDX4/KITLG/BCL2L2/KDR/SRC/BOK/BMPR1B/BAK1/TLR3/BCL2L1/SFRP1/KIT/BIK	31
GO:0042176	BP	GO:0042176	regulation of protein catabolic process	35/451	364/18870	2.76989542977031e-12	2.76989542977031e-12	3.6027251306587e-11	LRP1/CAV1/PLK1/AURKA/PBK/TIMP1/LAPTM4B/UBQLN4/PIN1/NDUFA13/TNFSF12/TREM2/PLK3/SMAD4/EGFR/TNFRSF1B/FOXO1/FYN/DDRGK1/STUB1/RPL11/NFE2L2/TIMP3/GSK3A/CHEK2/SNCA/FBXW7/EEF1A1/EZR/CDH1/LRRK2/LAMP3/EEF1A2/TNF/IFNG	35
GO:1902042	BP	GO:1902042	negative regulation of extrinsic apoptotic signaling pathway via death domain receptors	12/451	31/18870	2.81029417092445e-12	2.81029417092445e-12	3.63593058148565e-11	HMGB2/BRCA1/DDX3X/HMOX1/SFRP2/SERPINE1/ICAM1/ITPRIP/CFLAR/HGF/BCL2L1/TMBIM1	12
GO:0061900	BP	GO:0061900	glial cell activation	15/451	57/18870	3.31434597118553e-12	3.31434597118553e-12	4.26549899781938e-11	LRP1/CX3CR1/TREM2/CX3CL1/IFNGR1/ZEB2/ATM/JAK2/SNCA/MAPT/LRRK2/TLR3/IL6/TNF/IFNG	15
GO:0010507	BP	GO:0010507	negative regulation of autophagy	18/451	90/18870	3.60229734704872e-12	3.60229734704872e-12	4.61181412906816e-11	FEZ1/UBQLN4/PIK3CA/TBC1D14/TREM2/RASIP1/HMOX1/MET/LZTS1/MLST8/RRAGD/HERC1/CPTP/LEPR/HGF/FOXK2/SNCA/LRRK2	18
GO:0045137	BP	GO:0045137	development of primary sexual characteristics	28/451	238/18870	3.725878214966e-12	3.725878214966e-12	4.72059726935697e-11	HMGB2/MSH2/BRCA2/CASP2/CBL/CASP3/BAX/TFPT/SMAD4/SFRP2/YBX3/INHBA/SGPL1/ATM/FER/STAT5B/PRDX4/KITLG/BCL2L2/KDR/SRC/BOK/BMPR1B/TLR3/BCL2L1/SFRP1/KIT/BIK	28
GO:0071356	BP	GO:0071356	cellular response to tumor necrosis factor	28/451	238/18870	3.725878214966e-12	3.725878214966e-12	4.72059726935697e-11	BRCA1/CX3CR1/CIB1/YBX3/CX3CL1/TNFRSF1B/CASP1/FAS/KRT8/KRT18/PYCARD/TRAF2/PIAS4/NFE2L2/SHARPIN/JAK2/EDA2R/MAP3K5/STAT1/TRAF5/LRRK2/SFRP1/PCK2/CXCL8/AIM2/LAPTM5/TNF/UMOD	28
GO:0033628	BP	GO:0033628	regulation of cell adhesion mediated by integrin	14/451	49/18870	5.11215482449745e-12	5.11215482449745e-12	6.44358961329765e-11	PTPN11/PTK2/CIB1/SFRP2/PLAU/SERPINE1/SNAI2/EPHA2/DPP4/ACER2/ITGB3/MUC1/RET/CD3E	14
GO:0097529	BP	GO:0097529	myeloid leukocyte migration	28/451	242/18870	5.59792505178905e-12	5.59792505178905e-12	7.01969225117731e-11	PPIA/CX3CR1/SIRPA/BSG/PTK2/PIKFYVE/MIF/TREM2/S100A9/CXCL12/CX3CL1/IL1R1/SERPINE1/S100A8/DPP4/PIK3R1/STAT5B/KITLG/LGMN/KIT/P2RX4/CXCL8/IL6/MYD88/IL6R/CCR7/UMOD/PRTN3	28
GO:0031400	BP	GO:0031400	negative regulation of protein modification process	38/451	437/18870	6.75995054495866e-12	6.75995054495866e-12	8.4336010289683e-11	PPIA/CAV1/PLK1/BRCA1/PBK/SIRPA/PPM1F/PRKDC/DNAJA1/CIB1/PPP1R15A/TGFB1/CBL/BAX/RASIP1/C9orf72/SFRP2/PRNP/FYN/HSPB1/RPL11/CTDSP2/SFN/PYCARD/CDK5/PTEN/CDKN2A/HGF/SNCA/MAPT/PTPN1/BAK1/LRRK2/SFRP1/PTK6/TNF/IFNG/IGFBP3	38
GO:0031589	BP	GO:0031589	cell-substrate adhesion	34/451	356/18870	6.93835155203035e-12	6.93835155203035e-12	8.61223118106679e-11	PPM1F/PTK2/CIB1/DAPK3/CX3CL1/PLAU/SERPINE1/ITGB1/FER/CDK5/ITGA4/ACER2/P4HB/CALR/TLN1/PIK3R1/PTEN/DOCK1/ARHGEF7/KDR/JAK2/CDKN2A/ITGA8/ITGB3/EDIL3/SRC/UNC13D/COL13A1/MSLN/SFRP1/ITGB4/CD3E/CCR7/FN1	34
GO:0032760	BP	GO:0032760	positive regulation of tumor necrosis factor production	19/451	106/18870	7.00960541772284e-12	7.00960541772284e-12	8.65673226229142e-11	PTPN11/TGFB1/MIF/IFNGR1/TWIST1/HSPB1/PYCARD/PIK3R1/JAK2/RIPK2/TLR4/CD14/LRRK2/TLR3/IL6/MYD88/NFATC4/CD84/IFNG	19
GO:0009416	BP	GO:0009416	response to light stimulus	32/451	318/18870	7.38660287709009e-12	7.38660287709009e-12	9.07647632027521e-11	PARP1/MSH2/PBK/BRCA2/NLRP1/TIMP1/MSH6/BCL3/KRAS/CASP3/BAX/MAPK11/ELANE/EGFR/CRIP1/ITGB1/PPP1CA/TP53INP1/TMEM161A/CDK5/PIK3R1/CDKN2D/ST20/ELK1/CCND1/MMP9/NOC2L/BAK1/KIT/MMP1/NFATC4/SLC7A11	32
GO:0043524	BP	GO:0043524	negative regulation of neuron apoptotic process	23/451	163/18870	7.63985591512784e-12	7.63985591512784e-12	9.34072910044315e-11	MSH2/CX3CR1/KRAS/PIK3CA/BAX/HRAS/CX3CL1/SOD2/HIPK2/KDR/JAK2/SNCA/CCND1/ERBB3/NTRK2/BOK/NR4A2/POU4F1/BCL2L1/LGMN/CLN3/NFATC4/GDNF	23
GO:0043123	BP	GO:0043123	positive regulation of canonical NF-kappaB signal transduction	25/451	196/18870	9.12290337170236e-12	9.12290337170236e-12	1.10984574665957e-10	PARP1/PRKD1/MTDH/TFRC/S100A4/HMOX1/CX3CL1/FYN/CASP1/CASP10/CFLAR/TRAF2/GAPDH/SHARPIN/EDA2R/RIPK2/LPAR1/TLR4/TRAF5/TLR3/MYD88/PIM2/CCR7/TNF/FASLG	25
GO:0002685	BP	GO:0002685	regulation of leukocyte migration	27/451	230/18870	9.59821672376872e-12	9.59821672376872e-12	1.16188939287727e-10	CX3CR1/PTK2/MIF/TREM2/ELANE/HMOX1/CXCL12/CX3CL1/IL1R1/SERPINE1/ICAM1/DPP4/PYCARD/ITGA4/CALR/PIK3R1/KITLG/ITGB3/LGMN/P2RX4/CXCL8/IL6/MYD88/IL6R/CCR7/CXCR3/TNF	27
GO:1903076	BP	GO:1903076	regulation of protein localization to plasma membrane	19/451	108/18870	9.89755931440479e-12	9.89755931440479e-12	1.1922235046597e-10	LRP1/CLTC/CIB1/TGFB1/TREM2/PRNP/EGFR/EPHA2/ITGB1/VAMP8/CDK5/PIK3R2/PIK3R1/EZR/BCL2L1/TMBIM1/CLN3/TNF/IFNG	19
GO:0043542	BP	GO:0043542	endothelial cell migration	30/451	284/18870	1.0017000486255e-11	1.0017000486255e-11	1.20069618831632e-10	DCN/PRKD1/PTK2/CIB1/TGFB1/PDCD10/PIK3CA/TNFSF12/HMOX1/S100A9/ZEB2/AKT3/MET/SNAI2/EPHA2/DPP4/PRKCA/PTGS2/HSPB1/ITGB1/CALR/LGALS8/NFE2L2/KDR/ITGB3/FBXW7/LGMN/P2RX4/CLN3/TNF	30
GO:0071900	BP	GO:0071900	regulation of protein serine/threonine kinase activity	30/451	285/18870	1.09519237691555e-11	1.09519237691555e-11	1.30635783906281e-10	PLK1/EZH2/CDKN3/DDX3X/DNAJA1/CIB1/TGFB1/PDCD10/HRAS/RASIP1/ELANE/EGFR/PYCARD/TRAF2/PTEN/CDKN2A/CDKN2D/TLR4/ADRB2/SNCA/CCND1/PTPN1/MAP3K5/SRC/CDK5R1/LRRK2/KIT/TNF/IFNG/CEMIP	30
GO:0001933	BP	GO:0001933	negative regulation of protein phosphorylation	31/451	304/18870	1.12492398946178e-11	1.12492398946178e-11	1.33530834313731e-10	PPIA/CAV1/PLK1/PBK/SIRPA/PPM1F/PRKDC/DNAJA1/CIB1/TGFB1/CBL/BAX/RASIP1/C9orf72/SFRP2/PRNP/HSPB1/CTDSP2/SFN/PYCARD/PTEN/CDKN2A/HGF/SNCA/PTPN1/BAK1/LRRK2/SFRP1/PTK6/IFNG/IGFBP3	31
GO:0002269	BP	GO:0002269	leukocyte activation involved in inflammatory response	14/451	52/18870	1.25436542814163e-11	1.25436542814163e-11	1.48176500868192e-10	CX3CR1/TREM2/CX3CL1/IFNGR1/ATM/JAK2/SNCA/MAPT/LRRK2/TLR3/IL6/MYD88/TNF/IFNG	14
GO:0050870	BP	GO:0050870	positive regulation of T cell activation	28/451	251/18870	1.35622633583826e-11	1.35622633583826e-11	1.59438956384224e-10	CAV1/SIRPA/TFRC/PTPN11/PIK3CA/BAD/FYN/DPP4/GLI2/IL7/PYCARD/STAT5B/KITLG/JAK2/RIPK2/NLRP3/IGF1/SRC/LCK/IL6/CD3E/IL18/CCR7/CD5/FOXP3/CD27/IFNG/IGFBP2	28
GO:1903557	BP	GO:1903557	positive regulation of tumor necrosis factor superfamily cytokine production	19/451	110/18870	1.38664006312219e-11	1.38664006312219e-11	1.6223444304371e-10	PTPN11/TGFB1/MIF/IFNGR1/TWIST1/HSPB1/PYCARD/PIK3R1/JAK2/RIPK2/TLR4/CD14/LRRK2/TLR3/IL6/MYD88/NFATC4/CD84/IFNG	19
GO:0002699	BP	GO:0002699	positive regulation of immune effector process	29/451	270/18870	1.48506732015562e-11	1.48506732015562e-11	1.72922876427143e-10	MSH2/TFRC/STXBP2/TGFB1/MIF/TREM2/FES/IL1R1/SEMA7A/VAMP8/PYCARD/TRAF2/FER/STAT5B/RIPK2/TLR4/NLRP3/UNC13D/TLR3/KIT/IL6/LAPTM5/MYD88/CD84/IL18/FOXP3/TNF/CLNK/IFNG	29
GO:0008631	BP	GO:0008631	intrinsic apoptotic signaling pathway in response to oxidative stress	15/451	63/18870	1.60937771433558e-11	1.60937771433558e-11	1.86509574976381e-10	PPIA/PARP1/MELK/PDCD10/TREM2/FYN/HSPB1/SOD2/P4HB/NFE2L2/JAK2/DAXX/FBXW7/MAP3K5/NOX1	15
GO:0071902	BP	GO:0071902	positive regulation of protein serine/threonine kinase activity	21/451	140/18870	1.91706647271336e-11	1.91706647271336e-11	2.21119434762321e-10	EZH2/DDX3X/CIB1/TGFB1/PDCD10/HRAS/ELANE/EGFR/TRAF2/TLR4/ADRB2/SNCA/CCND1/PTPN1/MAP3K5/SRC/LRRK2/KIT/TNF/IFNG/CEMIP	21
GO:0010810	BP	GO:0010810	regulation of cell-substrate adhesion	26/451	220/18870	2.01073474179823e-11	2.01073474179823e-11	2.30834534479727e-10	PPM1F/PTK2/CIB1/DAPK3/CX3CL1/PLAU/SERPINE1/ACER2/P4HB/CALR/TLN1/PIK3R1/PTEN/DOCK1/ARHGEF7/KDR/JAK2/CDKN2A/ITGB3/EDIL3/SRC/UNC13D/SFRP1/CD3E/CCR7/FN1	26
GO:0007160	BP	GO:0007160	cell-matrix adhesion	27/451	239/18870	2.36177243891251e-11	2.36177243891251e-11	2.68611866614138e-10	PPM1F/PTK2/CIB1/DAPK3/CX3CL1/PLAU/SERPINE1/ITGB1/CDK5/ITGA4/ACER2/TLN1/PIK3R1/PTEN/ARHGEF7/KDR/CDKN2A/ITGA8/ITGB3/SRC/COL13A1/MSLN/SFRP1/ITGB4/CD3E/CCR7/FN1	27
GO:0071219	BP	GO:0071219	cellular response to molecule of bacterial origin	27/451	239/18870	2.36177243891251e-11	2.36177243891251e-11	2.68611866614138e-10	HMGB2/CX3CR1/SIRPA/MTDH/MIF/TREM2/CX3CL1/SERPINE1/TNFRSF1B/CASP1/PRKCA/BMP6/PYCARD/JAK2/PRDX2/CDK4/RIPK2/TLR4/NLRP3/CD14/SRC/MMP9/CXCL8/IL6/NLRP7/MYD88/TNF	27
GO:0006839	BP	GO:0006839	mitochondrial transport	24/451	190/18870	2.94699931117488e-11	2.94699931117488e-11	3.33619853794311e-10	AIFM1/RHOT2/BAX/BAD/NDUFA13/ZNF205/BBC3/PMAIP1/SH3GLB1/TOMM7/SREBF1/HAX1/TIMM50/BCL2L2/PDCD5/GSK3A/FBXW7/BOK/BNIP3L/BAK1/LRRK2/BCL2L1/EYA2/GZMB	24
GO:0042113	BP	GO:0042113	B cell activation	29/451	278/18870	3.04262422810835e-11	3.04262422810835e-11	3.42857922963653e-10	MSH2/EZH2/PRKDC/TFRC/MSH6/TCIRG1/BCL3/TGFB1/CASP3/BAX/MIF/BAD/INHBA/JAK3/IL7/ITGB1/ATM/ITGA4/PIK3R2/PIK3R1/STAT5B/TLR4/BAK1/SFRP1/KIT/IL6/LAPTM5/FOXP3/CD27	29
GO:0042063	BP	GO:0042063	gliogenesis	32/451	338/18870	3.69893601938981e-11	3.69893601938981e-11	4.13174352654973e-10	LRP1/EZH2/CX3CR1/PTPN11/KRAS/TGFB1/TREM2/S100A9/CX3CL1/IFNGR1/S100A8/ZEB2/TNFRSF1B/CDK5/PTEN/LEPR/HDAC1/LPAR1/TLR4/ERBB3/MAPT/NTRK2/BOK/CDK5R1/ITGB4/P2RX4/IL6/CXCR4/MYD88/TNF/IFNG/CDH2	32
GO:0071222	BP	GO:0071222	cellular response to lipopolysaccharide	26/451	226/18870	3.7004272092065e-11	3.7004272092065e-11	4.13174352654973e-10	HMGB2/CX3CR1/SIRPA/MTDH/MIF/CX3CL1/SERPINE1/TNFRSF1B/CASP1/PRKCA/BMP6/PYCARD/JAK2/PRDX2/CDK4/RIPK2/TLR4/NLRP3/CD14/SRC/MMP9/CXCL8/IL6/NLRP7/MYD88/TNF	26
GO:0050921	BP	GO:0050921	positive regulation of chemotaxis	21/451	145/18870	3.79977569175025e-11	3.79977569175025e-11	4.22338704877312e-10	CX3CR1/PRKD1/PPM1F/PTK2/TGFB1/TREM2/CXCL12/SERPINE1/MET/HSPB1/CALR/KDR/LPAR1/LGMN/P2RX4/CXCL8/IL6/CXCR4/IL6R/CCR7/CCR4	21
GO:1902105	BP	GO:1902105	regulation of leukocyte differentiation	31/451	321/18870	4.56048796046611e-11	4.56048796046611e-11	5.04596977002275e-10	FANCD2/PRKDC/TGFB1/BAD/TREM2/FES/INHBA/ZEB1/JAK3/PRKCA/GLI2/IL7/GPR137/PRELID1/PIK3R1/HAX1/STAT5B/KITLG/PRDX2/RIPK2/TLR4/NLRP3/FBXW7/TLR3/POU4F1/SFRP1/IL18/FOXP3/CD27/TNF/IFNG	31
GO:1902230	BP	GO:1902230	negative regulation of intrinsic apoptotic signaling pathway in response to DNA damage	11/451	30/18870	4.6723122453959e-11	4.6723122453959e-11	5.14641125939056e-10	DDIAS/MIF/SFRP2/CXCL12/SNAI2/ZNF385A/TMEM161A/CDKN2D/TPT1/MUC1/BCL2L1	11
GO:1903533	BP	GO:1903533	regulation of protein targeting	16/451	79/18870	4.72088983311939e-11	4.72088983311939e-11	5.17659999166219e-10	CIB1/HRAS/PRNP/FYN/SH3GLB1/TOMM7/CDK5/SREBF1/HAX1/PDCD5/GSK3A/FBXW7/CDK5R1/BNIP3L/LRRK2/CEMIP	16
GO:0032006	BP	GO:0032006	regulation of TOR signaling	21/451	147/18870	4.95482338304314e-11	4.95482338304314e-11	5.3935867900756e-10	YWHAZ/ZMPSTE24/LAMTOR4/PIK3CA/TREM2/C9orf72/AKT3/MLST8/GPR137/NPRL2/RRAGD/WDR24/OTUB1/LAMTOR2/ATM/FNIP2/GSK3A/SESN1/EPM2A/SRC/SESN3	21
GO:0071216	BP	GO:0071216	cellular response to biotic stimulus	28/451	265/18870	4.96288926551295e-11	4.96288926551295e-11	5.3935867900756e-10	HMGB2/CX3CR1/SIRPA/MTDH/ZMPSTE24/MIF/TREM2/CX3CL1/SERPINE1/TNFRSF1B/CASP1/PRKCA/BMP6/PYCARD/JAK2/PRDX2/CDK4/RIPK2/TLR4/NLRP3/CD14/SRC/MMP9/CXCL8/IL6/NLRP7/MYD88/TNF	28
GO:0051656	BP	GO:0051656	establishment of organelle localization	38/451	469/18870	5.52476984328112e-11	5.52476984328112e-11	5.97766201487752e-10	BIRC5/PLK1/KIF2C/FEZ1/YWHAZ/CHMP2A/RHOT2/TCIRG1/STXBP2/CBL/PDCD10/AP3M2/CHMP4C/FES/AP1M2/CHMP4B/RAB3A/ITGB1/VAMP8/FYCO1/ATM/FER/CDK5/GPSM1/ITGA4/SNCA/MAPT/EZR/UNC13D/LRRK2/NDEL1/MAPK15/LAT/KIT/CLN3/CD84/CLNK/IFNG	38
GO:0009612	BP	GO:0009612	response to mechanical stimulus	25/451	213/18870	5.7323243872816e-11	5.7323243872816e-11	6.17490820851155e-10	PTK2/CASP2/PIK3CA/BAD/CXCL12/FYN/CASP1/FAS/PTGS2/BMP6/IGF1R/ITGB3/TLR4/SRC/STAT1/BAK1/TLR3/KIT/MPO/CASP5/CXCR4/MYD88/TNF/CDH2/IGFBP2	25
GO:0032609	BP	GO:0032609	type II interferon production	19/451	119/18870	5.78485279580375e-11	5.78485279580375e-11	6.1770687403595e-10	SIRPA/BCL3/HRAS/PRNP/IL1R1/INHBA/PYCARD/JAK2/RIPK2/TLR4/CD14/TLR3/LAPTM5/CD3E/IL18/CCR7/FOXP3/TNF/SLC11A1	19
GO:0032649	BP	GO:0032649	regulation of type II interferon production	19/451	119/18870	5.78485279580375e-11	5.78485279580375e-11	6.1770687403595e-10	SIRPA/BCL3/HRAS/PRNP/IL1R1/INHBA/PYCARD/JAK2/RIPK2/TLR4/CD14/TLR3/LAPTM5/CD3E/IL18/CCR7/FOXP3/TNF/SLC11A1	19
GO:0060326	BP	GO:0060326	cell chemotaxis	31/451	325/18870	6.24887847687224e-11	6.24887847687224e-11	6.64354448593785e-10	PPIA/HMGB2/CX3CR1/PRKD1/BSG/PTK2/PIKFYVE/MIF/S100A9/CXCL12/CX3CL1/SERPINE1/S100A8/MET/EPHA2/DPP4/HSPB1/CALR/KDR/HGF/LPAR1/LGMN/KIT/P2RX4/CXCL8/IL6/CXCR4/IL6R/CCR7/CXCR3/CCR4	31
GO:0002687	BP	GO:0002687	positive regulation of leukocyte migration	21/451	149/18870	6.43196092400759e-11	6.43196092400759e-11	6.80227697907457e-10	CX3CR1/PTK2/TREM2/CXCL12/CX3CL1/IL1R1/SERPINE1/ICAM1/PYCARD/ITGA4/CALR/PIK3R1/KITLG/ITGB3/LGMN/P2RX4/CXCL8/IL6/IL6R/CCR7/TNF	21
GO:0050678	BP	GO:0050678	regulation of epithelial cell proliferation	35/451	407/18870	6.45381767622916e-11	6.45381767622916e-11	6.80227697907457e-10	CAV1/HMGB2/BRCA2/PRKD1/PRKDC/TGFB1/PDCD10/BAX/BAD/HRAS/TNFSF12/HMOX1/SFRP2/CXCL12/EGFR/AKT3/ZEB1/SNAI2/PRKCA/TWIST1/BMP6/CFLAR/YAP1/SFN/ITGA4/KDR/ITGB3/CDK4/IGF1/CCND1/FBXW7/STAT1/SFRP1/TCF7L2/TNF	35
GO:0050920	BP	GO:0050920	regulation of chemotaxis	26/451	232/18870	6.67100865428365e-11	6.67100865428365e-11	7.00101789198145e-10	CX3CR1/PRKD1/PPM1F/PTK2/TGFB1/MIF/TREM2/ELANE/CXCL12/SERPINE1/MET/DPP4/SEMA7A/HSPB1/CALR/KDR/LPAR1/LGMN/P2RX4/CXCL8/IL6/CXCR4/IL6R/CCR7/CCR4/YTHDF1	26
GO:0007006	BP	GO:0007006	mitochondrial membrane organization	19/451	120/18870	6.72363601391563e-11	6.72363601391563e-11	7.02609377432569e-10	RHOT2/BAX/BAD/NDUFA13/ZNF205/BBC3/PMAIP1/TOMM7/TIMM50/BCL2L2/PDCD5/GSK3A/SNCA/BOK/BNIP3L/BAK1/BCL2L1/EYA2/GZMB	19
GO:0006970	BP	GO:0006970	response to osmotic stress	16/451	81/18870	7.03845223042913e-11	7.03845223042913e-11	7.31888286920575e-10	DDX3X/CASP3/BAX/BAD/PLK3/MYLK/YBX3/CASP1/PTGS2/MLST8/PYCARD/NLRP3/TLR3/CLN3/SCN2A/TNF	16
GO:0030217	BP	GO:0030217	T cell differentiation	30/451	307/18870	7.06368290691317e-11	7.06368290691317e-11	7.31888286920575e-10	FANCD2/PRKDC/TCIRG1/BCL3/TGFB1/BAD/ZEB1/JAK3/GLI2/IL7/JAK1/PRELID1/PIK3R2/PIK3R1/STAT5B/LEPR/PRDX2/RIPK2/NLRP3/KIT/LCK/IL6/IL6R/CD3E/CD8A/IL18/CCR7/FOXP3/CD27/IFNG	30
GO:0031669	BP	GO:0031669	cellular response to nutrient levels	27/451	251/18870	7.34203154232833e-11	7.34203154232833e-11	7.57518955044579e-10	AIFM1/PRKD1/YWHAZ/CBL/FES/PMAIP1/FOXO1/SNAI2/FAS/SH3GLB1/MLST8/NPRL2/RRAGD/WDR24/JMY/SREBF1/IGF1R/NFE2L2/MTMR3/SESN1/PDK2/MAP3K5/SESN3/LRRK2/SFRP1/ATF3/PRKAG3	27
GO:0071887	BP	GO:0071887	leukocyte apoptotic process	19/451	121/18870	7.802640311288e-11	7.802640311288e-11	8.01660037289784e-10	BCL3/CASP3/BAX/MIF/CXCL12/FAS/JAK3/PRELID1/KITLG/CDKN2A/CHEK2/NOC2L/BAK1/BCL2L1/IL6/SLC7A11/CCR7/CD27/FASLG	19
GO:0002697	BP	GO:0002697	regulation of immune effector process	34/451	389/18870	7.89538745159564e-11	7.89538745159564e-11	8.07794981284152e-10	MSH2/CX3CR1/TFRC/STXBP2/TGFB1/MIF/TREM2/FES/IL1R1/ICAM1/TNFRSF1B/JAK3/SEMA7A/TWIST1/VAMP8/PYCARD/TRAF2/FER/STAT5B/RIPK2/TLR4/NLRP3/UNC13D/TLR3/KIT/IL6/LAPTM5/MYD88/CD84/IL18/FOXP3/TNF/CLNK/IFNG	34
GO:0001774	BP	GO:0001774	microglial cell activation	13/451	49/18870	8.39526679485806e-11	8.39526679485806e-11	8.51810647060724e-10	CX3CR1/TREM2/CX3CL1/IFNGR1/ATM/JAK2/SNCA/MAPT/LRRK2/TLR3/IL6/TNF/IFNG	13
GO:0070266	BP	GO:0070266	necroptotic process	13/451	49/18870	8.39526679485806e-11	8.39526679485806e-11	8.51810647060724e-10	PARP1/CAV1/AIFM1/PGAM5/YBX3/FAS/CFLAR/BOK/TLR3/CASP6/ZBP1/TNF/FASLG	13
GO:0045765	BP	GO:0045765	regulation of angiogenesis	32/451	349/18870	8.50242043764137e-11	8.50242043764137e-11	8.59117993764284e-10	DCN/BRCA1/CX3CR1/E2F2/PRKD1/MTDH/PDCD10/TNFSF12/HMOX1/SFRP2/SERPINE1/AKT3/EPHA2/PRKCA/TWIST1/HSPB1/ITGB1/JAK1/HIPK2/NFE2L2/KDR/ITGB3/ANGPTL4/STAT1/CREB3L1/TLR3/SFRP1/CXCL8/IL6/CXCR4/TNF/FASLG	32
GO:0051235	BP	GO:0051235	maintenance of location	32/451	350/18870	9.15450985724726e-11	9.15450985724726e-11	9.21201056893454e-10	CAV1/PRKD1/SQLE/VPS13D/ITPR3/BAX/TREM2/HRC/S100A9/CX3CL1/S100A8/AUP1/VPS13C/CDK5/SREBF1/CALR/ITPR1/STAT5B/ATP7B/ITGB3/SNCA/FBXW7/TPCN1/ATP2A1/RYR1/LCK/IL6/CCR7/TNF/FASLG/CEMIP/FTO	32
GO:0048545	BP	GO:0048545	response to steroid hormone	31/451	330/18870	9.19672297583657e-11	9.19672297583657e-11	9.2165606008923e-10	PARP1/CAV1/HMGB2/AIFM1/SKP2/BRCA1/DNAJA1/TGFB1/PIK3CA/CASP3/INHBA/PTGS2/BMP6/CFLAR/DDRGK1/ABHD2/YAP1/SREBF1/CALR/IGF1R/JAK2/HDAC1/DAXX/GSK3A/SRC/SFRP1/PCK2/IL6/TNF/SSTR3/IGFBP2	31
GO:0030183	BP	GO:0030183	B cell differentiation	21/451	153/18870	1.06987057363218e-10	1.06987057363218e-10	1.06751394904579e-09	MSH2/EZH2/PRKDC/TCIRG1/BCL3/BAX/BAD/INHBA/JAK3/IL7/ITGB1/ATM/ITGA4/PIK3R2/PIK3R1/STAT5B/BAK1/SFRP1/KIT/IL6/CD27	21
GO:0006909	BP	GO:0006909	phagocytosis	26/451	237/18870	1.07394752428757e-10	1.07394752428757e-10	1.06751394904579e-09	LRP1/SRPX/SIRPA/PTK2/PIK3CA/PIKFYVE/TREM2/ELANE/FYN/MET/ITGB1/PYCARD/CALR/DOCK1/LEPR/ITGB3/TLR4/CD14/SRC/UNC13D/CLN3/MYD88/TNF/IFNG/PRTN3/SLC11A1	26
GO:1990778	BP	GO:1990778	protein localization to cell periphery	32/451	353/18870	1.14068982828454e-10	1.14068982828454e-10	1.12926591566375e-09	LRP1/CAV1/PLK1/CLTC/BSG/CIB1/TGFB1/HRAS/TREM2/PRNP/EGFR/EPHA2/KRT18/ATP6AP1/RAB3A/ITGB1/VAMP8/CDK5/PIK3R2/PIK3R1/RAB8A/SNCA/EZR/CDH1/BCL2L1/TMBIM1/OPTN/CLN3/TNF/UMOD/IFNG/CDH2	32
GO:1901342	BP	GO:1901342	regulation of vasculature development	32/451	354/18870	1.22677754805182e-10	1.22677754805182e-10	1.20959433112241e-09	DCN/BRCA1/CX3CR1/E2F2/PRKD1/MTDH/PDCD10/TNFSF12/HMOX1/SFRP2/SERPINE1/AKT3/EPHA2/PRKCA/TWIST1/HSPB1/ITGB1/JAK1/HIPK2/NFE2L2/KDR/ITGB3/ANGPTL4/STAT1/CREB3L1/TLR3/SFRP1/CXCL8/IL6/CXCR4/TNF/FASLG	32
GO:1903706	BP	GO:1903706	regulation of hemopoiesis	35/451	417/18870	1.25765726687091e-10	1.25765726687091e-10	1.23506143772612e-09	HMGB2/FANCD2/PRKDC/CIB1/TGFB1/BAD/TREM2/FES/INHBA/ZEB1/SNAI2/JAK3/PRKCA/GLI2/IL7/GPR137/PRELID1/PIK3R1/HAX1/STAT5B/KITLG/PRDX2/RIPK2/TLR4/NLRP3/FBXW7/STAT1/TLR3/POU4F1/SFRP1/IL18/FOXP3/CD27/TNF/IFNG	35
GO:0090200	BP	GO:0090200	positive regulation of release of cytochrome c from mitochondria	10/451	25/18870	1.30613396777967e-10	1.30613396777967e-10	1.2775365082746e-09	BAX/BAD/BBC3/PMAIP1/PLAUR/PYCARD/PDCD5/MMP9/BAK1/BIK	10
GO:0046902	BP	GO:0046902	regulation of mitochondrial membrane permeability	14/451	61/18870	1.31176935089673e-10	1.31176935089673e-10	1.2779367591248e-09	RHOT2/BAX/BAD/ZNF205/BBC3/PMAIP1/BCL2L2/GSK3A/BOK/BNIP3L/BAK1/BCL2L1/EYA2/GZMB	14
GO:1903747	BP	GO:1903747	regulation of establishment of protein localization to mitochondrion	13/451	51/18870	1.45780312043611e-10	1.45780312043611e-10	1.41456835788349e-09	DNAJA1/BBC3/SH3GLB1/TOMM7/SREBF1/HAX1/PDCD5/GSK3A/MAPT/FBXW7/BNIP3L/LRRK2/GZMB	13
GO:0044000	BP	GO:0044000	movement in host	23/451	188/18870	1.47044448013547e-10	1.47044448013547e-10	1.42119514348022e-09	PPIA/CAV1/BSG/TFRC/CHMP2A/CBL/SIVA1/PIKFYVE/CHMP4C/EGFR/ICAM1/EPHA2/DPP4/CHMP4B/ITGB1/VAMP8/P4HB/SLC3A2/ITGB3/SRC/TPCN1/CXCL8/CXCR4	23
GO:0032869	BP	GO:0032869	cellular response to insulin stimulus	24/451	206/18870	1.63048967515776e-10	1.63048967515776e-10	1.56967572125631e-09	PARP1/PRKDC/PTPN11/PIK3CA/HRAS/CTSD/FOXO1/CFLAR/PIP4K2C/FER/PIK3R2/SREBF1/IGF1R/PIK3R1/SIK2/GSK3A/RAB8A/PTPN1/PDK2/SRC/SESN3/STAT1/NDEL1/PCK2	24
GO:0032731	BP	GO:0032731	positive regulation of interleukin-1 beta production	14/451	62/18870	1.6578139155847e-10	1.6578139155847e-10	1.58972207467627e-09	NLRP1/GSDMD/CASP1/HSPB1/PYCARD/JAK2/RIPK2/TLR4/NLRP3/IL6/AIM2/MYD88/TNF/IFNG	14
GO:0044843	BP	GO:0044843	cell cycle G1/S phase transition	28/451	279/18870	1.66439489336326e-10	1.66439489336326e-10	1.58979824723802e-09	TFDP1/EZH2/E2F1/SKP2/E2F2/CDKN3/DDX3X/PRKDC/CASP2/PLK3/EGFR/INHBA/DDRGK1/ITGB1/CTDSP2/RBL2/ATM/CDK5/PIDD1/PTEN/CDKN2A/CDKN2D/CDK4/CHEK2/CCND1/FBXW7/MUC1/PIM2	28
GO:0010720	BP	GO:0010720	positive regulation of cell development	36/451	444/18870	1.77725939828794e-10	1.77725939828794e-10	1.69099880492438e-09	AURKA/CX3CR1/PRKDC/KRAS/TGFB1/BAD/TREM2/FES/CXCL12/CX3CL1/TNFRSF1B/PRKCA/SEMA7A/GLI2/IL7/ITGB1/SKIL/HAX1/STAT5B/KITLG/HDAC1/RIPK2/NLRP3/MAPT/NTRK2/RET/POU4F1/KIT/IL6/CXCR4/IL18/FOXP3/CD27/TNF/IFNG/FN1	36
GO:0051099	BP	GO:0051099	positive regulation of binding	19/451	127/18870	1.84738041277788e-10	1.84738041277788e-10	1.75090358991555e-09	LRP1/CAV1/HMGB2/TGFB1/PIN1/PLAUR/MET/TWIST1/DDRGK1/RPL11/GPSM1/HIPK2/RIPK2/IGF1/MMP9/LRRK2/POU4F1/TCF7L2/IFNG	19
GO:0001818	BP	GO:0001818	negative regulation of cytokine production	33/451	381/18870	1.91859716083436e-10	1.91859716083436e-10	1.81138029043618e-09	EZH2/CX3CR1/SIRPA/LAPTM4B/PTPN11/BCL3/TGFB1/CASP3/TREM2/ELANE/PRNP/CX3CL1/INHBA/EPHA2/JAK3/TWIST1/PYCARD/CPTP/HGF/TLR4/NLRP3/IGF1/EZR/IL6/NLRP7/LAPTM5/CD84/CCR7/FOXP3/TNF/IFNG/FN1/SLC11A1	33
GO:0046661	BP	GO:0046661	male sex differentiation	22/451	174/18870	1.95000472263628e-10	1.95000472263628e-10	1.83395180999355e-09	HMGB2/MSH2/CBL/BAX/TFPT/SMAD4/SFRP2/YBX3/INHBA/BMP6/SGPL1/FER/STAT5B/PRDX4/KITLG/BCL2L2/BOK/TLR3/BCL2L1/SFRP1/KIT/BIK	22
GO:1901654	BP	GO:1901654	response to ketone	24/451	208/18870	1.99503585137613e-10	1.99503585137613e-10	1.86911404829472e-09	PARP1/CAV1/AIFM1/PRKD1/TGFB1/CBL/PIK3CA/INHBA/CFLAR/ABHD2/YAP1/SREBF1/CALR/IGF1R/JAK2/CDK4/ELK1/SRC/CA9/BCL2L1/SFRP1/PCK2/CCR7/FOXP3	24
GO:0002700	BP	GO:0002700	regulation of production of molecular mediator of immune response	23/451	191/18870	2.02707233724007e-10	2.02707233724007e-10	1.89187988726745e-09	MSH2/TFRC/TGFB1/MIF/IL1R1/TNFRSF1B/JAK3/SEMA7A/TWIST1/PYCARD/TRAF2/RIPK2/TLR4/NLRP3/TLR3/KIT/IL6/LAPTM5/MYD88/IL18/FOXP3/TNF/CLNK	23
GO:0014002	BP	GO:0014002	astrocyte development	12/451	43/18870	2.35495422828266e-10	2.35495422828266e-10	2.18953719123499e-09	LRP1/KRAS/TREM2/S100A9/IFNGR1/S100A8/ZEB2/TLR4/MAPT/IL6/TNF/IFNG	12
GO:0019722	BP	GO:0019722	calcium-mediated signaling	24/451	210/18870	2.43500277586224e-10	2.43500277586224e-10	2.25538733984369e-09	CX3CR1/PRKD1/CIB1/ZMPSTE24/TREM2/HRC/PRNP/ITPR1/KDR/IGF1/ERBB3/MAPT/PDK2/LRRK2/LAT/P2RX4/CXCL8/CXCR4/NFATC4/CD3E/CCR7/CXCR3/CCR4/TNF	24
GO:0030900	BP	GO:0030900	forebrain development	34/451	407/18870	2.64801625928471e-10	2.64801625928471e-10	2.44343267937175e-09	EZH2/E2F1/FEZ1/KRAS/CASP3/BAX/MSX1/CXCL12/EGFR/INHBA/ZEB1/FYN/SEMA7A/GLI2/HERC1/CDK5/IGF1R/PTEN/HDAC1/LPAR1/CDH1/SRC/NTRK2/CDK5R1/NR4A2/LRRK2/POU4F1/NDEL1/SCN2A/CXCR4/SLC7A11/SSTR3/CDH2/IGF2BP1	34
GO:0051701	BP	GO:0051701	biological process involved in interaction with host	24/451	211/18870	2.68765934709947e-10	2.68765934709947e-10	2.4706896174563e-09	PPIA/CAV1/BSG/TFRC/CHMP2A/CBL/SIVA1/PIKFYVE/CHMP4C/EGFR/ICAM1/EPHA2/DPP4/CHMP4B/ITGB1/VAMP8/P4HB/SLC3A2/ITGB3/SRC/TPCN1/BCL2L1/CXCL8/CXCR4	24
GO:0071241	BP	GO:0071241	cellular response to inorganic substance	25/451	229/18870	2.74067370317698e-10	2.74067370317698e-10	2.50998817759911e-09	PARP1/AIFM1/JUN/HMOX1/PRNP/EGFR/FOXO1/PTGS2/BMP6/CFLAR/TRAF2/CALR/NFE2L2/DAXX/GSK3A/SNCA/CDH1/MMP9/LRRK2/LGMN/P2RX4/TF/RYR1/NFATC4/SLC11A1	25
GO:0002703	BP	GO:0002703	regulation of leukocyte mediated immunity	26/451	249/18870	3.19743166042194e-10	3.19743166042194e-10	2.91737382056566e-09	MSH2/CX3CR1/TFRC/STXBP2/TGFB1/TREM2/FES/IL1R1/ICAM1/TNFRSF1B/JAK3/VAMP8/TRAF2/FER/STAT5B/TLR4/NLRP3/UNC13D/TLR3/KIT/IL6/CD84/IL18/FOXP3/TNF/CLNK	26
GO:0007254	BP	GO:0007254	JNK cascade	21/451	163/18870	3.55832369821215e-10	3.55832369821215e-10	3.23458655877395e-09	SIRPA/DNAJA1/HRAS/EGFR/PYCARD/TRAF2/IGF1R/HIPK2/EDA2R/DAXX/RIPK2/TLR4/MAP3K5/STRADB/LRRK2/TLR3/MYD88/CCR7/CD27/TNF/NOX1	21
GO:0007033	BP	GO:0007033	vacuole organization	25/451	232/18870	3.61737791150867e-10	3.61737791150867e-10	3.27608923525717e-09	SRPX/FEZ1/LAPTM4B/CHMP2A/TCIRG1/PIKFYVE/TBC1D14/CHMP4C/CTSD/C9orf72/ATP6AP1/CHMP4B/SH3GLB1/ATP6V0C/LRSAM1/TP53INP1/PIP4K2C/ATP6V1H/ATG2B/ATP6V0B/ATG101/MTMR3/LRRK2/CLN3/LAPTM5	25
GO:0034644	BP	GO:0034644	cellular response to UV	16/451	90/18870	3.69293586828602e-10	3.69293586828602e-10	3.33217713032761e-09	PARP1/PBK/NLRP1/TIMP1/BAX/MAPK11/CRIP1/TP53INP1/TMEM161A/PIK3R1/ST20/MMP9/NOC2L/BAK1/MMP1/NFATC4	16
GO:0000082	BP	GO:0000082	G1/S transition of mitotic cell cycle	26/451	252/18870	4.15506120453145e-10	4.15506120453145e-10	3.72169160521556e-09	TFDP1/EZH2/E2F1/SKP2/E2F2/CDKN3/DDX3X/PRKDC/CASP2/PLK3/EGFR/INHBA/ITGB1/CTDSP2/RBL2/ATM/CDK5/PIDD1/PTEN/CDKN2A/CDKN2D/CDK4/CHEK2/CCND1/MUC1/PIM2	26
GO:0010001	BP	GO:0010001	glial cell differentiation	26/451	252/18870	4.15506120453145e-10	4.15506120453145e-10	3.72169160521556e-09	LRP1/PTPN11/KRAS/TGFB1/TREM2/S100A9/IFNGR1/S100A8/ZEB2/TNFRSF1B/CDK5/PTEN/HDAC1/LPAR1/TLR4/ERBB3/MAPT/NTRK2/BOK/ITGB4/IL6/CXCR4/MYD88/TNF/IFNG/CDH2	26
GO:0008584	BP	GO:0008584	male gonad development	20/451	150/18870	5.06128000259052e-10	5.06128000259052e-10	4.51684727084817e-09	HMGB2/MSH2/CBL/BAX/TFPT/SMAD4/SFRP2/YBX3/INHBA/SGPL1/FER/PRDX4/KITLG/BCL2L2/BOK/TLR3/BCL2L1/SFRP1/KIT/BIK	20
GO:0043525	BP	GO:0043525	positive regulation of neuron apoptotic process	13/451	56/18870	5.18899127655822e-10	5.18899127655822e-10	4.61398152552909e-09	AIFM1/CASP2/CASP3/BAX/PRNP/ATM/CDK5/FBXW7/CDK5R1/POU4F1/NFATC4/TNF/FASLG	13
GO:0042594	BP	GO:0042594	response to starvation	24/451	218/18870	5.27572663435797e-10	5.27572663435797e-10	4.65723464625254e-09	PRKD1/YWHAZ/CBL/PMAIP1/FOXO1/FAS/SH3GLB1/NPRL2/RRAGD/WDR24/JMY/SREBF1/IGF1R/NFE2L2/MTMR3/FOXK2/SESN1/MAP3K5/SESN3/LRRK2/SFRP1/PCK2/ATF3/SSTR3	24
GO:0070374	BP	GO:0070374	positive regulation of ERK1 and ERK2 cascade	24/451	218/18870	5.27572663435797e-10	5.27572663435797e-10	4.65723464625254e-09	PTPN11/CIB1/TGFB1/MIF/HRAS/TREM2/CX3CL1/EGFR/INHBA/ICAM1/PRKCA/SEMA7A/CFLAR/FGFR3/PYCARD/KDR/ITGB3/RIPK2/TLR4/IGF1/FBXW7/SRC/CCR7/TNF	24
GO:0030316	BP	GO:0030316	osteoclast differentiation	17/451	106/18870	5.56185936970304e-10	5.56185936970304e-10	4.89216180076492e-09	GLO1/TFRC/TCIRG1/TREM2/EPHA2/ATP6AP1/GPR137/PIK3R1/TLR4/FBXW7/SRC/TLR3/POU4F1/SFRP1/TF/TNF/IFNG	17
GO:0031929	BP	GO:0031929	TOR signaling	21/451	167/18870	5.60721038822097e-10	5.60721038822097e-10	4.91437454511877e-09	YWHAZ/ZMPSTE24/LAMTOR4/PIK3CA/TREM2/C9orf72/AKT3/MLST8/GPR137/NPRL2/RRAGD/WDR24/OTUB1/LAMTOR2/ATM/FNIP2/GSK3A/SESN1/EPM2A/SRC/SESN3	21
GO:0046546	BP	GO:0046546	development of primary male sexual characteristics	20/451	151/18870	5.7070778813796e-10	5.7070778813796e-10	4.98403831520482e-09	HMGB2/MSH2/CBL/BAX/TFPT/SMAD4/SFRP2/YBX3/INHBA/SGPL1/FER/PRDX4/KITLG/BCL2L2/BOK/TLR3/BCL2L1/SFRP1/KIT/BIK	20
GO:1900182	BP	GO:1900182	positive regulation of protein localization to nucleus	16/451	93/18870	6.13464628434454e-10	6.13464628434454e-10	5.33837172449237e-09	PARP1/PLK1/PRKD1/TFRC/TGFB1/FYN/PTGS2/JAK1/YAP1/PIK3R2/PIK3R1/JAK2/CDH1/SRC/TCF7L2/IFNG	16
GO:0045766	BP	GO:0045766	positive regulation of angiogenesis	22/451	185/18870	6.42455750444089e-10	6.42455750444089e-10	5.55111885457625e-09	BRCA1/CX3CR1/PRKD1/MTDH/TNFSF12/HMOX1/SFRP2/SERPINE1/AKT3/PRKCA/TWIST1/HSPB1/ITGB1/JAK1/HIPK2/NFE2L2/KDR/ITGB3/ANGPTL4/TLR3/CXCL8/CXCR4	22
GO:1904018	BP	GO:1904018	positive regulation of vasculature development	22/451	185/18870	6.42455750444089e-10	6.42455750444089e-10	5.55111885457625e-09	BRCA1/CX3CR1/PRKD1/MTDH/TNFSF12/HMOX1/SFRP2/SERPINE1/AKT3/PRKCA/TWIST1/HSPB1/ITGB1/JAK1/HIPK2/NFE2L2/KDR/ITGB3/ANGPTL4/TLR3/CXCL8/CXCR4	22
GO:0048732	BP	GO:0048732	gland development	35/451	443/18870	6.44723145486298e-10	6.44723145486298e-10	5.55111885457625e-09	CAV1/EZH2/AURKA/BRCA2/ZMPSTE24/TGFB1/PIK3CA/BAX/MSX1/SMAD4/EGFR/MET/SNAI2/EPHA2/GLI2/SOD2/CFLAR/CRIP1/ATM/HIPK2/STAT5B/ATP7B/JAK2/HGF/PRDX2/ELK1/CCND1/FBXW7/CDH1/SRC/SFRP1/PCK2/IL6/PSAPL1/TNF	35
GO:0002443	BP	GO:0002443	leukocyte mediated immunity	36/451	466/18870	6.71126151966388e-10	6.71126151966388e-10	5.75817562702832e-09	MSH2/CX3CR1/TFRC/MSH6/TCIRG1/BCL3/STXBP2/TGFB1/CBL/TREM2/FES/ELANE/IL1R1/ICAM1/TNFRSF1B/JAK3/VAMP8/TRAF2/FER/STAT5B/TLR4/NLRP3/UNC13D/TLR3/LAT/KIT/IL6/GZMB/MYD88/CD84/CD8A/IL18/FOXP3/CD27/TNF/CLNK	36
GO:0002720	BP	GO:0002720	positive regulation of cytokine production involved in immune response	15/451	81/18870	7.24040469442779e-10	7.24040469442779e-10	6.19045274389244e-09	MIF/IL1R1/SEMA7A/PYCARD/TRAF2/RIPK2/TLR4/NLRP3/TLR3/KIT/IL6/LAPTM5/MYD88/IL18/CLNK	15
GO:0007260	BP	GO:0007260	tyrosine phosphorylation of STAT protein	15/451	82/18870	8.66985503149775e-10	8.66985503149775e-10	7.38678644348772e-09	CAV1/FYN/JAK3/FGFR3/JAK1/FER/JAK2/IGF1/KIT/PTK6/IL6/IL6R/IL18/TNF/IFNG	15
GO:0001776	BP	GO:0001776	leukocyte homeostasis	17/451	109/18870	8.70586932299656e-10	8.70586932299656e-10	7.39171580311441e-09	TCIRG1/CASP3/BAX/MIF/PMAIP1/FAS/JAK3/SKIL/STAT5B/KITLG/PRDX2/BAK1/LAT/IL6/AIM2/SLC7A11/FOXP3	17
GO:0071479	BP	GO:0071479	cellular response to ionizing radiation	14/451	70/18870	9.25399107797489e-10	9.25399107797489e-10	7.8299112271483e-09	BRCA1/BRCA2/ZMPSTE24/HRAS/SFRP2/CRYAB/SNAI2/YAP1/ATM/RAD9A/ELK1/CHEK2/BCL2L1/SFRP1	14
GO:0061912	BP	GO:0061912	selective autophagy	16/451	96/18870	9.99022893606608e-10	9.99022893606608e-10	8.42370301941253e-09	VPS13D/TGFB1/DDRGK1/TEX264/LRSAM1/AUP1/TOMM7/VPS13C/ATM/ATG2B/CALR/LGALS8/KLHL3/RIPK2/ADRB2/OPTN	16
GO:0042116	BP	GO:0042116	macrophage activation	17/451	110/18870	1.00739356217022e-09	1.00739356217022e-09	8.46509403118619e-09	CX3CR1/MIF/TREM2/CX3CL1/IFNGR1/ATM/JAK2/TLR4/SNCA/MAPT/LRRK2/TLR3/IL6/CD84/TNF/IFNG/SLC11A1	17
GO:0001952	BP	GO:0001952	regulation of cell-matrix adhesion	18/451	125/18870	1.05653240958788e-09	1.05653240958788e-09	8.81740537981909e-09	PPM1F/PTK2/CIB1/DAPK3/CX3CL1/PLAU/SERPINE1/ACER2/TLN1/PIK3R1/PTEN/KDR/CDKN2A/ITGB3/SRC/SFRP1/CD3E/CCR7	18
GO:0008286	BP	GO:0008286	insulin receptor signaling pathway	18/451	125/18870	1.05653240958788e-09	1.05653240958788e-09	8.81740537981909e-09	PTPN11/PIK3CA/HRAS/CTSD/FOXO1/PIP4K2C/FER/PIK3R2/SREBF1/IGF1R/PIK3R1/SIK2/GSK3A/PTPN1/PDK2/SRC/SESN3/NDEL1	18
GO:0016049	BP	GO:0016049	cell growth	37/451	497/18870	1.07305348255975e-09	1.07305348255975e-09	8.92482363045576e-09	AURKA/BRCA1/DDX3X/CIB1/TGFB1/NDUFA13/MSX1/SMAD4/C9orf72/SFRP2/S100A9/CXCL12/CRYAB/EGFR/INHBA/S100A8/SEMA7A/MLST8/ITGB1/YAP1/SFN/LAMTOR2/CDK5/ITGA4/CDKN2A/CDKN2D/ST20/GSK3A/IGF1/MAPT/CDH1/NDEL1/SFRP1/CXCR4/DCC/FN1/IGFBP3	37
GO:0001101	BP	GO:0001101	response to acid chemical	19/451	141/18870	1.14778996480243e-09	1.14778996480243e-09	9.5140627590938e-09	AIFM1/LAMTOR4/PIK3CA/CASP3/EGFR/ZEB1/FYN/KRT8/RRAGD/LAMTOR2/IGF1R/BCL2L2/SESN1/NTRK2/SESN3/BCL2L1/MYD88/TNF/UMOD	19
GO:0033209	BP	GO:0033209	tumor necrosis factor-mediated signaling pathway	17/451	111/18870	1.16378278601161e-09	1.16378278601161e-09	9.60295233035481e-09	TNFRSF1B/CASP1/FAS/KRT8/KRT18/PYCARD/TRAF2/PIAS4/SHARPIN/JAK2/EDA2R/STAT1/TRAF5/AIM2/LAPTM5/TNF/UMOD	17
GO:0010975	BP	GO:0010975	regulation of neuron projection development	35/451	453/18870	1.16636805854912e-09	1.16636805854912e-09	9.60295233035481e-09	EZH2/PRKD1/FEZ1/CIB1/FES/SFRP2/S100A9/CXCL12/CX3CL1/FYN/LZTS1/SEMA7A/CFLAR/SKIL/CDK5/IGF1R/NFE2L2/PTEN/GSK3A/LPAR1/MAPT/CDH1/NTRK2/CDK5R1/RET/LRRK2/NDEL1/SFRP1/PTK6/PAK3/NFATC4/DCC/FN1/CDH2/YTHDF1	35
GO:0043550	BP	GO:0043550	regulation of lipid kinase activity	11/451	39/18870	1.18066094693468e-09	1.18066094693468e-09	9.6880091124312e-09	PRKD1/TGFB1/FGFR3/RBL2/PIK3R2/PIK3R1/MAPT/EEF1A1/EEF1A2/KIT/CCR7	11
GO:0031647	BP	GO:0031647	regulation of protein stability	29/451	325/18870	1.25663382989591e-09	1.25663382989591e-09	1.02769244388248e-08	PLK1/AURKA/PRKDC/PDCD10/CASP3/PIN1/MSX1/CRYAB/PRNP/SH3GLB1/DDRGK1/STUB1/RPL11/TOMM7/PYCARD/SREBF1/GAPDH/CALR/PIK3R1/PTEN/CHEK2/IGF1/SNCA/FBXW7/SRC/LRRK2/TF/BAG1/PIM2	29
GO:0036294	BP	GO:0036294	cellular response to decreased oxygen levels	20/451	158/18870	1.28711930347719e-09	1.28711930347719e-09	1.04911513753597e-08	AIFM1/TGFB1/CBL/BAD/TREM2/PLK3/HMOX1/PMAIP1/TWIST1/PTGS2/CFLAR/MLST8/STUB1/P4HB/HIPK2/NFE2L2/SRC/BNIP3L/SFRP1/SCN2A	20
GO:0002275	BP	GO:0002275	myeloid cell activation involved in immune response	16/451	98/18870	1.36854710375392e-09	1.36854710375392e-09	1.11178000420366e-08	CX3CR1/STXBP2/CBL/TREM2/FES/VAMP8/PYCARD/FER/UNC13D/LAT/KIT/MYD88/CD84/TNF/CLNK/IFNG	16
GO:0010634	BP	GO:0010634	positive regulation of epithelial cell migration	21/451	176/18870	1.48534374927289e-09	1.48534374927289e-09	1.20266766453849e-08	PRKD1/PPM1F/PTK2/CIB1/TGFB1/HMOX1/AKT3/MET/PRKCA/PTGS2/HSPB1/CALR/NFE2L2/DOCK1/KDR/ITGB3/SRC/MMP9/LGMN/P2RX4/IFNG	21
GO:1903532	BP	GO:1903532	positive regulation of secretion by cell	27/451	288/18870	1.61392131697585e-09	1.61392131697585e-09	1.30246281720858e-08	PPIA/PRKD1/PTPN11/CHMP2A/TGFB1/MIF/BAD/TREM2/SMAD4/CXCL12/INHBA/ACSL4/BMP6/RAB3A/VAMP8/CDK5/ITPR1/JAK2/TLR4/IGF1/SNCA/UNC13D/PCK2/P2RX4/TCF7L2/IFNG/GDNF	27
GO:0072594	BP	GO:0072594	establishment of protein localization to organelle	35/451	459/18870	1.64981197775784e-09	1.64981197775784e-09	1.32523837044813e-08	AIFM1/BRCA2/PRKD1/DNAJA1/VPS13D/BCL3/TGFB1/CBL/BAX/NDUFA13/BBC3/PTGS2/CHMP4B/SH3GLB1/LRSAM1/TOMM7/VPS13C/PIK3R2/SREBF1/PIK3R1/HAX1/TIMM50/PDCD5/JAK2/GSK3A/MAPT/FBXW7/CDH1/BNIP3L/LRRK2/LAMP3/GZMB/LAPTM5/IFNG/ELAVL1	35
GO:0032732	BP	GO:0032732	positive regulation of interleukin-1 production	14/451	73/18870	1.65840204171016e-09	1.65840204171016e-09	1.32523837044813e-08	NLRP1/GSDMD/CASP1/HSPB1/PYCARD/JAK2/RIPK2/TLR4/NLRP3/IL6/AIM2/MYD88/TNF/IFNG	14
GO:0051881	BP	GO:0051881	regulation of mitochondrial membrane potential	14/451	73/18870	1.65840204171016e-09	1.65840204171016e-09	1.32523837044813e-08	DCN/PARP1/BAX/BAD/PMAIP1/SOD2/PRELID1/KDR/MAPT/SRC/BOK/BAK1/LRRK2/BCL2L1	14
GO:0070661	BP	GO:0070661	leukocyte proliferation	30/451	350/18870	1.68413011835539e-09	1.68413011835539e-09	1.34141411450011e-08	TFRC/PTK2/TCIRG1/CASP3/BAX/MIF/TREM2/PRNP/CX3CL1/TNFRSF1B/FYN/IL7/ATM/PYCARD/STAT5B/KITLG/JAK2/PRDX2/RIPK2/TLR4/IGF1/BCL2L1/KIT/IL6/MYD88/CD3E/IL18/FOXP3/SLC11A1/IGFBP2	30
GO:0051047	BP	GO:0051047	positive regulation of secretion	28/451	310/18870	1.8568014891947e-09	1.8568014891947e-09	1.47414554319866e-08	PPIA/PRKD1/PTPN11/CHMP2A/TGFB1/MIF/BAD/TREM2/SMAD4/CXCL12/INHBA/S100A8/ACSL4/BMP6/RAB3A/VAMP8/CDK5/ITPR1/JAK2/TLR4/IGF1/SNCA/UNC13D/PCK2/P2RX4/TCF7L2/IFNG/GDNF	28
GO:0072659	BP	GO:0072659	protein localization to plasma membrane	27/451	290/18870	1.87839747196586e-09	1.87839747196586e-09	1.48646476831091e-08	LRP1/CLTC/BSG/CIB1/TGFB1/TREM2/PRNP/EGFR/EPHA2/KRT18/ATP6AP1/RAB3A/ITGB1/VAMP8/CDK5/PIK3R2/PIK3R1/RAB8A/EZR/CDH1/BCL2L1/TMBIM1/OPTN/CLN3/TNF/IFNG/CDH2	27
GO:0055074	BP	GO:0055074	calcium ion homeostasis	29/451	331/18870	1.91718668014174e-09	1.91718668014174e-09	1.512266437341e-08	CAV1/PRKD1/ITPR3/TCIRG1/BAX/HRC/ELANE/CXCL12/CX3CL1/NT5E/CALR/ITPR1/KDR/ATP7B/ITGB3/KL/SNCA/TPT1/BOK/TPCN1/BAK1/ATP2A1/CLN3/RYR1/LCK/CCR7/FASLG/UMOD/CEMIP	29
GO:0007252	BP	GO:0007252	I-kappaB phosphorylation	8/451	17/18870	2.01447989701027e-09	2.01447989701027e-09	1.58390143873916e-08	CX3CR1/SIRPA/CX3CL1/DDRGK1/PRDX4/TLR4/TLR3/TNF	8
GO:0030522	BP	GO:0030522	intracellular receptor signaling pathway	30/451	353/18870	2.05944908648247e-09	2.05944908648247e-09	1.61406890279986e-08	PARP1/CAV1/EZH2/SKP2/BRCA1/PRKD1/NLRP1/DDX3X/DNAJA1/TREM2/SNAI2/TWIST1/DDRGK1/YAP1/PYCARD/CPTP/SREBF1/CALR/JAK2/HDAC1/DAXX/RIPK2/TLR4/NLRP3/SRC/NR4A2/TLR3/SFRP1/MYD88/TNF	30
GO:0150077	BP	GO:0150077	regulation of neuroinflammatory response	11/451	41/18870	2.13172810767527e-09	2.13172810767527e-09	1.6653789790246e-08	TREM2/CX3CL1/TNFRSF1B/PTGS2/ATM/IGF1/MMP9/LRRK2/IL6/IL18/TNF	11
GO:0008585	BP	GO:0008585	female gonad development	16/451	101/18870	2.162326492165e-09	2.162326492165e-09	1.68390360083785e-08	BRCA2/CASP2/CASP3/BAX/SMAD4/INHBA/SGPL1/ATM/STAT5B/KITLG/KDR/SRC/BMPR1B/BCL2L1/SFRP1/KIT	16
GO:0046328	BP	GO:0046328	regulation of JNK cascade	18/451	132/18870	2.59504259322122e-09	2.59504259322122e-09	2.01134212901244e-08	SIRPA/DNAJA1/HRAS/EGFR/PYCARD/TRAF2/IGF1R/HIPK2/EDA2R/RIPK2/TLR4/MAP3K5/TLR3/MYD88/CCR7/CD27/TNF/NOX1	18
GO:0043154	BP	GO:0043154	negative regulation of cysteine-type endopeptidase activity involved in apoptotic process	12/451	52/18870	2.60747172687083e-09	2.60747172687083e-09	2.01134212901244e-08	DDX3X/PLAUR/SFN/BCL2L12/CDKN2D/HGF/SNCA/SRC/MMP9/SIAH2/LAMP3/TNF	12
GO:0071470	BP	GO:0071470	cellular response to osmotic stress	12/451	52/18870	2.60747172687083e-09	2.60747172687083e-09	2.01134212901244e-08	DDX3X/CASP3/BAD/MYLK/YBX3/CASP1/PTGS2/MLST8/PYCARD/NLRP3/CLN3/SCN2A	12
GO:0010632	BP	GO:0010632	regulation of epithelial cell migration	27/451	295/18870	2.72827102888226e-09	2.72827102888226e-09	2.09790585901803e-08	DCN/PRKD1/PPM1F/PTK2/CIB1/TGFB1/PDCD10/HMOX1/AKT3/MET/EPHA2/PRKCA/PTGS2/HSPB1/CALR/NFE2L2/PTEN/DOCK1/KDR/ITGB3/FBXW7/SRC/MMP9/LGMN/P2RX4/TNF/IFNG	27
GO:0034620	BP	GO:0034620	cellular response to unfolded protein	15/451	89/18870	2.84879462545027e-09	2.84879462545027e-09	2.18371553041444e-08	PPP1R15A/BAX/DDRGK1/STUB1/PIK3R1/NFE2L2/DAXX/CCND1/PTPN1/CREB3L1/BOK/BAK1/OPTN/ATF3/UMOD	15
GO:0062012	BP	GO:0062012	regulation of small molecule metabolic process	29/451	337/18870	2.89463576950125e-09	2.89463576950125e-09	2.21192068833928e-08	PARP1/CAV1/BRCA1/ZMPSTE24/BAD/TREM2/PMAIP1/FOXO1/SNAI2/TWIST1/PTGS2/BMP6/MLST8/PHKG2/SREBF1/LEPR/FOXK2/GSK3A/IGF1/SNCA/PDK2/SRC/KIT/CLN3/TCF7L2/SLC7A11/TNF/IFNG/IGFBP3	29
GO:0044772	BP	GO:0044772	mitotic cell cycle phase transition	35/451	470/18870	3.06394213091166e-09	3.06394213091166e-09	2.33400149864168e-08	TFDP1/BIRC5/UBE2C/PLK1/EZH2/AURKA/E2F1/SKP2/BRCA1/MELK/E2F2/CDKN3/DDX3X/PRKDC/CHMP2A/CASP2/CHMP4C/PLK3/EGFR/INHBA/CHMP4B/ITGB1/CTDSP2/RBL2/ATM/CDK5/PIDD1/PTEN/CDKN2A/CDKN2D/CDK4/CHEK2/CCND1/MUC1/PIM2	35
GO:0007409	BP	GO:0007409	axonogenesis	34/451	448/18870	3.21052683282716e-09	3.21052683282716e-09	2.43806924898905e-08	FEZ1/PTPN11/PTK2/SMAD4/C9orf72/CXCL12/FYN/SEMA7A/EPHB6/GLI2/RAB3A/ITGB1/SKIL/CDK5/ITGA4/IGF1R/PTEN/RAB8A/MAPT/CDH1/NTRK2/CDK5R1/BMPR1B/RET/NR4A2/POU4F1/NDEL1/PAK3/DCC/FN1/CDH2/TUBB3/GDNF/YTHDF1	34
GO:0048771	BP	GO:0048771	tissue remodeling	21/451	184/18870	3.35111008301751e-09	3.35111008301751e-09	2.53694923345272e-08	CAV1/TIMP1/TFRC/TCIRG1/TGFB1/BAX/EPHA2/PRKCA/IL7/GPR137/LEPR/ITGB3/ADRB2/SRC/BAK1/SFRP1/TMBIM1/TF/IL6/IL18/UMOD	21
GO:0002260	BP	GO:0002260	lymphocyte homeostasis	14/451	77/18870	3.45317447920785e-09	3.45317447920785e-09	2.60614825055225e-08	TCIRG1/CASP3/BAX/MIF/PMAIP1/FAS/JAK3/SKIL/STAT5B/PRDX2/BAK1/LAT/AIM2/FOXP3	14
GO:0046545	BP	GO:0046545	development of primary female sexual characteristics	16/451	105/18870	3.878573248547e-09	3.878573248547e-09	2.9181945445748e-08	BRCA2/CASP2/CASP3/BAX/SMAD4/INHBA/SGPL1/ATM/STAT5B/KITLG/KDR/SRC/BMPR1B/BCL2L1/SFRP1/KIT	16
GO:0046660	BP	GO:0046660	female sex differentiation	17/451	120/18870	3.98064063983206e-09	3.98064063983206e-09	2.98580181024536e-08	BRCA2/CASP2/CASP3/BAX/SMAD4/INHBA/SGPL1/ATM/STAT5B/KITLG/KDR/SRC/BMPR1B/BAK1/BCL2L1/SFRP1/KIT	17
GO:0045786	BP	GO:0045786	negative regulation of cell cycle	32/451	407/18870	4.02957095521206e-09	4.02957095521206e-09	3.01326036663693e-08	MSH2/BIRC5/PLK1/EZH2/FANCD2/E2F1/BRCA1/BRCA2/PRKDC/PTPN11/CHMP2A/CASP2/TGFB1/CASP3/CHMP4C/PLK3/INHBA/PTGS2/CTDSP2/RBL2/ATM/CDK5/RAD9A/PIDD1/PTEN/CDKN2A/CDKN2D/CHEK2/CCND1/TP53BP2/MUC1/TNF	32
GO:0002702	BP	GO:0002702	positive regulation of production of molecular mediator of immune response	18/451	136/18870	4.22301568218947e-09	4.22301568218947e-09	3.14828800697245e-08	MSH2/TFRC/TGFB1/MIF/IL1R1/SEMA7A/PYCARD/TRAF2/RIPK2/TLR4/NLRP3/TLR3/KIT/IL6/LAPTM5/MYD88/IL18/CLNK	18
GO:0002764	BP	GO:0002764	immune response-regulating signaling pathway	36/451	500/18870	4.42033882295489e-09	4.42033882295489e-09	3.28537740704662e-08	CAV1/PRKD1/NLRP1/DDX3X/PTK2/PIK3CA/BAX/HRAS/TREM2/PRNP/FYN/CASP1/PYCARD/CPTP/FER/PIK3R1/RIPK2/TLR4/NLRP3/CD14/EZR/SRC/TLR3/LAT/KIT/LCK/PAK3/AIM2/LAPTM5/MYD88/CD3E/CD8A/CCR7/FOXP3/CD8B/TNF	36
GO:0006986	BP	GO:0006986	response to unfolded protein	18/451	137/18870	4.75625607962679e-09	4.75625607962679e-09	3.52433265485583e-08	DNAJA1/PPP1R15A/BAX/HSPB1/DDRGK1/STUB1/PIK3R1/NFE2L2/CHAC1/DAXX/CCND1/PTPN1/CREB3L1/BOK/BAK1/OPTN/ATF3/UMOD	18
GO:1901987	BP	GO:1901987	regulation of cell cycle phase transition	34/451	456/18870	5.02987036547904e-09	5.02987036547904e-09	3.71581773223337e-08	TFDP1/MSH2/BIRC5/UBE2C/PLK1/EZH2/AURKA/FANCD2/E2F1/BRCA1/BRCA2/DDX3X/PRKDC/PTPN11/CASP2/CHMP4C/PLK3/EGFR/INHBA/DDRGK1/CTDSP2/RBL2/ATM/RAD9A/PIDD1/PTEN/CDKN2A/CDKN2D/CDK4/CHEK2/CCND1/FBXW7/MUC1/MAPK15	34
GO:0021782	BP	GO:0021782	glial cell development	17/451	122/18870	5.15036770553862e-09	5.15036770553862e-09	3.7933748192664e-08	LRP1/KRAS/TREM2/S100A9/IFNGR1/S100A8/ZEB2/CDK5/PTEN/LPAR1/TLR4/MAPT/NTRK2/ITGB4/IL6/TNF/IFNG	17
GO:0045926	BP	GO:0045926	negative regulation of growth	24/451	247/18870	6.54524580751429e-09	6.54524580751429e-09	4.80626079053444e-08	BRCA1/DDX3X/TGFB1/NDUFA13/MAPK11/MSX1/SMAD4/SFRP2/CRYAB/INHBA/SEMA7A/FGFR3/CDK5/PTEN/CDKN2A/CDKN2D/ST20/GSK3A/ADRB2/CDH1/SFRP1/LGMN/PTK6/DCC	24
GO:0072655	BP	GO:0072655	establishment of protein localization to mitochondrion	17/451	124/18870	6.62887087038436e-09	6.62887087038436e-09	4.85309392748278e-08	AIFM1/DNAJA1/BAX/NDUFA13/BBC3/SH3GLB1/TOMM7/SREBF1/HAX1/TIMM50/PDCD5/GSK3A/MAPT/FBXW7/BNIP3L/LRRK2/GZMB	17
GO:0035967	BP	GO:0035967	cellular response to topologically incorrect protein	16/451	109/18870	6.7708839047171e-09	6.7708839047171e-09	4.94226655480214e-08	PPP1R15A/BAX/DDRGK1/STUB1/AUP1/PIK3R1/NFE2L2/DAXX/CCND1/PTPN1/CREB3L1/BOK/BAK1/OPTN/ATF3/UMOD	16
GO:0001558	BP	GO:0001558	regulation of cell growth	32/451	417/18870	7.25071897013524e-09	7.25071897013524e-09	5.27676070414291e-08	BRCA1/DDX3X/CIB1/TGFB1/NDUFA13/MSX1/SMAD4/SFRP2/S100A9/CXCL12/CRYAB/EGFR/INHBA/S100A8/SEMA7A/MLST8/YAP1/SFN/LAMTOR2/CDK5/CDKN2A/CDKN2D/ST20/GSK3A/IGF1/MAPT/CDH1/SFRP1/CXCR4/DCC/FN1/IGFBP3	32
GO:0042742	BP	GO:0042742	defense response to bacterium	28/451	330/18870	7.44318719685408e-09	7.44318719685408e-09	5.40075710082525e-08	HMGB2/PRKD1/NLRP1/GSDMD/BCL3/TREM2/ELANE/S100A9/SERPINE1/S100A8/CASP1/EPHA2/PYCARD/SHARPIN/RIPK2/TLR4/TLR3/GSDMC/OPTN/TF/IL6/MPO/MYD88/IL6R/IL18/TNF/UMOD/SLC11A1	28
GO:0032868	BP	GO:0032868	response to insulin	25/451	269/18870	7.82952659799463e-09	7.82952659799463e-09	5.66427601592698e-08	PARP1/PRKDC/PTPN11/PIK3CA/HRAS/CTSD/FOXO1/CFLAR/VPS13C/PIP4K2C/FER/PIK3R2/SREBF1/IGF1R/PIK3R1/SIK2/GSK3A/RAB8A/PTPN1/PDK2/SRC/SESN3/STAT1/NDEL1/PCK2	25
GO:1901224	BP	GO:1901224	positive regulation of non-canonical NF-kappaB signal transduction	13/451	69/18870	8.00078256270983e-09	8.00078256270983e-09	5.77109700145161e-08	RTKN2/DDX3X/TREM2/EGFR/PYCARD/CALR/TLR4/NLRP3/TLR3/LAPTM5/IL18/CD27/TNF	13
GO:0043200	BP	GO:0043200	response to amino acid	17/451	126/18870	8.48858923037917e-09	8.48858923037917e-09	6.10495132574948e-08	AIFM1/LAMTOR4/PIK3CA/CASP3/EGFR/ZEB1/FYN/RRAGD/LAMTOR2/IGF1R/BCL2L2/SESN1/NTRK2/SESN3/BCL2L1/MYD88/TNF	17
GO:0035966	BP	GO:0035966	response to topologically incorrect protein	19/451	159/18870	8.80133808477673e-09	8.80133808477673e-09	6.31131605832269e-08	DNAJA1/PPP1R15A/BAX/HSPB1/DDRGK1/STUB1/AUP1/PIK3R1/NFE2L2/CHAC1/DAXX/CCND1/PTPN1/CREB3L1/BOK/BAK1/OPTN/ATF3/UMOD	19
GO:0001503	BP	GO:0001503	ossification	33/451	444/18870	9.21551756055277e-09	9.21551756055277e-09	6.58899578121394e-08	PRKD1/CLTC/PTPN11/PTK2/ZMPSTE24/TCIRG1/MAPK11/SMAD4/SFRP2/EGFR/SNAI2/EPHA2/SEMA7A/TWIST1/PTGS2/BMP6/GLI2/FGFR3/YAP1/HGF/KL/ADRB2/IGF1/CREB3L1/BMPR1B/COL13A1/SFRP1/RYR1/IL6/IL6R/TNF/MMP13/IGFBP3	33
GO:1900180	BP	GO:1900180	regulation of protein localization to nucleus	18/451	143/18870	9.49264555077062e-09	9.49264555077062e-09	6.76735173068595e-08	PARP1/PLK1/PRKD1/YWHAZ/TFRC/TGFB1/PIN1/FYN/PTGS2/JAK1/YAP1/PIK3R2/PIK3R1/JAK2/CDH1/SRC/TCF7L2/IFNG	18
GO:0097345	BP	GO:0097345	mitochondrial outer membrane permeabilization	10/451	37/18870	1.07631806507925e-08	1.07631806507925e-08	7.65081660091526e-08	RHOT2/BAX/ZNF205/BBC3/GSK3A/BOK/BNIP3L/BAK1/EYA2/GZMB	10
GO:0072593	BP	GO:0072593	reactive oxygen species metabolic process	23/451	234/18870	1.09077134639116e-08	1.09077134639116e-08	7.73108112178999e-08	BRCA1/TGFB1/PIKFYVE/NDUFA13/ZNF205/PMAIP1/CRYAB/FOXO1/FYN/SOD2/CFLAR/NFE2L2/PRDX4/PRDX2/TLR4/SNCA/MAPT/SESN1/LRRK2/AKR1C1/MPO/TNF/NOX1	23
GO:0097305	BP	GO:0097305	response to alcohol	24/451	254/18870	1.13376665500816e-08	1.13376665500816e-08	8.0031623765648e-08	PARP1/AIFM1/BRCA1/PRKD1/TGFB1/CBL/INHBA/S100A8/FYN/SOD2/TP53INP1/SREBF1/IGF1R/CDK4/CD14/CDH1/BAK1/BCL2L1/SFRP1/MYD88/CCR7/FOXP3/CD27/TNF	24
GO:0007611	BP	GO:0007611	learning or memory	25/451	274/18870	1.13570489773336e-08	1.13570489773336e-08	8.0031623765648e-08	CX3CR1/ITPR3/KRAS/CASP3/TREM2/PRNP/EGFR/FYN/PTGS2/ZNF385A/ITGB1/CDK5/PTEN/ITGA8/MAPT/SRC/NTRK2/LGMN/KIT/CLN3/SCN2A/MAN2B1/NFATC4/SLC7A11/YTHDF1	25
GO:0045088	BP	GO:0045088	regulation of innate immune response	32/451	425/18870	1.1434807522395e-08	1.1434807522395e-08	8.034802744865e-08	PARP1/CAV1/HMGB2/PRKD1/NLRP1/YWHAZ/DDX3X/PRKDC/PTPN11/TGFB1/TREM2/FYN/CASP1/PYCARD/CPTP/PIK3R1/NFE2L2/STAT5B/RIPK2/TLR4/NLRP3/PTPN1/CD14/SRC/TLR3/CASP6/PAK3/AIM2/MYD88/ZBP1/TNF/CLNK	32
GO:0009267	BP	GO:0009267	cellular response to starvation	20/451	179/18870	1.14677219095287e-08	1.14677219095287e-08	8.03484180239338e-08	PRKD1/YWHAZ/PMAIP1/FOXO1/FAS/SH3GLB1/NPRL2/RRAGD/WDR24/JMY/SREBF1/IGF1R/NFE2L2/MTMR3/SESN1/MAP3K5/SESN3/LRRK2/SFRP1/ATF3	20
GO:0032355	BP	GO:0032355	response to estradiol	16/451	113/18870	1.15281189519608e-08	1.15281189519608e-08	8.05408130087366e-08	AIFM1/EZH2/TGFB1/CASP3/CRYAB/EGFR/PTGS2/CFLAR/CALR/IGF1R/STAT5B/BCL2L2/POU4F1/SFRP1/SSTR3/IGFBP2	16
GO:0002757	BP	GO:0002757	immune response-activating signaling pathway	34/451	473/18870	1.25833733229945e-08	1.25833733229945e-08	8.76628466916063e-08	CAV1/PRKD1/NLRP1/DDX3X/PTK2/PIK3CA/BAX/HRAS/TREM2/PRNP/FYN/CASP1/PYCARD/CPTP/PIK3R1/RIPK2/TLR4/NLRP3/CD14/EZR/SRC/TLR3/LAT/LCK/PAK3/AIM2/LAPTM5/MYD88/CD3E/CD8A/CCR7/FOXP3/CD8B/TNF	34
GO:1902043	BP	GO:1902043	positive regulation of extrinsic apoptotic signaling pathway via death domain receptors	7/451	14/18870	1.26279272273649e-08	1.26279272273649e-08	8.77233102546908e-08	PMAIP1/SKIL/PTEN/TIMP3/BMPR1B/SFRP1/ATF3	7
GO:0038202	BP	GO:0038202	TORC1 signaling	15/451	99/18870	1.29212171768886e-08	1.29212171768886e-08	8.9506448492358e-08	YWHAZ/LAMTOR4/C9orf72/MLST8/GPR137/NPRL2/RRAGD/WDR24/OTUB1/LAMTOR2/ATM/FNIP2/SESN1/SRC/SESN3	15
GO:0044409	BP	GO:0044409	entry into host	19/451	163/18870	1.32994917785025e-08	1.32994917785025e-08	9.18665459454693e-08	CAV1/BSG/TFRC/CBL/SIVA1/PIKFYVE/EGFR/ICAM1/EPHA2/DPP4/ITGB1/VAMP8/P4HB/SLC3A2/ITGB3/SRC/TPCN1/CXCL8/CXCR4	19
GO:0071260	BP	GO:0071260	cellular response to mechanical stimulus	13/451	72/18870	1.37523683417279e-08	1.37523683417279e-08	9.47272102530285e-08	CASP2/BAD/CASP1/FAS/PTGS2/BMP6/IGF1R/ITGB3/TLR4/BAK1/TLR3/CASP5/MYD88	13
GO:0051651	BP	GO:0051651	maintenance of location in cell	23/451	237/18870	1.3888163494871e-08	1.3888163494871e-08	9.53938610247938e-08	CAV1/PRKD1/VPS13D/ITPR3/BAX/HRC/S100A9/CX3CL1/S100A8/VPS13C/CDK5/CALR/ITPR1/ATP7B/ITGB3/SNCA/TPCN1/ATP2A1/RYR1/LCK/CCR7/FASLG/CEMIP	23
GO:0050679	BP	GO:0050679	positive regulation of epithelial cell proliferation	22/451	218/18870	1.40963750422059e-08	1.40963750422059e-08	9.62830909233882e-08	HMGB2/PRKD1/BAD/HRAS/TNFSF12/HMOX1/CXCL12/EGFR/AKT3/PRKCA/TWIST1/BMP6/CFLAR/YAP1/ITGA4/KDR/ITGB3/IGF1/CCND1/SFRP1/TCF7L2/TNF	22
GO:0051346	BP	GO:0051346	negative regulation of hydrolase activity	22/451	218/18870	1.40963750422059e-08	1.40963750422059e-08	9.62830909233882e-08	LRP1/DDX3X/TIMP1/PPP1R15A/HRAS/SERPINE1/PLAUR/SFN/GPSM1/BCL2L12/GAPDH/TIMP3/CDKN2D/HGF/SNCA/ANGPTL4/SRC/MMP9/SIAH2/LRRK2/LAMP3/TNF	22
GO:0071456	BP	GO:0071456	cellular response to hypoxia	18/451	147/18870	1.47468770573244e-08	1.47468770573244e-08	1.00445668975706e-07	TGFB1/BAD/TREM2/PLK3/HMOX1/PMAIP1/TWIST1/PTGS2/CFLAR/MLST8/STUB1/P4HB/HIPK2/NFE2L2/SRC/BNIP3L/SFRP1/SCN2A	18
GO:0031396	BP	GO:0031396	regulation of protein ubiquitination	21/451	200/18870	1.49796277906639e-08	1.49796277906639e-08	1.01465739488882e-07	PPIA/CAV1/UBE2C/PLK1/SKP2/BRCA1/DDX3X/DNAJA1/PIN1/FYN/STUB1/RPL11/CDK5/PTEN/DAXX/GSK3A/RIPK2/FBXW7/SIAH2/LRRK2/LAPTM5	21
GO:0071248	BP	GO:0071248	cellular response to metal ion	21/451	200/18870	1.49796277906639e-08	1.49796277906639e-08	1.01465739488882e-07	PARP1/JUN/HMOX1/PRNP/EGFR/PTGS2/BMP6/CALR/NFE2L2/DAXX/GSK3A/SNCA/CDH1/MMP9/LRRK2/LGMN/P2RX4/TF/RYR1/NFATC4/SLC11A1	21
GO:0070585	BP	GO:0070585	protein localization to mitochondrion	17/451	131/18870	1.54225906437039e-08	1.54225906437039e-08	1.04177604144589e-07	AIFM1/DNAJA1/BAX/NDUFA13/BBC3/SH3GLB1/TOMM7/SREBF1/HAX1/TIMM50/PDCD5/GSK3A/MAPT/FBXW7/BNIP3L/LRRK2/GZMB	17
GO:1904377	BP	GO:1904377	positive regulation of protein localization to cell periphery	13/451	73/18870	1.63727277067317e-08	1.63727277067317e-08	1.10290985827861e-07	LRP1/CIB1/TREM2/PRNP/EGFR/EPHA2/ITGB1/PIK3R1/SNCA/EZR/CLN3/TNF/IFNG	13
GO:0042542	BP	GO:0042542	response to hydrogen peroxide	15/451	101/18870	1.70901985392461e-08	1.70901985392461e-08	1.14807782552541e-07	AIFM1/EZH2/SIRPA/CASP3/HMOX1/CRYAB/FYN/SOD2/PCGF2/NFE2L2/MAP3K5/SRC/STAT1/BAK1/IL6	15
GO:0070665	BP	GO:0070665	positive regulation of leukocyte proliferation	19/451	166/18870	1.79729048953784e-08	1.79729048953784e-08	1.20406800495931e-07	TFRC/PTK2/MIF/IL7/PYCARD/STAT5B/KITLG/JAK2/RIPK2/TLR4/IGF1/BCL2L1/KIT/IL6/MYD88/CD3E/IL18/FOXP3/IGFBP2	19
GO:1903078	BP	GO:1903078	positive regulation of protein localization to plasma membrane	12/451	61/18870	1.81154926978935e-08	1.81154926978935e-08	1.21030455959755e-07	LRP1/CIB1/TREM2/PRNP/EGFR/EPHA2/ITGB1/PIK3R1/EZR/CLN3/TNF/IFNG	12
GO:0009410	BP	GO:0009410	response to xenobiotic stimulus	32/451	434/18870	1.88129123639979e-08	1.88129123639979e-08	1.25347470017402e-07	E2F1/PPM1F/TFRC/CASP3/SFRP2/PRNP/PTGS2/SOD2/ACER2/SREBF1/CALR/NFE2L2/ITGB3/CDK4/SNCA/CCND1/CDH1/SRC/STAT1/NAT1/RET/BAK1/TLR3/CA9/SFRP1/AKR1C1/LCK/AIM2/CXCR4/TNF/UMOD/IGFBP2	32
GO:0150115	BP	GO:0150115	cell-substrate junction organization	15/451	102/18870	1.96041814112154e-08	1.96041814112154e-08	1.30264626482418e-07	PPM1F/PTK2/DAPK3/LAMTOR2/TLN1/PIK3R1/PTEN/LAMA3/ARHGEF7/KDR/ITGB3/SRC/SFRP1/ITGB4/FN1	15
GO:0061082	BP	GO:0061082	myeloid leukocyte cytokine production	11/451	50/18870	2.07624217691476e-08	2.07624217691476e-08	1.37586951275795e-07	TGFB1/MIF/SEMA7A/TWIST1/PYCARD/RIPK2/TLR4/TLR3/KIT/LAPTM5/MYD88	11
GO:0002833	BP	GO:0002833	positive regulation of response to biotic stimulus	29/451	369/18870	2.21793810339271e-08	2.21793810339271e-08	1.46579522451814e-07	CAV1/HMGB2/PRKD1/NLRP1/DDX3X/PRKDC/MIF/TREM2/FYN/CASP1/PRKCA/BMP6/PYCARD/CPTP/PIK3R1/STAT5B/RIPK2/TLR4/NLRP3/CD14/SRC/TLR3/CASP6/PAK3/AIM2/MYD88/ZBP1/TNF/CLNK	29
GO:0048145	BP	GO:0048145	regulation of fibroblast proliferation	14/451	89/18870	2.41611557267562e-08	2.41611557267562e-08	1.58818236426867e-07	CAV1/E2F1/ZMPSTE24/BAX/MIF/HRAS/EGFR/SOD2/TP53INP1/ITGB3/CDK4/IGF1/SFRP1/FN1	14
GO:0097194	BP	GO:0097194	execution phase of apoptosis	14/451	89/18870	2.41611557267562e-08	2.41611557267562e-08	1.58818236426867e-07	AIFM1/CASP2/CASP3/BAX/BBC3/SHARPIN/ST20/TP53BP2/BOK/CASP6/BCL2L1/IL6/CASP5/FASLG	14
GO:1905710	BP	GO:1905710	positive regulation of membrane permeability	11/451	51/18870	2.59084372874159e-08	2.59084372874159e-08	1.69574836466371e-07	RHOT2/BAX/ZNF205/BBC3/GSK3A/BOK/BNIP3L/BAK1/EYA2/GZMB/LAPTM5	11
GO:0016485	BP	GO:0016485	protein processing	23/451	245/18870	2.59362631926396e-08	2.59362631926396e-08	1.69574836466371e-07	PARP1/ZMPSTE24/CASP2/CASP3/BAD/PRNP/PLAU/SERPINE1/PLAUR/CASP1/DPP4/PIDD1/BCL2L12/P4HB/CHAC1/RIPK2/SRC/BAK1/LRRK2/CASP6/LGMN/CLN3/NLRP7	23
GO:0006109	BP	GO:0006109	regulation of carbohydrate metabolic process	20/451	188/18870	2.65109938158386e-08	2.65109938158386e-08	1.72410522492142e-07	CLTC/ZMPSTE24/TGFB1/BAD/PMAIP1/FOXO1/MLST8/PPP1CA/PHKG2/LEPR/PHLDA2/FOXK2/GSK3A/IGF1/SNCA/PDK2/SRC/TCF7L2/IFNG/IGFBP3	20
GO:0097696	BP	GO:0097696	receptor signaling pathway via STAT	20/451	188/18870	2.65109938158386e-08	2.65109938158386e-08	1.72410522492142e-07	CAV1/BCL3/TGFB1/FYN/JAK3/FGFR3/JAK1/FER/STAT5B/JAK2/IGF1/STAT1/RET/KIT/PTK6/IL6/IL6R/IL18/TNF/IFNG	20
GO:0006874	BP	GO:0006874	intracellular calcium ion homeostasis	26/451	308/18870	2.86579164800822e-08	2.86579164800822e-08	1.85878374935728e-07	CAV1/PRKD1/ITPR3/TCIRG1/BAX/HRC/ELANE/CXCL12/CX3CL1/CALR/ITPR1/ATP7B/ITGB3/SNCA/TPT1/BOK/TPCN1/BAK1/ATP2A1/CLN3/RYR1/LCK/CCR7/FASLG/UMOD/CEMIP	26
GO:0010466	BP	GO:0010466	negative regulation of peptidase activity	17/451	137/18870	3.04261293594888e-08	3.04261293594888e-08	1.96825114180152e-07	LRP1/DDX3X/TIMP1/SERPINE1/PLAUR/SFN/BCL2L12/GAPDH/TIMP3/CDKN2D/HGF/SNCA/SRC/MMP9/SIAH2/LAMP3/TNF	17
GO:0032729	BP	GO:0032729	positive regulation of type II interferon production	13/451	77/18870	3.19721703572524e-08	3.19721703572524e-08	2.06280660296896e-07	BCL3/HRAS/IL1R1/PYCARD/JAK2/RIPK2/TLR4/CD14/TLR3/CD3E/IL18/TNF/SLC11A1	13
GO:1902806	BP	GO:1902806	regulation of cell cycle G1/S phase transition	21/451	209/18870	3.25107416379873e-08	3.25107416379873e-08	2.09203470429486e-07	TFDP1/EZH2/E2F1/DDX3X/PRKDC/CASP2/PLK3/EGFR/INHBA/DDRGK1/CTDSP2/RBL2/ATM/PIDD1/PTEN/CDKN2A/CDKN2D/CHEK2/CCND1/FBXW7/MUC1	21
GO:0019932	BP	GO:0019932	second-messenger-mediated signaling	26/451	310/18870	3.26831127146343e-08	3.26831127146343e-08	2.09211548184336e-07	CX3CR1/PRKD1/CIB1/ZMPSTE24/TREM2/HRC/PRNP/EGFR/ITPR1/KDR/LPAR1/IGF1/ERBB3/MAPT/PDK2/LRRK2/LAT/P2RX4/CXCL8/CXCR4/NFATC4/CD3E/CCR7/CXCR3/CCR4/TNF	26
GO:0034504	BP	GO:0034504	protein localization to nucleus	26/451	310/18870	3.26831127146343e-08	3.26831127146343e-08	2.09211548184336e-07	PARP1/PLK1/PRKD1/YWHAZ/TFRC/BCL3/TGFB1/PIKFYVE/PIN1/MSX1/FYN/PTGS2/RPL11/JAK1/YAP1/CDK5/PIK3R2/CALR/PIK3R1/JAK2/CDH1/SRC/LRRK2/TCF7L2/IFNG/ELAVL1	26
GO:0030100	BP	GO:0030100	regulation of endocytosis	25/451	291/18870	3.76430327103139e-08	3.76430327103139e-08	2.40331908715292e-07	LRP1/CAV1/PRKD1/SIRPA/TNK2/CBL/TREM2/SERPINE1/LRSAM1/PYCARD/CALR/ARF1/ITGB3/LPAR1/SNCA/PTPN1/CD14/SRC/LRRK2/CLN3/TF/TNF/IFNG/PRTN3/SLC11A1	25
GO:1901796	BP	GO:1901796	regulation of signal transduction by p53 class mediator	15/451	107/18870	3.79984411100808e-08	3.79984411100808e-08	2.41969239853941e-07	AURKA/HIC1/ZMPSTE24/MIF/PLK3/MSX1/PMAIP1/SNAI2/TWIST1/ZNF385A/RPL11/ATM/HIPK2/CHEK2/MUC1	15
GO:2000117	BP	GO:2000117	negative regulation of cysteine-type endopeptidase activity	12/451	65/18870	3.84146116302743e-08	3.84146116302743e-08	2.43983985829466e-07	DDX3X/PLAUR/SFN/BCL2L12/CDKN2D/HGF/SNCA/SRC/MMP9/SIAH2/LAMP3/TNF	12
GO:0007259	BP	GO:0007259	receptor signaling pathway via JAK-STAT	19/451	174/18870	3.88062994285512e-08	3.88062994285512e-08	2.45833197634373e-07	CAV1/BCL3/FYN/JAK3/FGFR3/JAK1/FER/STAT5B/JAK2/IGF1/STAT1/RET/KIT/PTK6/IL6/IL6R/IL18/TNF/IFNG	19
GO:0010811	BP	GO:0010811	positive regulation of cell-substrate adhesion	16/451	123/18870	3.95507093087148e-08	3.95507093087148e-08	2.49257454487641e-07	PPM1F/CIB1/CX3CL1/P4HB/CALR/DOCK1/ARHGEF7/KDR/JAK2/ITGB3/EDIL3/UNC13D/SFRP1/CD3E/CCR7/FN1	16
GO:0071482	BP	GO:0071482	cellular response to light stimulus	16/451	123/18870	3.95507093087148e-08	3.95507093087148e-08	2.49257454487641e-07	PARP1/PBK/NLRP1/TIMP1/BAX/MAPK11/CRIP1/TP53INP1/TMEM161A/PIK3R1/ST20/MMP9/NOC2L/BAK1/MMP1/NFATC4	16
GO:0002440	BP	GO:0002440	production of molecular mediator of immune response	26/451	314/18870	4.235979531498e-08	4.235979531498e-08	2.66274670590444e-07	MSH2/PRKDC/TFRC/MSH6/TGFB1/MIF/ELANE/IL1R1/TNFRSF1B/JAK3/SEMA7A/TWIST1/PYCARD/TRAF2/RIPK2/TLR4/NLRP3/TLR3/KIT/IL6/LAPTM5/MYD88/IL18/FOXP3/TNF/CLNK	26
GO:1903432	BP	GO:1903432	regulation of TORC1 signaling	14/451	93/18870	4.30361568644143e-08	4.30361568644143e-08	2.69832638045977e-07	YWHAZ/LAMTOR4/C9orf72/GPR137/NPRL2/RRAGD/WDR24/OTUB1/LAMTOR2/ATM/FNIP2/SESN1/SRC/SESN3	14
GO:0002761	BP	GO:0002761	regulation of myeloid leukocyte differentiation	16/451	124/18870	4.44280187069859e-08	4.44280187069859e-08	2.77847051975578e-07	TGFB1/TREM2/FES/INHBA/PRKCA/GPR137/PIK3R1/HAX1/KITLG/TLR4/FBXW7/TLR3/POU4F1/SFRP1/TNF/IFNG	16
GO:0045637	BP	GO:0045637	regulation of myeloid cell differentiation	21/451	213/18870	4.52364001140456e-08	4.52364001140456e-08	2.82180873965972e-07	HMGB2/PRKDC/CIB1/TGFB1/TREM2/FES/INHBA/PRKCA/GPR137/PIK3R1/HAX1/STAT5B/KITLG/TLR4/FBXW7/STAT1/TLR3/POU4F1/SFRP1/TNF/IFNG	21
GO:0030111	BP	GO:0030111	regulation of Wnt signaling pathway	27/451	338/18870	4.89420910330487e-08	4.89420910330487e-08	3.04519827158892e-07	LRP1/CAV1/HIC1/DDX3X/TGFB1/DAPK3/PIN1/SFRP2/EGFR/ZEB2/FOXO1/SNAI2/ATP6V0C/PPP1CA/YAP1/HDAC1/GSK3A/SRC/SIAH2/LRRK2/ATP6V1C2/SFRP1/TLE1/TCF7L2/NFATC4/CDH2/IGFBP2	27
GO:0050890	BP	GO:0050890	cognition	26/451	317/18870	5.12999532280135e-08	5.12999532280135e-08	3.18380420381179e-07	CX3CR1/ITPR3/KRAS/CASP3/TREM2/PRNP/EGFR/FYN/PTGS2/ZNF385A/ITGB1/CDK5/PTEN/ITGA8/MAPT/SRC/NTRK2/LGMN/KIT/CLN3/SCN2A/MAN2B1/NFATC4/SLC7A11/TNF/YTHDF1	26
GO:1902110	BP	GO:1902110	positive regulation of mitochondrial membrane permeability involved in apoptotic process	10/451	43/18870	5.21068678177277e-08	5.21068678177277e-08	3.22569630754381e-07	RHOT2/BAX/ZNF205/BBC3/GSK3A/BOK/BNIP3L/BAK1/EYA2/GZMB	10
GO:0000077	BP	GO:0000077	DNA damage checkpoint signaling	16/451	126/18870	5.58636449211279e-08	5.58636449211279e-08	3.44952810079161e-07	MSH2/PLK1/FANCD2/E2F1/BRCA1/BRCA2/PRKDC/PTPN11/CASP2/PLK3/ATM/RAD9A/PIDD1/CHEK2/CCND1/MUC1	16
GO:1902807	BP	GO:1902807	negative regulation of cell cycle G1/S phase transition	14/451	95/18870	5.67816021782016e-08	5.67816021782016e-08	3.49737934137511e-07	EZH2/PRKDC/CASP2/PLK3/INHBA/CTDSP2/RBL2/ATM/PIDD1/PTEN/CDKN2D/CHEK2/CCND1/MUC1	14
GO:0016032	BP	GO:0016032	viral process	31/451	432/18870	5.85360584922418e-08	5.85360584922418e-08	3.59638359898116e-07	PPIA/CAV1/BSG/DDX3X/JUN/TFRC/CHMP2A/SIVA1/PIKFYVE/CHMP4C/EGFR/ICAM1/EPHA2/DPP4/CHMP4B/LRSAM1/ITGB1/VAMP8/P4HB/SLC3A2/ITGB3/HDAC1/GSK3A/EEF1A1/STAT1/TPCN1/BCL2L1/LAMP3/CXCL8/CXCR4/TNF	31
GO:1901988	BP	GO:1901988	negative regulation of cell cycle phase transition	24/451	277/18870	6.02147493695395e-08	6.02147493695395e-08	3.69024832569424e-07	MSH2/BIRC5/PLK1/EZH2/FANCD2/E2F1/BRCA1/BRCA2/PRKDC/PTPN11/CASP2/CHMP4C/PLK3/INHBA/CTDSP2/RBL2/ATM/RAD9A/PIDD1/PTEN/CDKN2D/CHEK2/CCND1/MUC1	24
GO:0019216	BP	GO:0019216	regulation of lipid metabolic process	27/451	342/18870	6.23628464696381e-08	6.23628464696381e-08	3.81233927234129e-07	CAV1/BRCA1/PRKD1/ZMPSTE24/TGFB1/TREM2/SNAI2/TWIST1/PTGS2/BMP6/MLST8/STUB1/FGFR3/SREBF1/IGF1R/STAT5B/MTMR3/SNCA/MAPT/PDK2/FBXW7/EEF1A2/KIT/PSAPL1/CCR7/TNF/IFNG	27
GO:0007229	BP	GO:0007229	integrin-mediated signaling pathway	15/451	111/18870	6.27806851982675e-08	6.27806851982675e-08	3.82831163448157e-07	PRKD1/TIMP1/PTPN11/PTK2/SEMA7A/ITGB1/ITGA4/TLN1/DOCK1/ITGA8/ITGB3/SRC/LAT/ITGB4/FN1	15
GO:0001649	BP	GO:0001649	osteoblast differentiation	23/451	257/18870	6.29646126066821e-08	6.29646126066821e-08	3.8299763049312e-07	PRKD1/CLTC/PTK2/TCIRG1/MAPK11/SMAD4/SFRP2/SNAI2/EPHA2/SEMA7A/TWIST1/BMP6/GLI2/YAP1/HGF/IGF1/CREB3L1/BMPR1B/SFRP1/IL6/IL6R/TNF/IGFBP3	23
GO:0019058	BP	GO:0019058	viral life cycle	26/451	321/18870	6.59624418444289e-08	6.59624418444289e-08	3.99508357634177e-07	PPIA/CAV1/BSG/DDX3X/TFRC/CHMP2A/SIVA1/PIKFYVE/CHMP4C/EGFR/ICAM1/EPHA2/DPP4/CHMP4B/LRSAM1/ITGB1/VAMP8/P4HB/SLC3A2/ITGB3/EEF1A1/TPCN1/LAMP3/CXCL8/CXCR4/TNF	26
GO:0042771	BP	GO:0042771	intrinsic apoptotic signaling pathway in response to DNA damage by p53 class mediator	10/451	44/18870	6.60057286526032e-08	6.60057286526032e-08	3.99508357634177e-07	MSH2/BRCA2/BCL3/PHLDA3/MIF/ZNF385A/PYCARD/HIPK2/CHEK2/MUC1	10
GO:1902115	BP	GO:1902115	regulation of organelle assembly	21/451	218/18870	6.75834973276229e-08	6.75834973276229e-08	4.07274501278025e-07	PLK1/BRCA1/FEZ1/CHMP2A/PIKFYVE/TBC1D14/CHMP4C/SMAD4/C9orf72/CHMP4B/SH3GLB1/LRSAM1/YAP1/PIP4K2C/MTMR3/LPAR1/EZR/SRC/LRRK2/MAPK15/TNF	21
GO:0006898	BP	GO:0006898	receptor-mediated endocytosis	23/451	258/18870	6.76219436689342e-08	6.76219436689342e-08	4.07274501278025e-07	LRP1/CAV1/CLTC/TFRC/TNK2/CBL/PIKFYVE/SERPINE1/DPP4/ITGB1/ITGA4/ARF1/AP1S1/ITGB3/LPAR1/ADRB2/SNCA/CD14/EZR/CLN3/TF/CXCL8/CLTCL1	23
GO:1905897	BP	GO:1905897	regulation of response to endoplasmic reticulum stress	13/451	82/18870	6.96435406877699e-08	6.96435406877699e-08	4.18419617270631e-07	CAV1/PPP1R15A/BAX/PMAIP1/DDRGK1/PIK3R1/NFE2L2/PTPN1/CREB3L1/BOK/BAK1/LRRK2/BCL2L1	13
GO:0010951	BP	GO:0010951	negative regulation of endopeptidase activity	16/451	128/18870	6.99221670035186e-08	6.99221670035186e-08	4.1862986837715e-07	DDX3X/TIMP1/SERPINE1/PLAUR/SFN/BCL2L12/GAPDH/TIMP3/CDKN2D/HGF/SNCA/SRC/MMP9/SIAH2/LAMP3/TNF	16
GO:1902903	BP	GO:1902903	regulation of supramolecular fiber organization	29/451	389/18870	7.0020936443367e-08	7.0020936443367e-08	4.1862986837715e-07	PRKD1/PPM1F/CIB1/DAPK3/PIK3CA/TREM2/FES/SMAD4/C9orf72/CXCL12/CRYAB/CX3CL1/MET/MLST8/PYCARD/FER/PIK3R2/ARF1/PIK3R1/HAX1/ARHGEF7/LPAR1/SNCA/MAPT/CDK5R1/SYNPO2/SFRP1/PAK3/CCR7	29
GO:0010623	BP	GO:0010623	programmed cell death involved in cell development	8/451	25/18870	7.57428374794555e-08	7.57428374794555e-08	4.50635450031438e-07	PRKDC/CASP2/BAX/YBX3/KITLG/BCL2L1/KIT/FASLG	8
GO:0048143	BP	GO:0048143	astrocyte activation	8/451	25/18870	7.57428374794555e-08	7.57428374794555e-08	4.50635450031438e-07	LRP1/TREM2/IFNGR1/ZEB2/MAPT/IL6/TNF/IFNG	8
GO:0032008	BP	GO:0032008	positive regulation of TOR signaling	12/451	69/18870	7.71098300936008e-08	7.71098300936008e-08	4.57654919027682e-07	LAMTOR4/PIK3CA/TREM2/AKT3/MLST8/GPR137/RRAGD/WDR24/OTUB1/LAMTOR2/FNIP2/SRC	12
GO:1901222	BP	GO:1901222	regulation of non-canonical NF-kappaB signal transduction	15/451	113/18870	8.00162585468967e-08	8.00162585468967e-08	4.73754985610911e-07	RTKN2/DDX3X/BCL3/TREM2/EGFR/UACA/PYCARD/CALR/TLR4/NLRP3/TLR3/LAPTM5/IL18/CD27/TNF	15
GO:0044773	BP	GO:0044773	mitotic DNA damage checkpoint signaling	13/451	83/18870	8.08055241234782e-08	8.08055241234782e-08	4.7727239394569e-07	MSH2/PLK1/FANCD2/BRCA1/PRKDC/CASP2/PLK3/ATM/RAD9A/PIDD1/CHEK2/CCND1/MUC1	13
GO:1902686	BP	GO:1902686	mitochondrial outer membrane permeabilization involved in programmed cell death	10/451	45/18870	8.30692797958017e-08	8.30692797958017e-08	4.89460842018129e-07	RHOT2/BAX/ZNF205/BBC3/GSK3A/BOK/BNIP3L/BAK1/EYA2/GZMB	10
GO:2000377	BP	GO:2000377	regulation of reactive oxygen species metabolic process	17/451	147/18870	8.71181158049084e-08	8.71181158049084e-08	5.10939069406736e-07	BRCA1/TGFB1/PIKFYVE/ZNF205/CRYAB/FOXO1/FYN/SOD2/CFLAR/NFE2L2/PRDX2/TLR4/SNCA/MAPT/LRRK2/AKR1C1/TNF	17
GO:0050864	BP	GO:0050864	regulation of B cell activation	16/451	130/18870	8.71323772473002e-08	8.71323772473002e-08	5.10939069406736e-07	MSH2/TFRC/TGFB1/CASP3/MIF/BAD/INHBA/IL7/ATM/STAT5B/TLR4/SFRP1/IL6/LAPTM5/FOXP3/CD27	16
GO:2000045	BP	GO:2000045	regulation of G1/S transition of mitotic cell cycle	19/451	183/18870	8.74565861158868e-08	8.74565861158868e-08	5.11613320441212e-07	TFDP1/EZH2/E2F1/DDX3X/PRKDC/CASP2/PLK3/EGFR/INHBA/CTDSP2/RBL2/ATM/PIDD1/PTEN/CDKN2A/CDKN2D/CHEK2/CCND1/MUC1	19
GO:0061081	BP	GO:0061081	positive regulation of myeloid leukocyte cytokine production involved in immune response	9/451	35/18870	9.55581087591444e-08	9.55581087591444e-08	5.55023094505544e-07	MIF/SEMA7A/PYCARD/RIPK2/TLR4/TLR3/KIT/LAPTM5/MYD88	9
GO:1901099	BP	GO:1901099	negative regulation of signal transduction in absence of ligand	9/451	35/18870	9.55581087591444e-08	9.55581087591444e-08	5.55023094505544e-07	CX3CL1/SNAI2/IL7/PRDX2/STRADB/BCL2L1/EYA2/TNF/GDNF	9
GO:2001240	BP	GO:2001240	negative regulation of extrinsic apoptotic signaling pathway in absence of ligand	9/451	35/18870	9.55581087591444e-08	9.55581087591444e-08	5.55023094505544e-07	CX3CL1/SNAI2/IL7/PRDX2/STRADB/BCL2L1/EYA2/TNF/GDNF	9
GO:0001763	BP	GO:0001763	morphogenesis of a branching structure	20/451	203/18870	9.5896355281025e-08	9.5896355281025e-08	5.55667830675533e-07	GRHL2/KRAS/RASIP1/SMAD4/SFRP2/MET/SNAI2/EPHA2/GLI2/PPP1CA/YAP1/KDR/HGF/SRC/LRRK2/COL13A1/SFRP1/NFATC4/TNF/GDNF	20
GO:0032946	BP	GO:0032946	positive regulation of mononuclear cell proliferation	17/451	148/18870	9.6292103529003e-08	9.6292103529003e-08	5.56641922353799e-07	TFRC/MIF/IL7/PYCARD/STAT5B/KITLG/JAK2/RIPK2/TLR4/IGF1/BCL2L1/IL6/MYD88/CD3E/IL18/FOXP3/IGFBP2	17
GO:1903320	BP	GO:1903320	regulation of protein modification by small protein conjugation or removal	22/451	243/18870	9.95401200529742e-08	9.95401200529742e-08	5.74060821457446e-07	PPIA/CAV1/UBE2C/PLK1/SKP2/BRCA1/DDX3X/DNAJA1/PIN1/FYN/STUB1/RPL11/PIAS4/CDK5/PTEN/DAXX/GSK3A/RIPK2/FBXW7/SIAH2/LRRK2/LAPTM5	22
GO:1902175	BP	GO:1902175	regulation of oxidative stress-induced intrinsic apoptotic signaling pathway	10/451	46/18870	1.03899049000088e-07	1.03899049000088e-07	5.95692492684356e-07	PPIA/PARP1/TREM2/FYN/HSPB1/SOD2/P4HB/NFE2L2/FBXW7/NOX1	10
GO:1902107	BP	GO:1902107	positive regulation of leukocyte differentiation	19/451	185/18870	1.0402180785941e-07	1.0402180785941e-07	5.95692492684356e-07	PRKDC/TGFB1/BAD/TREM2/FES/PRKCA/GLI2/IL7/HAX1/STAT5B/KITLG/RIPK2/NLRP3/POU4F1/IL18/FOXP3/CD27/TNF/IFNG	19
GO:1903708	BP	GO:1903708	positive regulation of hemopoiesis	19/451	185/18870	1.0402180785941e-07	1.0402180785941e-07	5.95692492684356e-07	PRKDC/TGFB1/BAD/TREM2/FES/PRKCA/GLI2/IL7/HAX1/STAT5B/KITLG/RIPK2/NLRP3/POU4F1/IL18/FOXP3/CD27/TNF/IFNG	19
GO:0031960	BP	GO:0031960	response to corticosteroid	17/451	149/18870	1.06339647396427e-07	1.06339647396427e-07	6.07543042060748e-07	PARP1/AIFM1/PIK3CA/CASP3/INHBA/PTGS2/BMP6/CFLAR/IGF1R/JAK2/GSK3A/SRC/PCK2/IL6/TNF/SSTR3/IGFBP2	17
GO:0070102	BP	GO:0070102	interleukin-6-mediated signaling pathway	8/451	26/18870	1.07131076692489e-07	1.07131076692489e-07	6.10637936833889e-07	SMAD4/JAK1/YAP1/FER/JAK2/SRC/IL6/IL6R	8
GO:0035234	BP	GO:0035234	ectopic germ cell programmed cell death	7/451	18/18870	1.07765031729034e-07	1.07765031729034e-07	6.12822934410152e-07	PRKDC/CASP2/BAX/YBX3/KITLG/BCL2L1/KIT	7
GO:0051101	BP	GO:0051101	regulation of DNA binding	13/451	85/18870	1.08071521109439e-07	1.08071521109439e-07	6.13139928043051e-07	HMGB2/E2F1/JUN/BCL3/TGFB1/PLAUR/TWIST1/DDRGK1/JAK2/IGF1/MMP9/POU4F1/IFNG	13
GO:0034446	BP	GO:0034446	substrate adhesion-dependent cell spreading	14/451	100/18870	1.10098109670204e-07	1.10098109670204e-07	6.23191785487044e-07	PTK2/CIB1/FER/ITGA4/P4HB/CALR/PIK3R1/DOCK1/ARHGEF7/ITGA8/ITGB3/SRC/UNC13D/FN1	14
GO:0097553	BP	GO:0097553	calcium ion transmembrane import into cytosol	20/451	205/18870	1.12749099720163e-07	1.12749099720163e-07	6.36723370973473e-07	CAV1/PRKD1/ITPR3/BAX/HRC/PRNP/CX3CL1/FYN/ITPR1/ITGB3/SNCA/TPCN1/BAK1/P2RX4/RYR1/LCK/SCN2A/CCR7/FASLG/CEMIP	20
GO:0051348	BP	GO:0051348	negative regulation of transferase activity	21/451	225/18870	1.16176632534826e-07	1.16176632534826e-07	6.54567832593742e-07	PPIA/CAV1/PLK1/PPM1F/DNAJA1/CBL/RASIP1/HSPB1/NPRL2/RPL11/SFN/PYCARD/PTEN/CDKN2A/GSK3A/SNCA/MAPT/PTPN1/SRC/PTK6/IFNG	21
GO:2000134	BP	GO:2000134	negative regulation of G1/S transition of mitotic cell cycle	13/451	86/18870	1.24586088930892e-07	1.24586088930892e-07	7.00335110917027e-07	EZH2/PRKDC/CASP2/PLK3/INHBA/CTDSP2/RBL2/ATM/PIDD1/PTEN/CHEK2/CCND1/MUC1	13
GO:0070663	BP	GO:0070663	regulation of leukocyte proliferation	23/451	267/18870	1.26410791814092e-07	1.26410791814092e-07	7.08962504548858e-07	TFRC/PTK2/CASP3/MIF/PRNP/TNFRSF1B/IL7/ATM/PYCARD/STAT5B/KITLG/JAK2/RIPK2/TLR4/IGF1/BCL2L1/KIT/IL6/MYD88/CD3E/IL18/FOXP3/IGFBP2	23
GO:0035794	BP	GO:0035794	positive regulation of mitochondrial membrane permeability	10/451	47/18870	1.29188828256859e-07	1.29188828256859e-07	7.21234434128057e-07	RHOT2/BAX/ZNF205/BBC3/GSK3A/BOK/BNIP3L/BAK1/EYA2/GZMB	10
GO:0043029	BP	GO:0043029	T cell homeostasis	10/451	47/18870	1.29188828256859e-07	1.29188828256859e-07	7.21234434128057e-07	TCIRG1/CASP3/BAX/PMAIP1/FAS/JAK3/STAT5B/PRDX2/AIM2/FOXP3	10
GO:0032970	BP	GO:0032970	regulation of actin filament-based process	28/451	379/18870	1.42646155828211e-07	1.42646155828211e-07	7.94549862100308e-07	LRP1/CAV1/PRKD1/PPM1F/DAPK3/PIK3CA/HRAS/SMAD4/C9orf72/CXCL12/CX3CL1/ZEB2/MET/MLST8/PYCARD/FER/PIK3R2/ARF1/PIK3R1/HAX1/ITGB3/LPAR1/CDK5R1/SYNPO2/ATP2A1/SFRP1/PAK3/CCR7	28
GO:0044774	BP	GO:0044774	mitotic DNA integrity checkpoint signaling	13/451	87/18870	1.43331167021864e-07	1.43331167021864e-07	7.94744721307534e-07	MSH2/PLK1/FANCD2/BRCA1/PRKDC/CASP2/PLK3/ATM/RAD9A/PIDD1/CHEK2/CCND1/MUC1	13
GO:0048708	BP	GO:0048708	astrocyte differentiation	13/451	87/18870	1.43331167021864e-07	1.43331167021864e-07	7.94744721307534e-07	LRP1/PTPN11/KRAS/TREM2/S100A9/IFNGR1/S100A8/ZEB2/TLR4/MAPT/IL6/TNF/IFNG	13
GO:1901030	BP	GO:1901030	positive regulation of mitochondrial outer membrane permeabilization involved in apoptotic signaling pathway	6/451	12/18870	1.4749087551386e-07	1.4749087551386e-07	8.15959285112402e-07	ZNF205/BBC3/GSK3A/BOK/BAK1/GZMB	6
GO:0031570	BP	GO:0031570	DNA integrity checkpoint signaling	16/451	135/18870	1.48282700841483e-07	1.48282700841483e-07	8.18488093274954e-07	MSH2/PLK1/FANCD2/E2F1/BRCA1/BRCA2/PRKDC/PTPN11/CASP2/PLK3/ATM/RAD9A/PIDD1/CHEK2/CCND1/MUC1	16
GO:0071480	BP	GO:0071480	cellular response to gamma radiation	8/451	27/18870	1.49073645969697e-07	1.49073645969697e-07	8.21000662844015e-07	ZMPSTE24/HRAS/CRYAB/YAP1/ATM/ELK1/CHEK2/BCL2L1	8
GO:0002460	BP	GO:0002460	adaptive immune response based on somatic recombination of immune receptors built from immunoglobulin superfamily domains	28/451	380/18870	1.50636779503719e-07	1.50636779503719e-07	8.27745094706422e-07	MSH2/TFRC/MSH6/TCIRG1/BCL3/TGFB1/HRAS/TREM2/IL1R1/ICAM1/TNFRSF1B/JAK3/JAK1/TRAF2/JAK2/RIPK2/TLR4/NLRP3/UNC13D/IL6/MYD88/IL6R/CD8A/IL18/FOXP3/CD27/TNF/SLC11A1	28
GO:0031295	BP	GO:0031295	T cell costimulation	10/451	48/18870	1.59735452275074e-07	1.59735452275074e-07	8.75774027932492e-07	CAV1/PTPN11/PIK3CA/FYN/DPP4/SRC/LCK/CD3E/CCR7/CD5	10
GO:0045639	BP	GO:0045639	positive regulation of myeloid cell differentiation	14/451	103/18870	1.60623555805565e-07	1.60623555805565e-07	8.78673072262635e-07	HMGB2/PRKDC/TGFB1/TREM2/FES/INHBA/PRKCA/HAX1/STAT5B/KITLG/STAT1/POU4F1/TNF/IFNG	14
GO:0010934	BP	GO:0010934	macrophage cytokine production	9/451	37/18870	1.61370240659056e-07	1.61370240659056e-07	8.78825621969257e-07	TGFB1/SEMA7A/TWIST1/PYCARD/RIPK2/TLR4/TLR3/LAPTM5/MYD88	9
GO:0010935	BP	GO:0010935	regulation of macrophage cytokine production	9/451	37/18870	1.61370240659056e-07	1.61370240659056e-07	8.78825621969257e-07	TGFB1/SEMA7A/TWIST1/PYCARD/RIPK2/TLR4/TLR3/LAPTM5/MYD88	9
GO:0032943	BP	GO:0032943	mononuclear cell proliferation	25/451	314/18870	1.64533753355809e-07	1.64533753355809e-07	8.88329037030229e-07	TFRC/CASP3/BAX/MIF/PRNP/TNFRSF1B/FYN/IL7/ATM/PYCARD/STAT5B/KITLG/JAK2/PRDX2/RIPK2/TLR4/IGF1/BCL2L1/IL6/MYD88/CD3E/IL18/FOXP3/SLC11A1/IGFBP2	25
GO:0043406	BP	GO:0043406	positive regulation of MAP kinase activity	13/451	88/18870	1.64568403394731e-07	1.64568403394731e-07	8.88329037030229e-07	EZH2/TGFB1/PDCD10/HRAS/ELANE/EGFR/TRAF2/TLR4/PTPN1/MAP3K5/LRRK2/KIT/TNF	13
GO:0046330	BP	GO:0046330	positive regulation of JNK cascade	13/451	88/18870	1.64568403394731e-07	1.64568403394731e-07	8.88329037030229e-07	HRAS/PYCARD/HIPK2/EDA2R/RIPK2/TLR4/MAP3K5/TLR3/MYD88/CCR7/CD27/TNF/NOX1	13
GO:0098586	BP	GO:0098586	cellular response to virus	13/451	88/18870	1.64568403394731e-07	1.64568403394731e-07	8.88329037030229e-07	DDX3X/BAX/MAPK11/IFNGR1/JAK1/CALR/ARF1/LGALS8/JAK2/NLRP3/TLR3/IL6/IFNG	13
GO:0045123	BP	GO:0045123	cellular extravasation	12/451	74/18870	1.7230302355518e-07	1.7230302355518e-07	9.28031355712226e-07	CX3CR1/SIRPA/ELANE/CXCL12/CX3CL1/IL1R1/ICAM1/ITGB1/FER/ITGA4/TNF/PRTN3	12
GO:0010594	BP	GO:0010594	regulation of endothelial cell migration	21/451	231/18870	1.81573541499468e-07	1.81573541499468e-07	9.75813387861804e-07	DCN/PRKD1/PTK2/CIB1/TGFB1/PDCD10/HMOX1/AKT3/MET/EPHA2/PRKCA/PTGS2/HSPB1/CALR/NFE2L2/KDR/ITGB3/FBXW7/LGMN/P2RX4/TNF	21
GO:0046849	BP	GO:0046849	bone remodeling	13/451	89/18870	1.88585432601095e-07	1.88585432601095e-07	1.00906129202428e-06	TFRC/TCIRG1/EPHA2/PRKCA/IL7/GPR137/LEPR/ITGB3/ADRB2/SRC/SFRP1/TF/IL6	13
GO:0050829	BP	GO:0050829	defense response to Gram-negative bacterium	13/451	89/18870	1.88585432601095e-07	1.88585432601095e-07	1.00906129202428e-06	HMGB2/PRKD1/GSDMD/TREM2/ELANE/SERPINE1/PYCARD/TLR4/OPTN/IL6/IL6R/UMOD/SLC11A1	13
GO:0006605	BP	GO:0006605	protein targeting	26/451	339/18870	1.93979487188669e-07	1.93979487188669e-07	1.0356569725104e-06	AIFM1/CIB1/VPS13D/PIKFYVE/HRAS/NDUFA13/AP1M2/PRNP/FYN/CHMP4B/SH3GLB1/RPL11/TOMM7/VPS13C/CDK5/SREBF1/HAX1/TIMM50/PDCD5/GSK3A/FBXW7/CDK5R1/BNIP3L/LRRK2/LAPTM5/CEMIP	26
GO:1902108	BP	GO:1902108	regulation of mitochondrial membrane permeability involved in apoptotic process	10/451	49/18870	1.96450425494877e-07	1.96450425494877e-07	1.04656424360647e-06	RHOT2/BAX/ZNF205/BBC3/GSK3A/BOK/BNIP3L/BAK1/EYA2/GZMB	10
GO:1905037	BP	GO:1905037	autophagosome organization	15/451	121/18870	2.00510049097246e-07	2.00510049097246e-07	1.06477989855292e-06	FEZ1/TCIRG1/PIKFYVE/TBC1D14/CTSD/C9orf72/SH3GLB1/LRSAM1/TP53INP1/PIP4K2C/ATG2B/ATG101/MTMR3/LRRK2/CLN3	15
GO:0030968	BP	GO:0030968	endoplasmic reticulum unfolded protein response	12/451	75/18870	2.00740575364292e-07	2.00740575364292e-07	1.06477989855292e-06	PPP1R15A/BAX/DDRGK1/STUB1/PIK3R1/NFE2L2/CCND1/PTPN1/CREB3L1/BOK/BAK1/ATF3	12
GO:0043516	BP	GO:0043516	regulation of DNA damage response, signal transduction by p53 class mediator	9/451	38/18870	2.07013398149499e-07	2.07013398149499e-07	1.09330936433167e-06	HIC1/ZMPSTE24/MIF/MSX1/PMAIP1/SNAI2/TWIST1/ZNF385A/ATM	9
GO:1990776	BP	GO:1990776	response to angiotensin	9/451	38/18870	2.07013398149499e-07	2.07013398149499e-07	1.09330936433167e-06	CAV1/PRKD1/INHBA/PRKCA/PTGS2/IGF1R/NFE2L2/KL/SRC	9
GO:0016055	BP	GO:0016055	Wnt signaling pathway	31/451	459/18870	2.25999125321079e-07	2.25999125321079e-07	1.19100718720705e-06	LRP1/CAV1/HIC1/DDX3X/TGFB1/DAPK3/PIN1/SFRP2/EGFR/ZEB2/FOXO1/SNAI2/ATP6V0C/PPP1CA/YAP1/PIAS4/PTEN/HDAC1/GSK3A/CCND1/SRC/SIAH2/NR4A2/LRRK2/ATP6V1C2/SFRP1/TLE1/TCF7L2/NFATC4/CDH2/IGFBP2	31
GO:0048167	BP	GO:0048167	regulation of synaptic plasticity	20/451	214/18870	2.27775056715183e-07	2.27775056715183e-07	1.19778484832908e-06	CX3CR1/ITPR3/KRAS/HRAS/PRNP/CX3CL1/LZTS1/PTGS2/RAB3A/CDK5/ARF1/RAB8A/SNCA/MAPT/NTRK2/LGMN/KIT/CLN3/NFATC4/YTHDF1	20
GO:0002218	BP	GO:0002218	activation of innate immune response	23/451	276/18870	2.2967375516606e-07	2.2967375516606e-07	1.20259694184776e-06	CAV1/PRKD1/NLRP1/DDX3X/PRKDC/TREM2/FYN/CASP1/PYCARD/CPTP/PIK3R1/RIPK2/TLR4/NLRP3/CD14/SRC/TLR3/CASP6/PAK3/AIM2/MYD88/ZBP1/TNF	23
GO:0021537	BP	GO:0021537	telencephalon development	23/451	276/18870	2.2967375516606e-07	2.2967375516606e-07	1.20259694184776e-06	EZH2/FEZ1/CASP3/BAX/CXCL12/EGFR/INHBA/SEMA7A/HERC1/CDK5/IGF1R/PTEN/HDAC1/LPAR1/NTRK2/CDK5R1/LRRK2/NDEL1/SCN2A/CXCR4/SLC7A11/CDH2/IGF2BP1	23
GO:0032526	BP	GO:0032526	response to retinoic acid	14/451	106/18870	2.31171925762843e-07	2.31171925762843e-07	1.20785511369115e-06	TFRC/NDUFA13/BMP6/YAP1/ATM/TMEM161A/ACER2/SREBF1/CDKN2D/RET/PTK6/TRIML2/TNF/IGFBP2	14
GO:0010948	BP	GO:0010948	negative regulation of cell cycle process	25/451	320/18870	2.3581615646185e-07	2.3581615646185e-07	1.22949373013327e-06	MSH2/BIRC5/PLK1/EZH2/FANCD2/E2F1/BRCA1/BRCA2/PRKDC/PTPN11/CHMP2A/CASP2/CHMP4C/PLK3/INHBA/CTDSP2/RBL2/ATM/RAD9A/PIDD1/PTEN/CDKN2D/CHEK2/CCND1/MUC1	25
GO:0031294	BP	GO:0031294	lymphocyte costimulation	10/451	50/18870	2.4037242642631e-07	2.4037242642631e-07	1.25058263513621e-06	CAV1/PTPN11/PIK3CA/FYN/DPP4/SRC/LCK/CD3E/CCR7/CD5	10
GO:0045089	BP	GO:0045089	positive regulation of innate immune response	26/451	343/18870	2.43809628256209e-07	2.43809628256209e-07	1.26577219005291e-06	CAV1/HMGB2/PRKD1/NLRP1/DDX3X/PRKDC/TREM2/FYN/CASP1/PYCARD/CPTP/PIK3R1/STAT5B/RIPK2/TLR4/NLRP3/CD14/SRC/TLR3/CASP6/PAK3/AIM2/MYD88/ZBP1/TNF/CLNK	26
GO:0198738	BP	GO:0198738	cell-cell signaling by wnt	31/451	461/18870	2.48599954749846e-07	2.48599954749846e-07	1.28790743729681e-06	LRP1/CAV1/HIC1/DDX3X/TGFB1/DAPK3/PIN1/SFRP2/EGFR/ZEB2/FOXO1/SNAI2/ATP6V0C/PPP1CA/YAP1/PIAS4/PTEN/HDAC1/GSK3A/CCND1/SRC/SIAH2/NR4A2/LRRK2/ATP6V1C2/SFRP1/TLE1/TCF7L2/NFATC4/CDH2/IGFBP2	31
GO:0050767	BP	GO:0050767	regulation of neurogenesis	28/451	390/18870	2.56881381197456e-07	2.56881381197456e-07	1.32799699237051e-06	HMGB2/EZH2/CX3CR1/KRAS/TGFB1/TREM2/CXCL12/CX3CL1/TNFRSF1B/SEMA7A/ITGB1/YAP1/SKIL/CDK5/PTEN/HDAC1/MAPT/CDH1/NTRK2/POU4F1/KIT/IL6/CXCR4/NFATC4/TNF/IFNG/DCC/FN1	28
GO:0002931	BP	GO:0002931	response to ischemia	11/451	63/18870	2.58796912563995e-07	2.58796912563995e-07	1.33507712166591e-06	CAV1/AIFM1/CX3CR1/CIB1/TREM2/CX3CL1/STUB1/NFE2L2/BCL2L2/MAP3K5/P2RX4	11
GO:0048144	BP	GO:0048144	fibroblast proliferation	14/451	107/18870	2.60251805172938e-07	2.60251805172938e-07	1.3397561072947e-06	CAV1/E2F1/ZMPSTE24/BAX/MIF/HRAS/EGFR/SOD2/TP53INP1/ITGB3/CDK4/IGF1/SFRP1/FN1	14
GO:0032635	BP	GO:0032635	interleukin-6 production	18/451	177/18870	2.61517411311566e-07	2.61517411311566e-07	1.34062660592909e-06	SIRPA/PTPN11/TGFB1/TREM2/CX3CL1/TWIST1/PYCARD/HGF/RIPK2/TLR4/TLR3/IL6/MYD88/CD84/IL6R/FOXP3/TNF/IFNG	18
GO:0032675	BP	GO:0032675	regulation of interleukin-6 production	18/451	177/18870	2.61517411311566e-07	2.61517411311566e-07	1.34062660592909e-06	SIRPA/PTPN11/TGFB1/TREM2/CX3CL1/TWIST1/PYCARD/HGF/RIPK2/TLR4/TLR3/IL6/MYD88/CD84/IL6R/FOXP3/TNF/IFNG	18
GO:0140632	BP	GO:0140632	canonical inflammasome complex assembly	9/451	39/18870	2.63471114301918e-07	2.63471114301918e-07	1.34781633676141e-06	PRKD1/NLRP1/DDX3X/TREM2/PYCARD/CPTP/TLR4/NLRP3/MYD88	9
GO:0031571	BP	GO:0031571	mitotic G1 DNA damage checkpoint signaling	8/451	29/18870	2.76353318592568e-07	2.76353318592568e-07	1.40782622607574e-06	PRKDC/CASP2/PLK3/ATM/PIDD1/CHEK2/CCND1/MUC1	8
GO:0044819	BP	GO:0044819	mitotic G1/S transition checkpoint signaling	8/451	29/18870	2.76353318592568e-07	2.76353318592568e-07	1.40782622607574e-06	PRKDC/CASP2/PLK3/ATM/PIDD1/CHEK2/CCND1/MUC1	8
GO:0038127	BP	GO:0038127	ERBB signaling pathway	15/451	124/18870	2.77452240922628e-07	2.77452240922628e-07	1.41035784332326e-06	PTPN11/PTK2/TGFB1/CBL/PIK3CA/EGFR/PLAUR/STUB1/FER/ERBB3/SRC/MMP9/LGMN/PTK6/FASLG	15
GO:0001894	BP	GO:0001894	tissue homeostasis	23/451	279/18870	2.7858058390395e-07	2.7858058390395e-07	1.41035784332326e-06	TFRC/PTPN11/TCIRG1/KRAS/BAX/ZEB2/AKT3/NT5E/PRKCA/PTGS2/IL7/HSPB1/CHMP4B/GPR137/ITGB1/YAP1/ITGB3/TLR4/ADRB2/SRC/P2RX4/TF/IL6	23
GO:0060249	BP	GO:0060249	anatomical structure homeostasis	23/451	279/18870	2.7858058390395e-07	2.7858058390395e-07	1.41035784332326e-06	TFRC/PTPN11/TCIRG1/KRAS/BAX/ZEB2/AKT3/NT5E/PRKCA/PTGS2/IL7/HSPB1/CHMP4B/GPR137/ITGB1/YAP1/ITGB3/TLR4/ADRB2/SRC/P2RX4/TF/IL6	23
GO:0034198	BP	GO:0034198	cellular response to amino acid starvation	10/451	51/18870	2.92680716460186e-07	2.92680716460186e-07	1.47563169687903e-06	PRKD1/FAS/SH3GLB1/NPRL2/RRAGD/WDR24/SESN1/MAP3K5/SESN3/ATF3	10
GO:0048013	BP	GO:0048013	ephrin receptor signaling pathway	10/451	51/18870	2.92680716460186e-07	2.92680716460186e-07	1.47563169687903e-06	PTPN11/PTK2/FYN/EPHA2/EPHB6/ARHGEF7/SRC/CDK5R1/MMP9/PAK3	10
GO:0043393	BP	GO:0043393	regulation of protein binding	16/451	142/18870	2.99593180211939e-07	2.99593180211939e-07	1.50737482701393e-06	LRP1/CAV1/PLK1/AURKA/BAX/PIN1/RPL11/PPP1CA/ITGA4/HIPK2/RIPK2/ADRB2/MMP9/LRRK2/TCF7L2/TMC8	16
GO:0042509	BP	GO:0042509	regulation of tyrosine phosphorylation of STAT protein	12/451	78/18870	3.12800669490932e-07	3.12800669490932e-07	1.57059538577204e-06	CAV1/FYN/FGFR3/JAK2/IGF1/KIT/PTK6/IL6/IL6R/IL18/TNF/IFNG	12
GO:2000106	BP	GO:2000106	regulation of leukocyte apoptotic process	13/451	93/18870	3.19234781830117e-07	3.19234781830117e-07	1.59961690722899e-06	BCL3/BAX/MIF/CXCL12/JAK3/PRELID1/KITLG/CDKN2A/NOC2L/BCL2L1/SLC7A11/CCR7/CD27	13
GO:0007040	BP	GO:0007040	lysosome organization	14/451	109/18870	3.28481134707623e-07	3.28481134707623e-07	1.6392302382939e-06	SRPX/LAPTM4B/CHMP2A/TCIRG1/PIKFYVE/CHMP4C/ATP6AP1/CHMP4B/ATP6V0C/ATP6V1H/ATP6V0B/LRRK2/CLN3/LAPTM5	14
GO:0080171	BP	GO:0080171	lytic vacuole organization	14/451	109/18870	3.28481134707623e-07	3.28481134707623e-07	1.6392302382939e-06	SRPX/LAPTM4B/CHMP2A/TCIRG1/PIKFYVE/CHMP4C/ATP6AP1/CHMP4B/ATP6V0C/ATP6V1H/ATP6V0B/LRRK2/CLN3/LAPTM5	14
GO:0034341	BP	GO:0034341	response to type II interferon	16/451	143/18870	3.30049211065216e-07	3.30049211065216e-07	1.64036011404471e-06	SIRPA/DAPK3/CX3CL1/IFNGR1/CASP1/JAK1/GAPDH/JAK2/TLR4/SNCA/STAT1/TLR3/TNF/FASLG/IFNG/SLC11A1	16
GO:0051208	BP	GO:0051208	sequestering of calcium ion	16/451	143/18870	3.30049211065216e-07	3.30049211065216e-07	1.64036011404471e-06	PRKD1/ITPR3/BAX/HRC/CX3CL1/CALR/ITPR1/ATP7B/ITGB3/SNCA/TPCN1/RYR1/LCK/CCR7/FASLG/CEMIP	16
GO:0071229	BP	GO:0071229	cellular response to acid chemical	13/451	94/18870	3.62528939038599e-07	3.62528939038599e-07	1.79813115274189e-06	LAMTOR4/PIK3CA/EGFR/ZEB1/FYN/RRAGD/LAMTOR2/BCL2L2/SESN1/NTRK2/SESN3/BCL2L1/TNF	13
GO:0002444	BP	GO:0002444	myeloid leukocyte mediated immunity	14/451	110/18870	3.6829171384216e-07	3.6829171384216e-07	1.81084937302873e-06	CX3CR1/STXBP2/CBL/FES/ELANE/VAMP8/FER/UNC13D/LAT/KIT/IL6/MYD88/CD84/CLNK	14
GO:0031398	BP	GO:0031398	positive regulation of protein ubiquitination	14/451	110/18870	3.6829171384216e-07	3.6829171384216e-07	1.81084937302873e-06	CAV1/UBE2C/PLK1/SKP2/BRCA1/DDX3X/PIN1/STUB1/PTEN/GSK3A/RIPK2/FBXW7/LRRK2/LAPTM5	14
GO:0090398	BP	GO:0090398	cellular senescence	14/451	110/18870	3.6829171384216e-07	3.6829171384216e-07	1.81084937302873e-06	BRCA2/ZMPSTE24/MIF/HRAS/MAPK11/AKT3/TWIST1/ATM/CALR/IGF1R/HMGA1/PTEN/CDKN2A/MAP3K5	14
GO:0048762	BP	GO:0048762	mesenchymal cell differentiation	22/451	262/18870	3.69421897064386e-07	3.69421897064386e-07	1.81084937302873e-06	EZH2/PTK2/TGFB1/MSX1/S100A4/SMAD4/SFRP2/SNAI2/SEMA7A/TWIST1/PTEN/KITLG/HGF/IGF1/STAT1/RET/SFRP1/TCF7L2/IL6/FN1/CDH2/GDNF	22
GO:0060828	BP	GO:0060828	regulation of canonical Wnt signaling pathway	22/451	262/18870	3.69421897064386e-07	3.69421897064386e-07	1.81084937302873e-06	CAV1/DDX3X/TGFB1/DAPK3/PIN1/SFRP2/EGFR/ZEB2/FOXO1/SNAI2/PPP1CA/YAP1/HDAC1/GSK3A/SRC/SIAH2/LRRK2/SFRP1/TLE1/TCF7L2/CDH2/IGFBP2	22
GO:0006816	BP	GO:0006816	calcium ion transport	30/451	445/18870	3.69536437918325e-07	3.69536437918325e-07	1.81084937302873e-06	CAV1/PRKD1/ZMPSTE24/ITPR3/BAX/HRC/MYLK/CXCL12/PRNP/CX3CL1/FYN/PTGS2/CDK5/SLC3A2/ITPR1/ITGB3/SNCA/TPT1/TPCN1/BAK1/ATP2A1/P2RX4/RYR1/LCK/SCN2A/CXCR4/CD84/CCR7/FASLG/CEMIP	30
GO:0032944	BP	GO:0032944	regulation of mononuclear cell proliferation	21/451	242/18870	3.95700574507953e-07	3.95700574507953e-07	1.93518407280416e-06	TFRC/CASP3/MIF/PRNP/TNFRSF1B/IL7/ATM/PYCARD/STAT5B/KITLG/JAK2/RIPK2/TLR4/IGF1/BCL2L1/IL6/MYD88/CD3E/IL18/FOXP3/IGFBP2	21
GO:0050671	BP	GO:0050671	positive regulation of lymphocyte proliferation	16/451	145/18870	3.99521401043184e-07	3.99521401043184e-07	1.94996998555167e-06	TFRC/MIF/IL7/PYCARD/STAT5B/KITLG/JAK2/RIPK2/TLR4/IGF1/IL6/MYD88/CD3E/IL18/FOXP3/IGFBP2	16
GO:0046651	BP	GO:0046651	lymphocyte proliferation	24/451	307/18870	4.06746605216363e-07	4.06746605216363e-07	1.9812798572397e-06	TFRC/CASP3/BAX/MIF/PRNP/TNFRSF1B/FYN/IL7/ATM/PYCARD/STAT5B/KITLG/JAK2/PRDX2/RIPK2/TLR4/IGF1/IL6/MYD88/CD3E/IL18/FOXP3/SLC11A1/IGFBP2	24
GO:0040013	BP	GO:0040013	negative regulation of locomotion	29/451	423/18870	4.10594332327121e-07	4.10594332327121e-07	1.99405911393204e-06	DCN/LRP1/CX3CR1/TIMP1/TGFB1/PDCD10/MIF/PIN1/ELANE/HMOX1/SFRP2/CXCL12/CX3CL1/SERPINE1/ZEB2/DPP4/SEMA7A/ABHD2/TP53INP1/BRMS1/CALR/NFE2L2/PTEN/HDAC1/CDH1/MAPK15/SFRP1/TNF/IGFBP3	29
GO:0007044	BP	GO:0007044	cell-substrate junction assembly	13/451	95/18870	4.11001077809152e-07	4.11001077809152e-07	1.99405911393204e-06	PPM1F/PTK2/DAPK3/TLN1/PTEN/LAMA3/ARHGEF7/KDR/ITGB3/SRC/SFRP1/ITGB4/FN1	13
GO:0043388	BP	GO:0043388	positive regulation of DNA binding	9/451	41/18870	4.174966506105e-07	4.174966506105e-07	2.0215627292719e-06	HMGB2/TGFB1/PLAUR/TWIST1/DDRGK1/IGF1/MMP9/POU4F1/IFNG	9
GO:0042531	BP	GO:0042531	positive regulation of tyrosine phosphorylation of STAT protein	11/451	66/18870	4.23227456679952e-07	4.23227456679952e-07	2.04526187199403e-06	FYN/FGFR3/JAK2/IGF1/KIT/PTK6/IL6/IL6R/IL18/TNF/IFNG	11
GO:0031346	BP	GO:0031346	positive regulation of cell projection organization	26/451	355/18870	4.73320492670837e-07	4.73320492670837e-07	2.27833299725312e-06	EZH2/PRKD1/FEZ1/PIK3CA/HRAS/FES/S100A9/CXCL12/CX3CL1/FYN/SEMA7A/CFLAR/SKIL/IGF1R/PIK3R1/NFE2L2/ARHGEF7/MAPT/SRC/NTRK2/RET/NDEL1/KIT/PTK6/CCR7/FN1	26
GO:1901990	BP	GO:1901990	regulation of mitotic cell cycle phase transition	26/451	355/18870	4.73320492670837e-07	4.73320492670837e-07	2.27833299725312e-06	TFDP1/BIRC5/UBE2C/PLK1/EZH2/AURKA/E2F1/BRCA1/DDX3X/PRKDC/CASP2/CHMP4C/PLK3/EGFR/INHBA/CTDSP2/RBL2/ATM/PIDD1/PTEN/CDKN2A/CDKN2D/CDK4/CHEK2/CCND1/MUC1	26
GO:0072577	BP	GO:0072577	endothelial cell apoptotic process	11/451	67/18870	4.95601989262382e-07	4.95601989262382e-07	2.3808983994551e-06	TGFB1/SERPINE1/ICAM1/ITGA4/NFE2L2/KDR/ITGB3/ANGPTL4/MAP3K5/TNF/FASLG	11
GO:0010761	BP	GO:0010761	fibroblast migration	10/451	54/18870	5.14132483988306e-07	5.14132483988306e-07	2.45459181625315e-06	PTK2/TGFB1/ZEB2/ITGB1/SGPL1/LAMTOR2/FER/ARHGEF7/ITGB3/CLN3	10
GO:0043303	BP	GO:0043303	mast cell degranulation	10/451	54/18870	5.14132483988306e-07	5.14132483988306e-07	2.45459181625315e-06	STXBP2/CBL/FES/VAMP8/FER/UNC13D/LAT/KIT/CD84/CLNK	10
GO:1990928	BP	GO:1990928	response to amino acid starvation	10/451	54/18870	5.14132483988306e-07	5.14132483988306e-07	2.45459181625315e-06	PRKD1/FAS/SH3GLB1/NPRL2/RRAGD/WDR24/SESN1/MAP3K5/SESN3/ATF3	10
GO:0002821	BP	GO:0002821	positive regulation of adaptive immune response	15/451	130/18870	5.15960905672155e-07	5.15960905672155e-07	2.45459181625315e-06	MSH2/TFRC/TGFB1/TREM2/IL1R1/PYCARD/TRAF2/JAK2/RIPK2/NLRP3/IL6/IL18/FOXP3/TNF/SLC11A1	15
GO:0010595	BP	GO:0010595	positive regulation of endothelial cell migration	15/451	130/18870	5.15960905672155e-07	5.15960905672155e-07	2.45459181625315e-06	PRKD1/CIB1/TGFB1/HMOX1/AKT3/MET/PRKCA/PTGS2/HSPB1/CALR/NFE2L2/KDR/ITGB3/LGMN/P2RX4	15
GO:0141084	BP	GO:0141084	inflammasome-mediated signaling pathway	9/451	42/18870	5.20217517081074e-07	5.20217517081074e-07	2.47003636623267e-06	PRKD1/NLRP1/DDX3X/TREM2/PYCARD/CPTP/TLR4/NLRP3/MYD88	9
GO:0038061	BP	GO:0038061	non-canonical NF-kappaB signal transduction	16/451	148/18870	5.28729152462129e-07	5.28729152462129e-07	2.50558511050495e-06	RTKN2/DDX3X/BCL3/TREM2/EGFR/UACA/PYCARD/TRAF2/CALR/TLR4/NLRP3/TLR3/LAPTM5/IL18/CD27/TNF	16
GO:0007162	BP	GO:0007162	negative regulation of cell adhesion	24/451	312/18870	5.4512796293611e-07	5.4512796293611e-07	2.57830043347365e-06	PPM1F/PTPN11/PTK2/TGFB1/CASP3/CXCL12/PRNP/CX3CL1/SERPINE1/SNAI2/JAK3/BMP6/ACER2/PIK3R1/PTEN/JAK2/CDKN2A/PRDX2/ERBB3/CDH1/SRC/MUC1/LAPTM5/FOXP3	24
GO:0000045	BP	GO:0000045	autophagosome assembly	14/451	114/18870	5.74554247397583e-07	5.74554247397583e-07	2.71223230380936e-06	FEZ1/TCIRG1/PIKFYVE/TBC1D14/CTSD/C9orf72/SH3GLB1/LRSAM1/TP53INP1/PIP4K2C/ATG2B/ATG101/MTMR3/LRRK2	14
GO:0045930	BP	GO:0045930	negative regulation of mitotic cell cycle	21/451	248/18870	5.93090624168018e-07	5.93090624168018e-07	2.79100810025634e-06	MSH2/BIRC5/PLK1/EZH2/FANCD2/BRCA1/PRKDC/CASP2/CHMP4C/PLK3/INHBA/CTDSP2/RBL2/ATM/RAD9A/PIDD1/PTEN/CHEK2/CCND1/MUC1/TNF	21
GO:0061138	BP	GO:0061138	morphogenesis of a branching epithelium	18/451	187/18870	5.9352475313243e-07	5.9352475313243e-07	2.79100810025634e-06	GRHL2/KRAS/RASIP1/SMAD4/SFRP2/MET/SNAI2/EPHA2/GLI2/PPP1CA/YAP1/KDR/HGF/SRC/SFRP1/NFATC4/TNF/GDNF	18
GO:0032956	BP	GO:0032956	regulation of actin cytoskeleton organization	25/451	337/18870	6.21705878467236e-07	6.21705878467236e-07	2.91791646768237e-06	LRP1/PRKD1/PPM1F/DAPK3/PIK3CA/HRAS/SMAD4/C9orf72/CXCL12/CX3CL1/MET/MLST8/PYCARD/FER/PIK3R2/ARF1/PIK3R1/HAX1/ITGB3/LPAR1/CDK5R1/SYNPO2/SFRP1/PAK3/CCR7	25
GO:0050848	BP	GO:0050848	regulation of calcium-mediated signaling	12/451	83/18870	6.26197818618979e-07	6.26197818618979e-07	2.93336868854989e-06	CIB1/TREM2/PRNP/ITPR1/IGF1/ERBB3/MAPT/PDK2/LRRK2/P2RX4/CD3E/TNF	12
GO:1903322	BP	GO:1903322	positive regulation of protein modification by small protein conjugation or removal	15/451	132/18870	6.29354502890684e-07	6.29354502890684e-07	2.94251888943355e-06	CAV1/UBE2C/PLK1/SKP2/BRCA1/DDX3X/PIN1/STUB1/PIAS4/PTEN/GSK3A/RIPK2/FBXW7/LRRK2/LAPTM5	15
GO:0071383	BP	GO:0071383	cellular response to steroid hormone stimulus	19/451	208/18870	6.49078026675425e-07	6.49078026675425e-07	3.02894386493976e-06	PARP1/AIFM1/SKP2/BRCA1/DNAJA1/CFLAR/DDRGK1/ABHD2/YAP1/CALR/IGF1R/JAK2/HDAC1/DAXX/GSK3A/SRC/SFRP1/PCK2/SSTR3	19
GO:0050918	BP	GO:0050918	positive chemotaxis	11/451	69/18870	6.73809045185552e-07	6.73809045185552e-07	3.13836273075897e-06	HMGB2/MIF/S100A4/CXCL12/CX3CL1/MET/KDR/HGF/CXCL8/CCR4/GDNF	11
GO:0050808	BP	GO:0050808	synapse organization	31/451	483/18870	6.81465120758709e-07	6.81465120758709e-07	3.16798774369118e-06	CX3CR1/YWHAZ/PIN1/TREM2/PRNP/CX3CL1/FYN/LZTS1/RAB3A/ITGB1/CDK5/ARF1/IGF1R/PTEN/ITGB3/SNCA/MAPT/EZR/CDH1/NTRK2/CDK5R1/LRRK2/POU4F1/LGMN/CLN3/PAK3/NFATC4/SLC7A11/TNF/CDH2/GDNF	31
GO:0060070	BP	GO:0060070	canonical Wnt signaling pathway	24/451	316/18870	6.85731536748667e-07	6.85731536748667e-07	3.18177241559404e-06	CAV1/DDX3X/TGFB1/DAPK3/PIN1/SFRP2/EGFR/ZEB2/FOXO1/SNAI2/PPP1CA/YAP1/PTEN/HDAC1/GSK3A/SRC/SIAH2/NR4A2/LRRK2/SFRP1/TLE1/TCF7L2/CDH2/IGFBP2	24
GO:0030308	BP	GO:0030308	negative regulation of cell growth	18/451	189/18870	6.94363745974511e-07	6.94363745974511e-07	3.21572364812358e-06	BRCA1/DDX3X/TGFB1/NDUFA13/MSX1/SMAD4/SFRP2/CRYAB/INHBA/SEMA7A/CDK5/CDKN2A/CDKN2D/ST20/GSK3A/CDH1/SFRP1/DCC	18
GO:0010639	BP	GO:0010639	negative regulation of organelle organization	26/451	363/18870	7.23523279719934e-07	7.23523279719934e-07	3.34443255156583e-06	PARP1/BIRC5/PLK1/BRCA1/FEZ1/TFRC/CIB1/PIK3CA/SMAD4/MET/YAP1/ATM/PRELID1/PIK3R1/ARHGEF7/BCL2L2/HGF/LPAR1/IGF1/SNCA/MAPT/SRC/BOK/BAK1/LRRK2/BCL2L1	26
GO:0001541	BP	GO:0001541	ovarian follicle development	10/451	56/18870	7.33018946335857e-07	7.33018946335857e-07	3.36921846525167e-06	BAX/SMAD4/INHBA/ATM/KITLG/KDR/SRC/BMPR1B/BCL2L1/KIT	10
GO:0002279	BP	GO:0002279	mast cell activation involved in immune response	10/451	56/18870	7.33018946335857e-07	7.33018946335857e-07	3.36921846525167e-06	STXBP2/CBL/FES/VAMP8/FER/UNC13D/LAT/KIT/CD84/CLNK	10
GO:0030857	BP	GO:0030857	negative regulation of epithelial cell differentiation	10/451	56/18870	7.33018946335857e-07	7.33018946335857e-07	3.36921846525167e-06	CAV1/EZH2/GRHL2/KRAS/ZEB1/YAP1/CCND1/STAT1/MMP9/IFNG	10
GO:0045732	BP	GO:0045732	positive regulation of protein catabolic process	19/451	210/18870	7.51321150708907e-07	7.51321150708907e-07	3.44144355711894e-06	LRP1/CAV1/PLK1/AURKA/NDUFA13/TNFSF12/TREM2/PLK3/TNFRSF1B/FOXO1/DDRGK1/STUB1/NFE2L2/GSK3A/FBXW7/EZR/LRRK2/TNF/IFNG	19
GO:2001028	BP	GO:2001028	positive regulation of endothelial cell chemotaxis	6/451	15/18870	7.51547273580041e-07	7.51547273580041e-07	3.44144355711894e-06	PRKD1/MET/HSPB1/KDR/LGMN/P2RX4	6
GO:0030856	BP	GO:0030856	regulation of epithelial cell differentiation	17/451	171/18870	7.74861332997311e-07	7.74861332997311e-07	3.53508950910902e-06	CAV1/EZH2/GRHL2/KRAS/BAD/SERPINE1/ZEB1/BMP6/YAP1/SFN/STAT5B/CCND1/STAT1/MMP9/TNF/IFNG/GDNF	17
GO:0007599	BP	GO:0007599	hemostasis	20/451	231/18870	7.75345837249446e-07	7.75345837249446e-07	3.53508950910902e-06	PPIA/CAV1/PIK3CA/ANXA5/PLAU/SERPINE1/PLAUR/PRKCA/HSPB1/ZNF385A/TLN1/NFE2L2/JAK2/ITGB3/PRDX2/TLR4/SRC/LCK/IL6/SLC7A11	20
GO:2000146	BP	GO:2000146	negative regulation of cell motility	27/451	388/18870	7.76334874331454e-07	7.76334874331454e-07	3.53508950910902e-06	DCN/LRP1/CX3CR1/TIMP1/TGFB1/PDCD10/MIF/PIN1/HMOX1/SFRP2/CXCL12/CX3CL1/SERPINE1/ZEB2/DPP4/ABHD2/TP53INP1/BRMS1/CALR/NFE2L2/PTEN/HDAC1/CDH1/MAPK15/SFRP1/TNF/IGFBP3	27
GO:0034103	BP	GO:0034103	regulation of tissue remodeling	12/451	85/18870	8.14737025724415e-07	8.14737025724415e-07	3.69619004151512e-06	TFRC/TGFB1/PRKCA/GPR137/LEPR/ITGB3/SRC/SFRP1/TMBIM1/TF/IL6/IL18	12
GO:0071230	BP	GO:0071230	cellular response to amino acid stimulus	12/451	85/18870	8.14737025724415e-07	8.14737025724415e-07	3.69619004151512e-06	LAMTOR4/EGFR/ZEB1/FYN/RRAGD/LAMTOR2/BCL2L2/SESN1/NTRK2/SESN3/BCL2L1/TNF	12
GO:0002448	BP	GO:0002448	mast cell mediated immunity	10/451	57/18870	8.70210597903763e-07	8.70210597903763e-07	3.93326047072758e-06	STXBP2/CBL/FES/VAMP8/FER/UNC13D/LAT/KIT/CD84/CLNK	10
GO:0044088	BP	GO:0044088	regulation of vacuole organization	10/451	57/18870	8.70210597903763e-07	8.70210597903763e-07	3.93326047072758e-06	FEZ1/LAPTM4B/PIKFYVE/TBC1D14/C9orf72/SH3GLB1/LRSAM1/PIP4K2C/MTMR3/LRRK2	10
GO:0000075	BP	GO:0000075	cell cycle checkpoint signaling	18/451	192/18870	8.75013656353657e-07	8.75013656353657e-07	3.94767279803757e-06	MSH2/BIRC5/PLK1/FANCD2/E2F1/BRCA1/BRCA2/PRKDC/PTPN11/CASP2/CHMP4C/PLK3/ATM/RAD9A/PIDD1/CHEK2/CCND1/MUC1	18
GO:0050804	BP	GO:0050804	modulation of chemical synaptic transmission	31/451	489/18870	8.86308151849049e-07	8.86308151849049e-07	3.99126458611096e-06	CX3CR1/ITPR3/KRAS/HRAS/PRNP/CX3CL1/FYN/LZTS1/PTGS2/RAB3A/ITGB1/CDK5/ARF1/PTEN/JAK2/RAB8A/ADRB2/SNCA/MAPT/CDH1/NTRK2/LRRK2/LGMN/KIT/CLN3/NFATC4/SLC7A11/TNF/DCC/CDH2/YTHDF1	31
GO:0002262	BP	GO:0002262	myeloid cell homeostasis	17/451	173/18870	9.12741800628132e-07	9.12741800628132e-07	4.10274613556337e-06	HMGB2/PRKDC/CASP3/BAX/HMOX1/INHBA/CFLAR/HIPK2/STAT5B/KITLG/JAK2/STAT1/BAK1/KIT/IL6/SLC7A11/FOXP3	17
GO:0099177	BP	GO:0099177	regulation of trans-synaptic signaling	31/451	490/18870	9.25542983027285e-07	9.25542983027285e-07	4.14243401120125e-06	CX3CR1/ITPR3/KRAS/HRAS/PRNP/CX3CL1/FYN/LZTS1/PTGS2/RAB3A/ITGB1/CDK5/ARF1/PTEN/JAK2/RAB8A/ADRB2/SNCA/MAPT/CDH1/NTRK2/LRRK2/LGMN/KIT/CLN3/NFATC4/SLC7A11/TNF/DCC/CDH2/YTHDF1	31
GO:0032418	BP	GO:0032418	lysosome localization	12/451	86/18870	9.2665339385309e-07	9.2665339385309e-07	4.14243401120125e-06	STXBP2/CBL/FES/RAB3A/VAMP8/FER/UNC13D/NDEL1/LAT/KIT/CD84/CLNK	12
GO:1990849	BP	GO:1990849	vacuolar localization	12/451	86/18870	9.2665339385309e-07	9.2665339385309e-07	4.14243401120125e-06	STXBP2/CBL/FES/RAB3A/VAMP8/FER/UNC13D/NDEL1/LAT/KIT/CD84/CLNK	12
GO:0042098	BP	GO:0042098	T cell proliferation	19/451	213/18870	9.32375756621252e-07	9.32375756621252e-07	4.16040891784704e-06	TFRC/CASP3/BAX/PRNP/TNFRSF1B/FYN/PYCARD/STAT5B/KITLG/JAK2/PRDX2/RIPK2/IGF1/IL6/CD3E/IL18/FOXP3/SLC11A1/IGFBP2	19
GO:0006006	BP	GO:0006006	glucose metabolic process	18/451	193/18870	9.44110234252404e-07	9.44110234252404e-07	4.19745085965232e-06	ZMPSTE24/PIK3CA/BAD/PMAIP1/FOXO1/PHKG2/GAPDH/LEPR/FOXK2/GSK3A/IGF1/PDK2/SRC/PCK2/ATF3/TCF7L2/TNF/IGFBP3	18
GO:0033673	BP	GO:0033673	negative regulation of kinase activity	18/451	193/18870	9.44110234252404e-07	9.44110234252404e-07	4.19745085965232e-06	PPIA/CAV1/PLK1/PPM1F/DNAJA1/CBL/RASIP1/HSPB1/NPRL2/SFN/PYCARD/PTEN/CDKN2A/SNCA/MAPT/PTPN1/PTK6/IFNG	18
GO:1903214	BP	GO:1903214	regulation of protein targeting to mitochondrion	9/451	45/18870	9.70219517964778e-07	9.70219517964778e-07	4.30570243620629e-06	SH3GLB1/TOMM7/SREBF1/HAX1/PDCD5/GSK3A/FBXW7/BNIP3L/LRRK2	9
GO:0045927	BP	GO:0045927	positive regulation of growth	21/451	256/18870	9.96519167645434e-07	9.96519167645434e-07	4.41440508474512e-06	PPM1F/DDX3X/CIB1/SFRP2/S100A9/CXCL12/YBX3/EGFR/S100A8/SEMA7A/IL7/MLST8/YAP1/SFN/STAT5B/IGF1/MAPT/EZR/SFRP1/CXCR4/FN1	21
GO:0002768	BP	GO:0002768	immune response-regulating cell surface receptor signaling pathway	25/451	346/18870	1.00978000097569e-06	1.00978000097569e-06	4.46505937425818e-06	PTK2/PIK3CA/BAX/HRAS/TREM2/PRNP/FYN/FER/PIK3R1/RIPK2/TLR4/CD14/EZR/SRC/LAT/KIT/LCK/PAK3/LAPTM5/MYD88/CD3E/CD8A/CCR7/FOXP3/CD8B	25
GO:0031663	BP	GO:0031663	lipopolysaccharide-mediated signaling pathway	10/451	58/18870	1.02930675292127e-06	1.02930675292127e-06	4.52684510987524e-06	MTDH/MIF/CX3CL1/PRKCA/BMP6/PRDX2/RIPK2/TLR4/CD14/MYD88	10
GO:0045428	BP	GO:0045428	regulation of nitric oxide biosynthetic process	10/451	58/18870	1.02930675292127e-06	1.02930675292127e-06	4.52684510987524e-06	CAV1/CX3CR1/SIRPA/PTGS2/SOD2/JAK2/TLR4/P2RX4/TNF/IFNG	10
GO:0048008	BP	GO:0048008	platelet-derived growth factor receptor signaling pathway	10/451	58/18870	1.02930675292127e-06	1.02930675292127e-06	4.52684510987524e-06	LRP1/PTPN11/CBL/SGPL1/FER/JAK2/ITGB3/SNCA/PTPN1/SRC	10
GO:0060907	BP	GO:0060907	positive regulation of macrophage cytokine production	7/451	24/18870	1.03495046121395e-06	1.03495046121395e-06	4.54349413474443e-06	SEMA7A/PYCARD/RIPK2/TLR4/TLR3/LAPTM5/MYD88	7
GO:0014823	BP	GO:0014823	response to activity	11/451	72/18870	1.04694802047046e-06	1.04694802047046e-06	4.58792728080149e-06	CBL/PIK3CA/ZEB1/BMP6/SOD2/ITGB3/KL/IL6/PRKAG3/CXCR4/TNF	11
GO:0007035	BP	GO:0007035	vacuolar acidification	8/451	34/18870	1.05256016885026e-06	1.05256016885026e-06	4.60426941387659e-06	TCIRG1/ATP6AP1/ATP6V0C/ATP6V1H/ATP6V0B/CLN3/SLC11A1/ATP6V0D2	8
GO:0010906	BP	GO:0010906	regulation of glucose metabolic process	13/451	103/18870	1.06011593266572e-06	1.06011593266572e-06	4.62904005936554e-06	ZMPSTE24/BAD/PMAIP1/FOXO1/PHKG2/LEPR/FOXK2/GSK3A/IGF1/PDK2/SRC/TCF7L2/IGFBP3	13
GO:0046718	BP	GO:0046718	viral entry into host cell	16/451	156/18870	1.07791777670512e-06	1.07791777670512e-06	4.69838257863963e-06	CAV1/BSG/TFRC/SIVA1/PIKFYVE/EGFR/ICAM1/EPHA2/DPP4/ITGB1/VAMP8/P4HB/SLC3A2/ITGB3/TPCN1/CXCR4	16
GO:0071346	BP	GO:0071346	cellular response to type II interferon	14/451	120/18870	1.0799170398677e-06	1.0799170398677e-06	4.69872126542924e-06	SIRPA/DAPK3/CX3CL1/IFNGR1/CASP1/JAK1/GAPDH/JAK2/TLR4/STAT1/TLR3/TNF/FASLG/IFNG	14
GO:0090150	BP	GO:0090150	establishment of protein localization to membrane	22/451	280/18870	1.13883334432363e-06	1.13883334432363e-06	4.94626504415029e-06	CIB1/PIKFYVE/BAX/HRAS/NDUFA13/BBC3/PRNP/EGFR/FYN/KRT18/ATP6AP1/CHMP4B/TOMM7/CDK5/PDCD5/RAB8A/CDK5R1/OPTN/CLN3/GZMB/UMOD/CEMIP	22
GO:0043409	BP	GO:0043409	negative regulation of MAPK cascade	17/451	176/18870	1.16146525215123e-06	1.16146525215123e-06	5.0356173586176e-06	PPIA/CAV1/PBK/SIRPA/DNAJA1/PIN1/TREM2/SMAD4/FOXO1/PIK3R2/IGF1R/PTEN/TIMP3/TLR4/PTPN1/EZR/ATF3	17
GO:0051770	BP	GO:0051770	positive regulation of nitric-oxide synthase biosynthetic process	6/451	16/18870	1.17824717887573e-06	1.17824717887573e-06	5.09933525203227e-06	KDR/JAK2/TLR4/STAT1/LRRK2/IFNG	6
GO:2000785	BP	GO:2000785	regulation of autophagosome assembly	9/451	46/18870	1.18094611852376e-06	1.18094611852376e-06	5.10198592771192e-06	FEZ1/PIKFYVE/TBC1D14/C9orf72/SH3GLB1/LRSAM1/PIP4K2C/MTMR3/LRRK2	9
GO:0030336	BP	GO:0030336	negative regulation of cell migration	26/451	373/18870	1.20662878710081e-06	1.20662878710081e-06	5.20374765141591e-06	DCN/LRP1/CX3CR1/TIMP1/TGFB1/PDCD10/MIF/HMOX1/SFRP2/CXCL12/CX3CL1/SERPINE1/ZEB2/DPP4/ABHD2/TP53INP1/BRMS1/CALR/NFE2L2/PTEN/HDAC1/CDH1/MAPK15/SFRP1/TNF/IGFBP3	26
GO:0046686	BP	GO:0046686	response to cadmium ion	10/451	59/18870	1.21321001148173e-06	1.21321001148173e-06	5.22291856314317e-06	JUN/HMOX1/PRNP/EGFR/SOD2/GSS/DAXX/MMP9/KIT/SLC11A1	10
GO:0050670	BP	GO:0050670	regulation of lymphocyte proliferation	20/451	238/18870	1.23933017137349e-06	1.23933017137349e-06	5.32599017315812e-06	TFRC/CASP3/MIF/PRNP/TNFRSF1B/IL7/ATM/PYCARD/STAT5B/KITLG/JAK2/RIPK2/TLR4/IGF1/IL6/MYD88/CD3E/IL18/FOXP3/IGFBP2	20
GO:0060485	BP	GO:0060485	mesenchyme development	24/451	327/18870	1.2620196053601e-06	1.2620196053601e-06	5.41398253601387e-06	EZH2/PTK2/TGFB1/MSX1/S100A4/SMAD4/SFRP2/SNAI2/SEMA7A/TWIST1/YAP1/PTEN/KITLG/HGF/IGF1/ERBB3/STAT1/RET/SFRP1/TCF7L2/IL6/FN1/CDH2/GDNF	24
GO:0022612	BP	GO:0022612	gland morphogenesis	14/451	122/18870	1.32088767497661e-06	1.32088767497661e-06	5.64670973310759e-06	CAV1/TGFB1/BAX/EGFR/SNAI2/EPHA2/CFLAR/CRIP1/HGF/FBXW7/SRC/SFRP1/IL6/TNF	14
GO:0032874	BP	GO:0032874	positive regulation of stress-activated MAPK cascade	14/451	122/18870	1.32088767497661e-06	1.32088767497661e-06	5.64670973310759e-06	PDCD10/HRAS/PYCARD/HIPK2/EDA2R/RIPK2/TLR4/MAP3K5/TLR3/MYD88/CCR7/CD27/TNF/NOX1	14
GO:0048638	BP	GO:0048638	regulation of developmental growth	24/451	328/18870	1.3320081452162e-06	1.3320081452162e-06	5.68431141974322e-06	ZMPSTE24/PIK3CA/MAPK11/CXCL12/YBX3/SEMA7A/IL7/FGFR3/SGPL1/YAP1/CDK5/PTEN/STAT5B/GSK3A/ADRB2/IGF1/MAPT/EZR/CDH1/LGMN/CXCR4/DCC/FN1/FTO	24
GO:0060544	BP	GO:0060544	regulation of necroptotic process	8/451	35/18870	1.33611633480319e-06	1.33611633480319e-06	5.69190949156026e-06	PARP1/CAV1/AIFM1/YBX3/CFLAR/BOK/CASP6/ZBP1	8
GO:0070555	BP	GO:0070555	response to interleukin-1	15/451	140/18870	1.34217704800438e-06	1.34217704800438e-06	5.70778449888178e-06	SIRPA/MAPK11/CX3CL1/IL1R1/PRKCA/PYCARD/RIPK2/SNCA/SRC/SFRP1/CXCL8/IL6/NLRP7/MYD88/ZBP1	15
GO:2000058	BP	GO:2000058	regulation of ubiquitin-dependent protein catabolic process	17/451	178/18870	1.3597660794212e-06	1.3597660794212e-06	5.77254496070073e-06	CAV1/PLK1/AURKA/PBK/PTK2/UBQLN4/PLK3/DDRGK1/STUB1/RPL11/HIPK2/NFE2L2/PTEN/GSK3A/FBXW7/LRRK2/LAPTM5	17
GO:0036119	BP	GO:0036119	response to platelet-derived growth factor	7/451	25/18870	1.40797564822181e-06	1.40797564822181e-06	5.95652418652207e-06	CBL/FYN/FER/ITGB3/HDAC1/TLR4/SRC	7
GO:0060396	BP	GO:0060396	growth hormone receptor signaling pathway	7/451	25/18870	1.40797564822181e-06	1.40797564822181e-06	5.95652418652207e-06	PTK2/JAK3/JAK1/PIK3R1/STAT5B/JAK2/PTPN1	7
GO:0030595	BP	GO:0030595	leukocyte chemotaxis	20/451	240/18870	1.41209750897233e-06	1.41209750897233e-06	5.96364423841963e-06	PPIA/CX3CR1/BSG/PTK2/PIKFYVE/MIF/S100A9/CXCL12/CX3CL1/SERPINE1/S100A8/DPP4/CALR/LGMN/KIT/CXCL8/IL6/CXCR4/IL6R/CCR7	20
GO:0080164	BP	GO:0080164	regulation of nitric oxide metabolic process	10/451	60/18870	1.42512843020013e-06	1.42512843020013e-06	6.00830007868404e-06	CAV1/CX3CR1/SIRPA/PTGS2/SOD2/JAK2/TLR4/P2RX4/TNF/IFNG	10
GO:0050798	BP	GO:0050798	activated T cell proliferation	9/451	47/18870	1.43004652937644e-06	1.43004652937644e-06	6.01865764605757e-06	CASP3/PRNP/FYN/PYCARD/STAT5B/IGF1/IL18/FOXP3/IGFBP2	9
GO:1901873	BP	GO:1901873	regulation of post-translational protein modification	22/451	284/18870	1.44248459507111e-06	1.44248459507111e-06	6.06057463257403e-06	PPIA/CAV1/UBE2C/PLK1/SKP2/BRCA1/DDX3X/DNAJA1/PIN1/FYN/STUB1/RPL11/PIAS4/CDK5/PTEN/DAXX/GSK3A/RIPK2/FBXW7/SIAH2/LRRK2/LAPTM5	22
GO:0002532	BP	GO:0002532	production of molecular mediator involved in inflammatory response	13/451	106/18870	1.47695927108474e-06	1.47695927108474e-06	6.19477545676601e-06	EZH2/SIRPA/TREM2/SERPINE1/VAMP8/PYCARD/PRDX2/TLR4/TLR3/IL6/NLRP7/MYD88/TNF	13
GO:0007093	BP	GO:0007093	mitotic cell cycle checkpoint signaling	15/451	142/18870	1.60780544126741e-06	1.60780544126741e-06	6.7133994644796e-06	MSH2/BIRC5/PLK1/FANCD2/BRCA1/PRKDC/CASP2/CHMP4C/PLK3/ATM/RAD9A/PIDD1/CHEK2/CCND1/MUC1	15
GO:0002824	BP	GO:0002824	positive regulation of adaptive immune response based on somatic recombination of immune receptors built from immunoglobulin superfamily domains	14/451	124/18870	1.60884609637357e-06	1.60884609637357e-06	6.7133994644796e-06	MSH2/TFRC/TGFB1/TREM2/IL1R1/TRAF2/JAK2/RIPK2/NLRP3/IL6/IL18/FOXP3/TNF/SLC11A1	14
GO:0070304	BP	GO:0070304	positive regulation of stress-activated protein kinase signaling cascade	14/451	124/18870	1.60884609637357e-06	1.60884609637357e-06	6.7133994644796e-06	PDCD10/HRAS/PYCARD/HIPK2/EDA2R/RIPK2/TLR4/MAP3K5/TLR3/MYD88/CCR7/CD27/TNF/NOX1	14
GO:2000351	BP	GO:2000351	regulation of endothelial cell apoptotic process	10/451	61/18870	1.66859901427232e-06	1.66859901427232e-06	6.95087511907934e-06	TGFB1/SERPINE1/ICAM1/ITGA4/NFE2L2/KDR/ITGB3/ANGPTL4/TNF/FASLG	10
GO:1905898	BP	GO:1905898	positive regulation of response to endoplasmic reticulum stress	8/451	36/18870	1.68222497591057e-06	1.68222497591057e-06	6.99571897429335e-06	CAV1/BAX/PMAIP1/PIK3R1/NFE2L2/PTPN1/BOK/BAK1	8
GO:0043534	BP	GO:0043534	blood vessel endothelial cell migration	17/451	181/18870	1.71491039260248e-06	1.71491039260248e-06	7.09371352348841e-06	PRKD1/CIB1/TGFB1/PDCD10/HMOX1/AKT3/EPHA2/PRKCA/PTGS2/HSPB1/ITGB1/NFE2L2/KDR/FBXW7/P2RX4/CLN3/TNF	17
GO:0010721	BP	GO:0010721	negative regulation of cell development	22/451	287/18870	1.7169390444757e-06	1.7169390444757e-06	7.09371352348841e-06	TREM2/INHBA/SNAI2/JAK3/SEMA7A/GPR137/CDK5/PIK3R1/PTEN/PRDX2/GSK3A/TLR4/IGF1/FBXW7/CDH1/TLR3/SFRP1/IL6/NFATC4/FOXP3/TNF/DCC	22
GO:0071560	BP	GO:0071560	cellular response to transforming growth factor beta stimulus	22/451	287/18870	1.7169390444757e-06	1.7169390444757e-06	7.09371352348841e-06	PARP1/CAV1/CX3CR1/JUN/PTK2/TGFB1/PIN1/SMAD4/ZEB2/ZEB1/FYN/CFLAR/STUB1/SKIL/BRMS1/IGF1R/HIPK2/PDCD5/ITGA8/HDAC1/SRC/SFRP1	22
GO:0032620	BP	GO:0032620	interleukin-17 production	9/451	48/18870	1.72319523947676e-06	1.72319523947676e-06	7.09371352348841e-06	TGFB1/PRNP/JAK2/TLR4/IL6/MYD88/IL18/FOXP3/IFNG	9
GO:0032660	BP	GO:0032660	regulation of interleukin-17 production	9/451	48/18870	1.72319523947676e-06	1.72319523947676e-06	7.09371352348841e-06	TGFB1/PRNP/JAK2/TLR4/IL6/MYD88/IL18/FOXP3/IFNG	9
GO:1902003	BP	GO:1902003	regulation of amyloid-beta formation	9/451	48/18870	1.72319523947676e-06	1.72319523947676e-06	7.09371352348841e-06	CASP3/PIN1/PRNP/IFNGR1/GSK3A/IGF1/NTRK2/TNF/IFNG	9
GO:0008627	BP	GO:0008627	intrinsic apoptotic signaling pathway in response to osmotic stress	5/451	10/18870	1.74112705162205e-06	1.74112705162205e-06	7.14347958480754e-06	CASP3/BAD/YBX3/PTGS2/SCN2A	5
GO:0060397	BP	GO:0060397	growth hormone receptor signaling pathway via JAK-STAT	5/451	10/18870	1.74112705162205e-06	1.74112705162205e-06	7.14347958480754e-06	JAK3/JAK1/STAT5B/JAK2/PTPN1	5
GO:0043536	BP	GO:0043536	positive regulation of blood vessel endothelial cell migration	11/451	76/18870	1.82077804130496e-06	1.82077804130496e-06	7.45775789465119e-06	PRKD1/CIB1/TGFB1/HMOX1/AKT3/PRKCA/PTGS2/HSPB1/NFE2L2/KDR/P2RX4	11
GO:0071378	BP	GO:0071378	cellular response to growth hormone stimulus	7/451	26/18870	1.88723417457472e-06	1.88723417457472e-06	7.7041472410809e-06	PTK2/JAK3/JAK1/PIK3R1/STAT5B/JAK2/PTPN1	7
GO:0090218	BP	GO:0090218	positive regulation of lipid kinase activity	7/451	26/18870	1.88723417457472e-06	1.88723417457472e-06	7.7041472410809e-06	PRKD1/TGFB1/FGFR3/MAPT/EEF1A2/KIT/CCR7	7
GO:0030307	BP	GO:0030307	positive regulation of cell growth	16/451	163/18870	1.93469109228055e-06	1.93469109228055e-06	7.88471474976792e-06	DDX3X/CIB1/SFRP2/S100A9/CXCL12/EGFR/S100A8/SEMA7A/MLST8/YAP1/SFN/IGF1/MAPT/SFRP1/CXCR4/FN1	16
GO:0007596	BP	GO:0007596	blood coagulation	19/451	224/18870	1.98841718116314e-06	1.98841718116314e-06	8.09018847857428e-06	PPIA/CAV1/PIK3CA/ANXA5/PLAU/SERPINE1/PLAUR/PRKCA/HSPB1/TLN1/NFE2L2/JAK2/ITGB3/PRDX2/TLR4/SRC/LCK/IL6/SLC7A11	19
GO:0060759	BP	GO:0060759	regulation of response to cytokine stimulus	17/451	183/18870	1.99612369083046e-06	1.99612369083046e-06	8.10805269067872e-06	CAV1/PTPN11/TREM2/IL1R1/CASP1/IL7/PYCARD/TRAF2/PIAS4/SHARPIN/RIPK2/TLR4/PTPN1/IL6/LAPTM5/CXCR4/ZBP1	17
GO:0046850	BP	GO:0046850	regulation of bone remodeling	9/451	49/18870	2.06671282262268e-06	2.06671282262268e-06	8.38085692057692e-06	TFRC/PRKCA/GPR137/LEPR/ITGB3/SRC/SFRP1/TF/IL6	9
GO:0045834	BP	GO:0045834	positive regulation of lipid metabolic process	15/451	145/18870	2.09506683801421e-06	2.09506683801421e-06	8.48177111311782e-06	PRKD1/TGFB1/TWIST1/PTGS2/BMP6/MLST8/FGFR3/SREBF1/IGF1R/MAPT/EEF1A2/KIT/CCR7/TNF/IFNG	15
GO:0044546	BP	GO:0044546	NLRP3 inflammasome complex assembly	8/451	37/18870	2.10177110977306e-06	2.10177110977306e-06	8.49484869595968e-06	PRKD1/DDX3X/TREM2/PYCARD/CPTP/TLR4/NLRP3/MYD88	8
GO:0071559	BP	GO:0071559	response to transforming growth factor beta	22/451	293/18870	2.41375005653342e-06	2.41375005653342e-06	9.73969321057346e-06	PARP1/CAV1/CX3CR1/JUN/PTK2/TGFB1/PIN1/SMAD4/ZEB2/ZEB1/FYN/CFLAR/STUB1/SKIL/BRMS1/IGF1R/HIPK2/PDCD5/ITGA8/HDAC1/SRC/SFRP1	22
GO:0150146	BP	GO:0150146	cell junction disassembly	7/451	27/18870	2.49559035958648e-06	2.49559035958648e-06	1.00533363484252e-05	CX3CR1/TREM2/CX3CL1/SNAI2/ITGB1/FER/PIK3R1	7
GO:0071674	BP	GO:0071674	mononuclear cell migration	18/451	207/18870	2.5946764973241e-06	2.5946764973241e-06	1.04353073117796e-05	CX3CR1/SIRPA/PTK2/CXCL12/CX3CL1/SERPINE1/ICAM1/PYCARD/ITGA4/CALR/ITGB3/RET/LGMN/IL6/CXCR4/IL6R/CCR7/TNF	18
GO:0071392	BP	GO:0071392	cellular response to estradiol stimulus	8/451	38/18870	2.60703983287268e-06	2.60703983287268e-06	1.04678135541669e-05	AIFM1/EGFR/CFLAR/IGF1R/BCL2L2/POU4F1/SFRP1/SSTR3	8
GO:0006977	BP	GO:0006977	DNA damage response, signal transduction by p53 class mediator resulting in cell cycle arrest	6/451	18/18870	2.62249644631255e-06	2.62249644631255e-06	1.0512613019472e-05	CASP2/PLK3/ATM/PIDD1/CHEK2/MUC1	6
GO:1904036	BP	GO:1904036	negative regulation of epithelial cell apoptotic process	10/451	64/18870	2.62915101667787e-06	2.62915101667787e-06	1.05220394723795e-05	SERPINE1/ICAM1/CFLAR/YAP1/IGF1R/NFE2L2/KDR/ITGB3/ANGPTL4/TCF7L2	10
GO:0050878	BP	GO:0050878	regulation of body fluid levels	25/451	365/18870	2.65156334285857e-06	2.65156334285857e-06	1.05943956750266e-05	PPIA/CAV1/PIK3CA/ANXA5/PLAU/SERPINE1/PLAUR/PRKCA/HSPB1/ZNF385A/VAMP8/TLN1/NFE2L2/STAT5B/ATP7B/JAK2/ITGB3/PRDX2/TLR4/CCND1/SRC/LCK/IL6/SLC7A11/UMOD	25
GO:0002429	BP	GO:0002429	immune response-activating cell surface receptor signaling pathway	23/451	318/18870	2.69215082258003e-06	2.69215082258003e-06	1.07390166752871e-05	PTK2/PIK3CA/BAX/HRAS/TREM2/PRNP/FYN/PIK3R1/RIPK2/TLR4/CD14/EZR/SRC/LAT/LCK/PAK3/LAPTM5/MYD88/CD3E/CD8A/CCR7/FOXP3/CD8B	23
GO:0050817	BP	GO:0050817	coagulation	19/451	229/18870	2.7588915904777e-06	2.7588915904777e-06	1.09873224150175e-05	PPIA/CAV1/PIK3CA/ANXA5/PLAU/SERPINE1/PLAUR/PRKCA/HSPB1/TLN1/NFE2L2/JAK2/ITGB3/PRDX2/TLR4/SRC/LCK/IL6/SLC7A11	19
GO:0048511	BP	GO:0048511	rhythmic process	22/451	296/18870	2.85123840509789e-06	2.85123840509789e-06	1.13366312623746e-05	PARP1/EZH2/PRKDC/CASP2/CASP3/INHBA/TWIST1/PPP1CA/SGPL1/CDK5/SREBF1/IGF1R/PTEN/STAT5B/HDAC1/FBXW7/SRC/NTRK2/CDK5R1/BMPR1B/SIAH2/TNF	22
GO:0045453	BP	GO:0045453	bone resorption	10/451	65/18870	3.04166076246163e-06	3.04166076246163e-06	1.20545559177657e-05	TFRC/TCIRG1/PRKCA/IL7/GPR137/ITGB3/ADRB2/SRC/TF/IL6	10
GO:0048255	BP	GO:0048255	mRNA stabilization	10/451	65/18870	3.04166076246163e-06	3.04166076246163e-06	1.20545559177657e-05	E2F1/YBX3/TRAF2/TRAF5/MYD88/SLC11A1/GDNF/ELAVL1/IGF2BP3/IGF2BP1	10
GO:0097061	BP	GO:0097061	dendritic spine organization	11/451	80/18870	3.05725471727319e-06	3.05725471727319e-06	1.20967513340583e-05	TREM2/PRNP/FYN/CDK5/ARF1/IGF1R/PTEN/CDK5R1/LRRK2/LGMN/PAK3	11
GO:2000060	BP	GO:2000060	positive regulation of ubiquitin-dependent protein catabolic process	13/451	113/18870	3.06259190999564e-06	3.06259190999564e-06	1.20968108061787e-05	CAV1/PLK1/AURKA/PTK2/PLK3/DDRGK1/STUB1/NFE2L2/PTEN/GSK3A/FBXW7/LRRK2/LAPTM5	13
GO:0009306	BP	GO:0009306	protein secretion	25/451	368/18870	3.06716382472634e-06	3.06716382472634e-06	1.20968108061787e-05	PPIA/PTPN11/GSDMD/TCIRG1/TGFB1/BAD/TREM2/AP1M2/ACSL4/FOXO1/BMP6/RAB3A/SREBF1/ITPR1/AP1S1/JAK2/RAB8A/TLR4/IGF1/SFRP1/PCK2/TCF7L2/IL6/TNF/IFNG	25
GO:2001241	BP	GO:2001241	positive regulation of extrinsic apoptotic signaling pathway in absence of ligand	5/451	11/18870	3.12934598616239e-06	3.12934598616239e-06	1.2322181076117e-05	SRPX/PPP2R1B/INHBA/PPP1CA/RET	5
GO:0030198	BP	GO:0030198	extracellular matrix organization	23/451	321/18870	3.15227959749939e-06	3.15227959749939e-06	1.23925292012034e-05	LRP1/CAV1/BCL3/TGFB1/ELANE/SFRP2/HMCN1/TNFRSF1B/DPP4/CFLAR/ITGB1/PRDX4/ITGA8/ITGB3/CTSV/CREB3L1/MMP9/COL13A1/MMP1/IL6/TNF/NOX1/MMP13	23
GO:0051054	BP	GO:0051054	positive regulation of DNA metabolic process	22/451	298/18870	3.18180669272008e-06	3.18180669272008e-06	1.24885307885254e-05	PARP1/MSH2/BRCA1/PRKDC/TFRC/GRHL2/TGFB1/BAX/TFPT/EGFR/GLI2/ATM/PIAS4/TMEM161A/IGF1R/HGF/ST20/MAPK15/EYA2/IL6/TNF/HNRNPA2B1	22
GO:0045667	BP	GO:0045667	regulation of osteoblast differentiation	15/451	150/18870	3.2064216571464e-06	3.2064216571464e-06	1.25459646528518e-05	PRKD1/PTK2/TCIRG1/SFRP2/SNAI2/TWIST1/BMP6/YAP1/HGF/IGF1/BMPR1B/SFRP1/IL6/IL6R/TNF	15
GO:0010762	BP	GO:0010762	regulation of fibroblast migration	8/451	39/18870	3.21183176024579e-06	3.21183176024579e-06	1.25459646528518e-05	PTK2/TGFB1/ZEB2/ITGB1/FER/ARHGEF7/ITGB3/CLN3	8
GO:0097242	BP	GO:0097242	amyloid-beta clearance	8/451	39/18870	3.21183176024579e-06	3.21183176024579e-06	1.25459646528518e-05	LRP1/CLTC/TREM2/IFNGR1/IGF1R/HDAC1/TNF/IFNG	8
GO:0035592	BP	GO:0035592	establishment of protein localization to extracellular region	25/451	369/18870	3.21842450731794e-06	3.21842450731794e-06	1.25516664660448e-05	PPIA/PTPN11/GSDMD/TCIRG1/TGFB1/BAD/TREM2/AP1M2/ACSL4/FOXO1/BMP6/RAB3A/SREBF1/ITPR1/AP1S1/JAK2/RAB8A/TLR4/IGF1/SFRP1/PCK2/TCF7L2/IL6/TNF/IFNG	25
GO:0090314	BP	GO:0090314	positive regulation of protein targeting to membrane	7/451	28/18870	3.25933217376743e-06	3.25933217376743e-06	1.26707867787829e-05	CIB1/HRAS/PRNP/FYN/CDK5/CDK5R1/CEMIP	7
GO:0090594	BP	GO:0090594	inflammatory response to wounding	7/451	28/18870	3.25933217376743e-06	3.25933217376743e-06	1.26707867787829e-05	TIMP1/TGFB1/HMOX1/TLR4/TLR3/IL6/TNF	7
GO:0043062	BP	GO:0043062	extracellular structure organization	23/451	322/18870	3.3209154012013e-06	3.3209154012013e-06	1.28897017159409e-05	LRP1/CAV1/BCL3/TGFB1/ELANE/SFRP2/HMCN1/TNFRSF1B/DPP4/CFLAR/ITGB1/PRDX4/ITGA8/ITGB3/CTSV/CREB3L1/MMP9/COL13A1/MMP1/IL6/TNF/NOX1/MMP13	23
GO:0010823	BP	GO:0010823	negative regulation of mitochondrion organization	9/451	52/18870	3.47345793318267e-06	3.47345793318267e-06	1.34604100071455e-05	TFRC/PRELID1/BCL2L2/HGF/IGF1/MAPT/BOK/BAK1/BCL2L1	9
GO:0045229	BP	GO:0045229	external encapsulating structure organization	23/451	323/18870	3.49774115163463e-06	3.49774115163463e-06	1.35330657815577e-05	LRP1/CAV1/BCL3/TGFB1/ELANE/SFRP2/HMCN1/TNFRSF1B/DPP4/CFLAR/ITGB1/PRDX4/ITGA8/ITGB3/CTSV/CREB3L1/MMP9/COL13A1/MMP1/IL6/TNF/NOX1/MMP13	23
GO:0019318	BP	GO:0019318	hexose metabolic process	19/451	233/18870	3.55990711838851e-06	3.55990711838851e-06	1.37518321044591e-05	ZMPSTE24/PIK3CA/BAD/PMAIP1/FOXO1/PHKG2/GAPDH/LEPR/FOXK2/GSK3A/IGF1/PDK2/SRC/PCK2/ATF3/TCF7L2/MAN2B1/TNF/IGFBP3	19
GO:0002758	BP	GO:0002758	innate immune response-activating signaling pathway	20/451	255/18870	3.58800291270712e-06	3.58800291270712e-06	1.38385036795926e-05	CAV1/PRKD1/NLRP1/DDX3X/TREM2/FYN/CASP1/PYCARD/CPTP/PIK3R1/RIPK2/TLR4/NLRP3/CD14/SRC/TLR3/PAK3/AIM2/MYD88/TNF	20
GO:0001959	BP	GO:0001959	regulation of cytokine-mediated signaling pathway	16/451	171/18870	3.62851416983012e-06	3.62851416983012e-06	1.39727118384009e-05	CAV1/PTPN11/TREM2/IL1R1/CASP1/IL7/PYCARD/TRAF2/PIAS4/SHARPIN/RIPK2/PTPN1/IL6/LAPTM5/CXCR4/ZBP1	16
GO:0045619	BP	GO:0045619	regulation of lymphocyte differentiation	18/451	212/18870	3.64051495258788e-06	3.64051495258788e-06	1.39968822159246e-05	FANCD2/PRKDC/BAD/INHBA/ZEB1/JAK3/GLI2/IL7/PRELID1/STAT5B/PRDX2/RIPK2/NLRP3/SFRP1/IL18/FOXP3/CD27/IFNG	18
GO:0061041	BP	GO:0061041	regulation of wound healing	14/451	133/18870	3.72321635640755e-06	3.72321635640755e-06	1.42923764288767e-05	CAV1/PTK2/TNFRSF12A/HRAS/MYLK/PLAU/SERPINE1/PLAUR/ITGB1/NFE2L2/PTEN/PRDX2/CXCR4/TNF	14
GO:0002285	BP	GO:0002285	lymphocyte activation involved in immune response	18/451	213/18870	3.89049703221554e-06	3.89049703221554e-06	1.4911111377391e-05	MSH2/TFRC/MSH6/BCL3/TGFB1/ICAM1/JAK3/JAK1/RIPK2/TLR4/NLRP3/UNC13D/IL6/IL6R/IL18/FOXP3/IFNG/SLC11A1	18
GO:0070227	BP	GO:0070227	lymphocyte apoptotic process	11/451	82/18870	3.91432196519188e-06	3.91432196519188e-06	1.49746919680087e-05	BCL3/BAX/MIF/FAS/JAK3/PRELID1/CHEK2/NOC2L/BAK1/CD27/FASLG	11
GO:0042307	BP	GO:0042307	positive regulation of protein import into nucleus	8/451	40/18870	3.93158184730456e-06	3.93158184730456e-06	1.49746919680087e-05	PRKD1/TGFB1/PTGS2/PIK3R2/PIK3R1/JAK2/CDH1/IFNG	8
GO:0062098	BP	GO:0062098	regulation of programmed necrotic cell death	8/451	40/18870	3.93158184730456e-06	3.93158184730456e-06	1.49746919680087e-05	PARP1/CAV1/AIFM1/YBX3/CFLAR/BOK/CASP6/ZBP1	8
GO:0071354	BP	GO:0071354	cellular response to interleukin-6	8/451	40/18870	3.93158184730456e-06	3.93158184730456e-06	1.49746919680087e-05	SMAD4/JAK1/YAP1/FER/JAK2/SRC/IL6/IL6R	8
GO:1903050	BP	GO:1903050	regulation of proteolysis involved in protein catabolic process	19/451	235/18870	4.03458156952809e-06	4.03458156952809e-06	1.52845838415475e-05	CAV1/PLK1/AURKA/PBK/PTK2/UBQLN4/TREM2/PLK3/DDRGK1/STUB1/RPL11/HIPK2/NFE2L2/PTEN/GSK3A/FBXW7/LRRK2/LAMP3/LAPTM5	19
GO:0009620	BP	GO:0009620	response to fungus	10/451	67/18870	4.0379462348505e-06	4.0379462348505e-06	1.52845838415475e-05	CX3CR1/ELANE/S100A9/S100A8/GAPDH/TLR4/BAK1/MPO/MYD88/ZBP1	10
GO:0060760	BP	GO:0060760	positive regulation of response to cytokine stimulus	10/451	67/18870	4.0379462348505e-06	4.0379462348505e-06	1.52845838415475e-05	TREM2/IL1R1/CASP1/IL7/TRAF2/RIPK2/TLR4/LAPTM5/CXCR4/ZBP1	10
GO:0070613	BP	GO:0070613	regulation of protein processing	10/451	67/18870	4.0379462348505e-06	4.0379462348505e-06	1.52845838415475e-05	PRNP/PLAU/SERPINE1/PLAUR/BCL2L12/CHAC1/SRC/LRRK2/CLN3/NLRP7	10
GO:0043535	BP	GO:0043535	regulation of blood vessel endothelial cell migration	15/451	153/18870	4.10253026332714e-06	4.10253026332714e-06	1.55050480789212e-05	PRKD1/CIB1/TGFB1/PDCD10/HMOX1/AKT3/EPHA2/PRKCA/PTGS2/HSPB1/NFE2L2/KDR/FBXW7/P2RX4/TNF	15
GO:0002064	BP	GO:0002064	epithelial cell development	18/451	214/18870	4.15585632677254e-06	4.15585632677254e-06	1.56823493292603e-05	GRHL2/BAD/ICAM1/MET/EPHA2/BMP6/YAP1/SFN/FER/KDR/GSK3A/EZR/SRC/CXCR4/MYD88/FOXP3/TNF/CDH2	18
GO:0042987	BP	GO:0042987	amyloid precursor protein catabolic process	10/451	68/18870	4.63437091614208e-06	4.63437091614208e-06	1.74342407096325e-05	CASP3/PIN1/PRNP/IFNGR1/GSK3A/IGF1/NTRK2/CLN3/TNF/IFNG	10
GO:0150116	BP	GO:0150116	regulation of cell-substrate junction organization	10/451	68/18870	4.63437091614208e-06	4.63437091614208e-06	1.74342407096325e-05	PPM1F/PTK2/DAPK3/LAMTOR2/TLN1/PIK3R1/PTEN/KDR/SRC/SFRP1	10
GO:0071692	BP	GO:0071692	protein localization to extracellular region	25/451	377/18870	4.69750628427115e-06	4.69750628427115e-06	1.76446068370311e-05	PPIA/PTPN11/GSDMD/TCIRG1/TGFB1/BAD/TREM2/AP1M2/ACSL4/FOXO1/BMP6/RAB3A/SREBF1/ITPR1/AP1S1/JAK2/RAB8A/TLR4/IGF1/SFRP1/PCK2/TCF7L2/IL6/TNF/IFNG	25
GO:0018107	BP	GO:0018107	peptidyl-threonine phosphorylation	12/451	100/18870	4.70810774094057e-06	4.70810774094057e-06	1.76573042980383e-05	PLK1/PRKD1/PRKDC/TGFB1/PRKCA/CDK5/HIPK2/GSK3A/RIPK2/CDK5R1/LRRK2/CEMIP	12
GO:0045807	BP	GO:0045807	positive regulation of endocytosis	15/451	155/18870	4.81803716401492e-06	4.81803716401492e-06	1.80419123591628e-05	LRP1/SIRPA/CBL/TREM2/SERPINE1/PYCARD/CALR/SNCA/CD14/LRRK2/CLN3/TF/TNF/IFNG/SLC11A1	15
GO:0051209	BP	GO:0051209	release of sequestered calcium ion into cytosol	14/451	136/18870	4.84517005833199e-06	4.84517005833199e-06	1.81157734516421e-05	PRKD1/ITPR3/BAX/HRC/CX3CL1/ITPR1/ITGB3/SNCA/TPCN1/RYR1/LCK/CCR7/FASLG/CEMIP	14
GO:0010660	BP	GO:0010660	regulation of muscle cell apoptotic process	11/451	84/18870	4.97446494476175e-06	4.97446494476175e-06	1.85708028391829e-05	SMAD4/SFRP2/SOD2/CFLAR/IGF1R/NFE2L2/JAK2/CDKN2A/IGF1/MAP3K5/IFNG	11
GO:0099173	BP	GO:0099173	postsynapse organization	17/451	196/18870	5.08466763629799e-06	5.08466763629799e-06	1.89244298952499e-05	TREM2/PRNP/FYN/LZTS1/CDK5/ARF1/IGF1R/PTEN/ITGB3/EZR/CDK5R1/LRRK2/LGMN/PAK3/SLC7A11/CDH2/GDNF	17
GO:1901991	BP	GO:1901991	negative regulation of mitotic cell cycle phase transition	17/451	196/18870	5.08466763629799e-06	5.08466763629799e-06	1.89244298952499e-05	BIRC5/PLK1/EZH2/BRCA1/PRKDC/CASP2/CHMP4C/PLK3/INHBA/CTDSP2/RBL2/ATM/PIDD1/PTEN/CHEK2/CCND1/MUC1	17
GO:0005996	BP	GO:0005996	monosaccharide metabolic process	20/451	261/18870	5.09962173449014e-06	5.09962173449014e-06	1.89512418640547e-05	ZMPSTE24/PIK3CA/BAD/IDUA/PMAIP1/FOXO1/PHKG2/GAPDH/LEPR/FOXK2/GSK3A/IGF1/PDK2/SRC/PCK2/ATF3/TCF7L2/MAN2B1/TNF/IGFBP3	20
GO:0032755	BP	GO:0032755	positive regulation of interleukin-6 production	12/451	101/18870	5.22910803509873e-06	5.22910803509873e-06	1.930965752019e-05	PTPN11/TGFB1/TWIST1/PYCARD/RIPK2/TLR4/TLR3/IL6/MYD88/IL6R/TNF/IFNG	12
GO:0051767	BP	GO:0051767	nitric-oxide synthase biosynthetic process	6/451	20/18870	5.25741882312442e-06	5.25741882312442e-06	1.930965752019e-05	KDR/JAK2/TLR4/STAT1/LRRK2/IFNG	6
GO:0051769	BP	GO:0051769	regulation of nitric-oxide synthase biosynthetic process	6/451	20/18870	5.25741882312442e-06	5.25741882312442e-06	1.930965752019e-05	KDR/JAK2/TLR4/STAT1/LRRK2/IFNG	6
GO:0051900	BP	GO:0051900	regulation of mitochondrial depolarization	6/451	20/18870	5.25741882312442e-06	5.25741882312442e-06	1.930965752019e-05	DCN/PARP1/KDR/SRC/BOK/LRRK2	6
GO:0090201	BP	GO:0090201	negative regulation of release of cytochrome c from mitochondria	6/451	20/18870	5.25741882312442e-06	5.25741882312442e-06	1.930965752019e-05	PRELID1/BCL2L2/HGF/IGF1/BAK1/BCL2L1	6
GO:1900221	BP	GO:1900221	regulation of amyloid-beta clearance	6/451	20/18870	5.25741882312442e-06	5.25741882312442e-06	1.930965752019e-05	LRP1/TREM2/IFNGR1/HDAC1/TNF/IFNG	6
GO:0033629	BP	GO:0033629	negative regulation of cell adhesion mediated by integrin	5/451	12/18870	5.25924249376849e-06	5.25924249376849e-06	1.930965752019e-05	PTPN11/SERPINE1/SNAI2/ACER2/MUC1	5
GO:0036295	BP	GO:0036295	cellular response to increased oxygen levels	5/451	12/18870	5.25924249376849e-06	5.25924249376849e-06	1.930965752019e-05	CAV1/FOXO1/FAS/ATP6AP1/NOX1	5
GO:0051283	BP	GO:0051283	negative regulation of sequestering of calcium ion	14/451	137/18870	5.28087725089283e-06	5.28087725089283e-06	1.93600218635273e-05	PRKD1/ITPR3/BAX/HRC/CX3CL1/ITPR1/ITGB3/SNCA/TPCN1/RYR1/LCK/CCR7/FASLG/CEMIP	14
GO:0045576	BP	GO:0045576	mast cell activation	10/451	69/18870	5.30565258918558e-06	5.30565258918558e-06	1.93927007547449e-05	STXBP2/CBL/FES/VAMP8/FER/UNC13D/LAT/KIT/CD84/CLNK	10
GO:0045670	BP	GO:0045670	regulation of osteoclast differentiation	10/451	69/18870	5.30565258918558e-06	5.30565258918558e-06	1.93927007547449e-05	TREM2/GPR137/PIK3R1/TLR4/FBXW7/TLR3/POU4F1/SFRP1/TNF/IFNG	10
GO:0010955	BP	GO:0010955	negative regulation of protein processing	7/451	30/18870	5.37698881778977e-06	5.37698881778977e-06	1.9536630990421e-05	PRNP/PLAU/SERPINE1/BCL2L12/CHAC1/LRRK2/NLRP7	7
GO:0035751	BP	GO:0035751	regulation of lysosomal lumen pH	7/451	30/18870	5.37698881778977e-06	5.37698881778977e-06	1.9536630990421e-05	TCIRG1/ATP6AP1/ATP6V0C/ATP6V1H/ATP6V0B/LRRK2/CLN3	7
GO:1900101	BP	GO:1900101	regulation of endoplasmic reticulum unfolded protein response	7/451	30/18870	5.37698881778977e-06	5.37698881778977e-06	1.9536630990421e-05	PPP1R15A/BAX/DDRGK1/PIK3R1/PTPN1/BOK/BAK1	7
GO:1903318	BP	GO:1903318	negative regulation of protein maturation	7/451	30/18870	5.37698881778977e-06	5.37698881778977e-06	1.9536630990421e-05	PRNP/PLAU/SERPINE1/BCL2L12/CHAC1/LRRK2/NLRP7	7
GO:0061448	BP	GO:0061448	connective tissue development	21/451	285/18870	5.47987824307887e-06	5.47987824307887e-06	1.98809263761865e-05	PARP1/TIMP1/PTPN11/ZMPSTE24/TGFB1/PIK3CA/HRAS/MSX1/SFRP2/ZEB1/SNAI2/BMP6/CFLAR/DDRGK1/FGFR3/CRIP1/ITGB3/BMPR1B/IL6R/MMP13/FTO	21
GO:0051452	BP	GO:0051452	intracellular pH reduction	9/451	55/18870	5.63415079152564e-06	5.63415079152564e-06	2.03801499357117e-05	TCIRG1/ATP6AP1/ATP6V0C/ATP6V1H/ATP6V0B/CLN3/FASLG/SLC11A1/ATP6V0D2	9
GO:1902991	BP	GO:1902991	regulation of amyloid precursor protein catabolic process	9/451	55/18870	5.63415079152564e-06	5.63415079152564e-06	2.03801499357117e-05	CASP3/PIN1/PRNP/IFNGR1/GSK3A/IGF1/NTRK2/TNF/IFNG	9
GO:0023061	BP	GO:0023061	signal release	29/451	484/18870	6.04029075152135e-06	6.04029075152135e-06	2.18169873525369e-05	PRKD1/PTPN11/TCIRG1/STXBP2/MIF/BAD/SMAD4/CXCL12/INHBA/ACSL4/FOXO1/PTGS2/BMP6/RAB3A/VAMP8/CDK5/SREBF1/ITPR1/JAK2/SNCA/LRRK2/SFRP1/PCK2/P2RX4/TCF7L2/IL6/TNF/IFNG/GDNF	29
GO:0060562	BP	GO:0060562	epithelial tube morphogenesis	23/451	334/18870	6.09520949800112e-06	6.09520949800112e-06	2.19828779131449e-05	GRHL2/KRAS/TGFB1/CASP3/RASIP1/SMAD4/SFRP2/MET/EPHA2/TWIST1/GLI2/PPP1CA/YAP1/KDR/KLHL3/LIAS/SRC/RET/SFRP1/CXCR4/NFATC4/TNF/GDNF	23
GO:0140694	BP	GO:0140694	non-membrane-bounded organelle assembly	26/451	408/18870	6.21547455405479e-06	6.21547455405479e-06	2.23836096257178e-05	BIRC5/PLK1/AURKA/BRCA1/PRKD1/DDX3X/PRKDC/CHMP2A/SQLE/CHMP4C/SMAD4/C9orf72/KRT8/CHMP4B/CFLAR/RPL11/ITGB1/AUP1/PTEN/CHEK2/MAPT/EZR/SRC/MAPK15/TNF/YTHDF1	26
GO:0051282	BP	GO:0051282	regulation of sequestering of calcium ion	14/451	139/18870	6.25797747850329e-06	6.25797747850329e-06	2.24704871822601e-05	PRKD1/ITPR3/BAX/HRC/CX3CL1/ITPR1/ITGB3/SNCA/TPCN1/RYR1/LCK/CCR7/FASLG/CEMIP	14
GO:1903052	BP	GO:1903052	positive regulation of proteolysis involved in protein catabolic process	14/451	139/18870	6.25797747850329e-06	6.25797747850329e-06	2.24704871822601e-05	CAV1/PLK1/AURKA/PTK2/TREM2/PLK3/DDRGK1/STUB1/NFE2L2/PTEN/GSK3A/FBXW7/LRRK2/LAPTM5	14
GO:0006885	BP	GO:0006885	regulation of pH	12/451	103/18870	6.42516499725074e-06	6.42516499725074e-06	2.30369783741526e-05	TCIRG1/ATP6AP1/ATP6V0C/ATP6V1H/ATP6V0B/PDK2/LRRK2/CLN3/FASLG/NOX1/SLC11A1/ATP6V0D2	12
GO:0006469	BP	GO:0006469	negative regulation of protein kinase activity	16/451	179/18870	6.54922000625157e-06	6.54922000625157e-06	2.3447388571353e-05	PPIA/CAV1/PLK1/PPM1F/DNAJA1/CBL/RASIP1/HSPB1/SFN/PYCARD/PTEN/CDKN2A/SNCA/PTPN1/PTK6/IFNG	16
GO:0034205	BP	GO:0034205	amyloid-beta formation	9/451	56/18870	6.57266540017899e-06	6.57266540017899e-06	2.34969247839578e-05	CASP3/PIN1/PRNP/IFNGR1/GSK3A/IGF1/NTRK2/TNF/IFNG	9
GO:1901875	BP	GO:1901875	positive regulation of post-translational protein modification	15/451	159/18870	6.59126715940157e-06	6.59126715940157e-06	2.35290259105491e-05	CAV1/UBE2C/PLK1/SKP2/BRCA1/DDX3X/PIN1/STUB1/PIAS4/PTEN/GSK3A/RIPK2/FBXW7/LRRK2/LAPTM5	15
GO:0050708	BP	GO:0050708	regulation of protein secretion	20/451	266/18870	6.77628607849132e-06	6.77628607849132e-06	2.41542313339502e-05	PPIA/PTPN11/TCIRG1/TGFB1/BAD/TREM2/ACSL4/FOXO1/BMP6/SREBF1/ITPR1/JAK2/TLR4/IGF1/SFRP1/PCK2/TCF7L2/IL6/TNF/IFNG	20
GO:1903317	BP	GO:1903317	regulation of protein maturation	10/451	71/18870	6.90431860970732e-06	6.90431860970732e-06	2.45747830082741e-05	PRNP/PLAU/SERPINE1/PLAUR/BCL2L12/CHAC1/SRC/LRRK2/CLN3/NLRP7	10
GO:1904037	BP	GO:1904037	positive regulation of epithelial cell apoptotic process	8/451	43/18870	6.9620245802806e-06	6.9620245802806e-06	2.4744160189706e-05	TGFB1/BAX/HMOX1/PIAS4/ITGA4/JAK2/IL6/FASLG	8
GO:0097284	BP	GO:0097284	hepatocyte apoptotic process	6/451	21/18870	7.21238334260657e-06	7.21238334260657e-06	2.55967710715378e-05	KRT8/KRT18/CFLAR/IGF1R/CASP6/BCL2L1	6
GO:0001935	BP	GO:0001935	endothelial cell proliferation	17/451	202/18870	7.61135545589289e-06	7.61135545589289e-06	2.69735754752695e-05	CAV1/HMGB2/PRKD1/PDCD10/TNFSF12/HMOX1/CXCL12/ZEB2/AKT3/EPHA2/PRKCA/BMP6/ITGA4/KDR/ITGB3/STAT1/TNF	17
GO:0048863	BP	GO:0048863	stem cell differentiation	19/451	246/18870	7.82584119016893e-06	7.82584119016893e-06	2.76935472385748e-05	EZH2/PRKDC/MSX1/SMAD4/SFRP2/SNAI2/SEMA7A/TWIST1/ITGB1/YAP1/NFE2L2/KITLG/HDAC1/RET/SFRP1/KIT/FN1/CDH2/GDNF	19
GO:0032481	BP	GO:0032481	positive regulation of type I interferon production	10/451	72/18870	7.84905580151971e-06	7.84905580151971e-06	2.77163698075496e-05	HMGB2/DDX3X/PTPN11/GAPDH/RIPK2/TLR4/CD14/STAT1/TLR3/MYD88	10
GO:0042102	BP	GO:0042102	positive regulation of T cell proliferation	12/451	105/18870	7.85495999259591e-06	7.85495999259591e-06	2.77163698075496e-05	TFRC/PYCARD/STAT5B/KITLG/JAK2/RIPK2/IGF1/IL6/CD3E/IL18/FOXP3/IGFBP2	12
GO:0032147	BP	GO:0032147	activation of protein kinase activity	11/451	88/18870	7.86792633943912e-06	7.86792633943912e-06	2.77221187418733e-05	PPIA/TRAF2/JAK2/ITGB3/ADRB2/IGF1/STRADB/TLR3/IL6R/IL18/SLC11A1	11
GO:0001889	BP	GO:0001889	liver development	14/451	142/18870	8.02491213799939e-06	8.02491213799939e-06	2.81939971212531e-05	EZH2/AURKA/ZMPSTE24/PIK3CA/MET/SOD2/CFLAR/HGF/ELK1/CCND1/FBXW7/PCK2/IL6/TNF	14
GO:0043405	BP	GO:0043405	regulation of MAP kinase activity	14/451	142/18870	8.02491213799939e-06	8.02491213799939e-06	2.81939971212531e-05	EZH2/DNAJA1/TGFB1/PDCD10/HRAS/ELANE/EGFR/TRAF2/TLR4/PTPN1/MAP3K5/LRRK2/KIT/TNF	14
GO:0051960	BP	GO:0051960	regulation of nervous system development	28/451	466/18870	8.30162742537785e-06	8.30162742537785e-06	2.91243381547274e-05	HMGB2/EZH2/CX3CR1/KRAS/TGFB1/TREM2/CXCL12/CX3CL1/TNFRSF1B/SEMA7A/ITGB1/YAP1/SKIL/CDK5/PTEN/HDAC1/MAPT/CDH1/NTRK2/POU4F1/KIT/IL6/CXCR4/NFATC4/TNF/IFNG/DCC/FN1	28
GO:0046006	BP	GO:0046006	regulation of activated T cell proliferation	8/451	44/18870	8.33296571582498e-06	8.33296571582498e-06	2.91506352802672e-05	CASP3/PRNP/PYCARD/STAT5B/IGF1/IL18/FOXP3/IGFBP2	8
GO:0070741	BP	GO:0070741	response to interleukin-6	8/451	44/18870	8.33296571582498e-06	8.33296571582498e-06	2.91506352802672e-05	SMAD4/JAK1/YAP1/FER/JAK2/SRC/IL6/IL6R	8
GO:1900103	BP	GO:1900103	positive regulation of endoplasmic reticulum unfolded protein response	5/451	13/18870	8.37852777041843e-06	8.37852777041843e-06	2.92263983942969e-05	BAX/PIK3R1/PTPN1/BOK/BAK1	5
GO:1903624	BP	GO:1903624	regulation of DNA catabolic process	5/451	13/18870	8.37852777041843e-06	8.37852777041843e-06	2.92263983942969e-05	AIFM1/BAX/ATM/ST20/IL6	5
GO:0006626	BP	GO:0006626	protein targeting to mitochondrion	12/451	106/18870	8.66917285066113e-06	8.66917285066113e-06	3.01971637908019e-05	AIFM1/NDUFA13/SH3GLB1/TOMM7/SREBF1/HAX1/TIMM50/PDCD5/GSK3A/FBXW7/BNIP3L/LRRK2	12
GO:0014910	BP	GO:0014910	regulation of smooth muscle cell migration	11/451	89/18870	8.78733321668539e-06	8.78733321668539e-06	3.04806817512063e-05	LRP1/PLAU/SERPINE1/ABHD2/NFE2L2/ITGB3/LPAR1/TLR4/IGF1/SRC/IGFBP3	11
GO:0051453	BP	GO:0051453	regulation of intracellular pH	11/451	89/18870	8.78733321668539e-06	8.78733321668539e-06	3.04806817512063e-05	TCIRG1/ATP6AP1/ATP6V0C/ATP6V1H/ATP6V0B/LRRK2/CLN3/FASLG/NOX1/SLC11A1/ATP6V0D2	11
GO:0045444	BP	GO:0045444	fat cell differentiation	19/451	248/18870	8.78796237747327e-06	8.78796237747327e-06	3.04806817512063e-05	E2F1/TGFB1/SFRP2/LAMB3/FOXO1/SNAI2/PTGS2/SOD2/ZNF385A/YAP1/SREBF1/ADRB2/CCND1/NR4A2/SFRP1/TCF7L2/IL6/TNF/FTO	19
GO:0070231	BP	GO:0070231	T cell apoptotic process	9/451	58/18870	8.85642915120064e-06	8.85642915120064e-06	3.06746457704474e-05	BCL3/BAX/FAS/JAK3/PRELID1/CHEK2/BAK1/CD27/FASLG	9
GO:0006809	BP	GO:0006809	nitric oxide biosynthetic process	10/451	73/18870	8.90342575760017e-06	8.90342575760017e-06	3.07503092995914e-05	CAV1/CX3CR1/SIRPA/PTGS2/SOD2/JAK2/TLR4/P2RX4/TNF/IFNG	10
GO:0071677	BP	GO:0071677	positive regulation of mononuclear cell migration	10/451	73/18870	8.90342575760017e-06	8.90342575760017e-06	3.07503092995914e-05	CX3CR1/CXCL12/SERPINE1/PYCARD/ITGA4/CALR/ITGB3/LGMN/CCR7/TNF	10
GO:0050852	BP	GO:0050852	T cell receptor signaling pathway	14/451	144/18870	9.4358299951427e-06	9.4358299951427e-06	3.25431416802264e-05	PIK3CA/HRAS/PRNP/FYN/RIPK2/EZR/LAT/LCK/LAPTM5/CD3E/CD8A/CCR7/FOXP3/CD8B	14
GO:0007173	BP	GO:0007173	epidermal growth factor receptor signaling pathway	12/451	107/18870	9.55640807497021e-06	9.55640807497021e-06	3.29125811092006e-05	PTPN11/PTK2/TGFB1/CBL/PIK3CA/EGFR/PLAUR/FER/SRC/MMP9/PTK6/FASLG	12
GO:0007042	BP	GO:0007042	lysosomal lumen acidification	6/451	22/18870	9.71769697777133e-06	9.71769697777133e-06	3.33740539316422e-05	TCIRG1/ATP6AP1/ATP6V0C/ATP6V1H/ATP6V0B/CLN3	6
GO:2000679	BP	GO:2000679	positive regulation of transcription regulatory region DNA binding	6/451	22/18870	9.71769697777133e-06	9.71769697777133e-06	3.33740539316422e-05	TGFB1/TWIST1/DDRGK1/IGF1/POU4F1/IFNG	6
GO:0010657	BP	GO:0010657	muscle cell apoptotic process	11/451	90/18870	9.79885435181189e-06	9.79885435181189e-06	3.36055785919525e-05	SMAD4/SFRP2/SOD2/CFLAR/IGF1R/NFE2L2/JAK2/CDKN2A/IGF1/MAP3K5/IFNG	11
GO:0043489	BP	GO:0043489	RNA stabilization	10/451	74/18870	1.00778511053188e-05	1.00778511053188e-05	3.45140028271496e-05	E2F1/YBX3/TRAF2/TRAF5/MYD88/SLC11A1/GDNF/ELAVL1/IGF2BP3/IGF2BP1	10
GO:0061008	BP	GO:0061008	hepaticobiliary system development	14/451	145/18870	1.02203390348358e-05	1.02203390348358e-05	3.49447523806544e-05	EZH2/AURKA/ZMPSTE24/PIK3CA/MET/SOD2/CFLAR/HGF/ELK1/CCND1/FBXW7/PCK2/IL6/TNF	14
GO:2000107	BP	GO:2000107	negative regulation of leukocyte apoptotic process	9/451	59/18870	1.023220859635e-05	1.023220859635e-05	3.49447523806544e-05	BCL3/MIF/CXCL12/JAK3/KITLG/NOC2L/BCL2L1/CCR7/CD27	9
GO:0046883	BP	GO:0046883	regulation of hormone secretion	19/451	251/18870	1.04314555854406e-05	1.04314555854406e-05	3.55755286280239e-05	PRKD1/PTPN11/TCIRG1/BAD/SMAD4/INHBA/ACSL4/FOXO1/BMP6/VAMP8/SREBF1/ITPR1/JAK2/SFRP1/PCK2/TCF7L2/IL6/TNF/IFNG	19
GO:0034329	BP	GO:0034329	cell junction assembly	27/451	446/18870	1.05214829434525e-05	1.05214829434525e-05	3.58144467816547e-05	CAV1/PPM1F/PTK2/GRHL2/DAPK3/SNAI2/EPHA2/LZTS1/PRKCA/FER/CDK5/TLN1/PTEN/LAMA3/ARHGEF7/KDR/ITGB3/SNCA/CDH1/SRC/NTRK2/POU4F1/SFRP1/ITGB4/TNF/FN1/CDH2	27
GO:0032535	BP	GO:0032535	regulation of cellular component size	24/451	370/18870	1.05308040784371e-05	1.05308040784371e-05	3.58144467816547e-05	PRKD1/PPP1R15A/LAMTOR4/PIK3CA/CXCL12/AKT3/SEMA7A/MLST8/PPP1CA/PYCARD/FER/CDK5/PIK3R2/PTEN/HAX1/MAPT/EZR/CDH1/RET/CLN3/PAK3/CCR7/DCC/FN1	24
GO:0106027	BP	GO:0106027	neuron projection organization	11/451	91/18870	1.09101541292612e-05	1.09101541292612e-05	3.70530526933828e-05	TREM2/PRNP/FYN/CDK5/ARF1/IGF1R/PTEN/CDK5R1/LRRK2/LGMN/PAK3	11
GO:0002753	BP	GO:0002753	cytosolic pattern recognition receptor signaling pathway	14/451	146/18870	1.10619984963791e-05	1.10619984963791e-05	3.7412859441055e-05	CAV1/PRKD1/NLRP1/DDX3X/TREM2/PYCARD/CPTP/RIPK2/TLR4/NLRP3/SRC/TLR3/MYD88/TNF	14
GO:0030177	BP	GO:0030177	positive regulation of Wnt signaling pathway	14/451	146/18870	1.10619984963791e-05	1.10619984963791e-05	3.7412859441055e-05	CAV1/DDX3X/TGFB1/DAPK3/PIN1/SFRP2/EGFR/ZEB2/ATP6V0C/YAP1/SRC/LRRK2/ATP6V1C2/SFRP1	14
GO:1903008	BP	GO:1903008	organelle disassembly	14/451	146/18870	1.10619984963791e-05	1.10619984963791e-05	3.7412859441055e-05	AURKA/VPS13D/PLK3/DDRGK1/TEX264/TOMM7/VPS13C/ATG2B/SREBF1/HAX1/GSK3A/FBXW7/BNIP3L/OPTN	14
GO:0002819	BP	GO:0002819	regulation of adaptive immune response	17/451	208/18870	1.12099209173757e-05	1.12099209173757e-05	3.78141980551728e-05	MSH2/TFRC/TGFB1/TREM2/IL1R1/TNFRSF1B/JAK3/PYCARD/TRAF2/JAK2/RIPK2/NLRP3/IL6/IL18/FOXP3/TNF/SLC11A1	17
GO:0051384	BP	GO:0051384	response to glucocorticoid	13/451	127/18870	1.1211592298967e-05	1.1211592298967e-05	3.78141980551728e-05	PIK3CA/CASP3/PTGS2/BMP6/CFLAR/IGF1R/JAK2/GSK3A/PCK2/IL6/TNF/SSTR3/IGFBP2	13
GO:0002294	BP	GO:0002294	CD4-positive, alpha-beta T cell differentiation involved in immune response	10/451	75/18870	1.13835190191514e-05	1.13835190191514e-05	3.8288445205949e-05	BCL3/JAK3/JAK1/RIPK2/NLRP3/IL6/IL6R/IL18/FOXP3/IFNG	10
GO:1902373	BP	GO:1902373	negative regulation of mRNA catabolic process	10/451	75/18870	1.13835190191514e-05	1.13835190191514e-05	3.8288445205949e-05	E2F1/YBX3/TRAF2/TRAF5/MYD88/SLC11A1/GDNF/ELAVL1/IGF2BP3/IGF2BP1	10
GO:0001961	BP	GO:0001961	positive regulation of cytokine-mediated signaling pathway	9/451	60/18870	1.1786399213906e-05	1.1786399213906e-05	3.95347705925977e-05	TREM2/IL1R1/CASP1/IL7/TRAF2/RIPK2/LAPTM5/CXCR4/ZBP1	9
GO:0002763	BP	GO:0002763	positive regulation of myeloid leukocyte differentiation	9/451	60/18870	1.1786399213906e-05	1.1786399213906e-05	3.95347705925977e-05	TGFB1/TREM2/FES/PRKCA/HAX1/KITLG/POU4F1/TNF/IFNG	9
GO:0062013	BP	GO:0062013	positive regulation of small molecule metabolic process	14/451	147/18870	1.19643618656922e-05	1.19643618656922e-05	4.00767305176684e-05	TREM2/PMAIP1/FOXO1/TWIST1/PTGS2/BMP6/MLST8/PHKG2/SREBF1/IGF1/SNCA/SRC/TNF/IFNG	14
GO:0001704	BP	GO:0001704	formation of primary germ layer	13/451	128/18870	1.22124133490627e-05	1.22124133490627e-05	4.08516613289259e-05	SFRP2/LAMB3/INHBA/EPHA2/ITGB1/ITGA4/LAMA3/ITGA8/ITGB3/MMP9/ITGB4/EYA2/FN1	13
GO:0018210	BP	GO:0018210	peptidyl-threonine modification	12/451	110/18870	1.27129477382224e-05	1.27129477382224e-05	4.2409962800159e-05	PLK1/PRKD1/PRKDC/TGFB1/PRKCA/CDK5/HIPK2/GSK3A/RIPK2/CDK5R1/LRRK2/CEMIP	12
GO:0090263	BP	GO:0090263	positive regulation of canonical Wnt signaling pathway	12/451	110/18870	1.27129477382224e-05	1.27129477382224e-05	4.2409962800159e-05	CAV1/DDX3X/TGFB1/DAPK3/PIN1/SFRP2/EGFR/ZEB2/YAP1/SRC/LRRK2/SFRP1	12
GO:0048388	BP	GO:0048388	endosomal lumen acidification	5/451	14/18870	1.2777596173954e-05	1.2777596173954e-05	4.24518820253077e-05	ATP6AP1/ATP6V0C/ATP6V1H/ATP6V0B/FASLG	5
GO:0070141	BP	GO:0070141	response to UV-A	5/451	14/18870	1.2777596173954e-05	1.2777596173954e-05	4.24518820253077e-05	TIMP1/EGFR/CCND1/MMP9/MMP1	5
GO:0097212	BP	GO:0097212	lysosomal membrane organization	5/451	14/18870	1.2777596173954e-05	1.2777596173954e-05	4.24518820253077e-05	LAPTM4B/CHMP2A/CHMP4C/CHMP4B/LAPTM5	5
GO:0002287	BP	GO:0002287	alpha-beta T cell activation involved in immune response	10/451	76/18870	1.283241916731e-05	1.283241916731e-05	4.25184848461861e-05	BCL3/JAK3/JAK1/RIPK2/NLRP3/IL6/IL6R/IL18/FOXP3/IFNG	10
GO:0002293	BP	GO:0002293	alpha-beta T cell differentiation involved in immune response	10/451	76/18870	1.283241916731e-05	1.283241916731e-05	4.25184848461861e-05	BCL3/JAK3/JAK1/RIPK2/NLRP3/IL6/IL6R/IL18/FOXP3/IFNG	10
GO:0036120	BP	GO:0036120	cellular response to platelet-derived growth factor stimulus	6/451	23/18870	1.28833201370849e-05	1.28833201370849e-05	4.25717676791582e-05	CBL/FYN/ITGB3/HDAC1/TLR4/SRC	6
GO:0051882	BP	GO:0051882	mitochondrial depolarization	6/451	23/18870	1.28833201370849e-05	1.28833201370849e-05	4.25717676791582e-05	DCN/PARP1/KDR/SRC/BOK/LRRK2	6
GO:0048333	BP	GO:0048333	mesodermal cell differentiation	7/451	34/18870	1.30819834613937e-05	1.30819834613937e-05	4.30536907003153e-05	SFRP2/INHBA/ITGB1/ITGA8/ITGB3/ITGB4/EYA2	7
GO:0090313	BP	GO:0090313	regulation of protein targeting to membrane	7/451	34/18870	1.30819834613937e-05	1.30819834613937e-05	4.30536907003153e-05	CIB1/HRAS/PRNP/FYN/CDK5/CDK5R1/CEMIP	7
GO:1904385	BP	GO:1904385	cellular response to angiotensin	7/451	34/18870	1.30819834613937e-05	1.30819834613937e-05	4.30536907003153e-05	CAV1/PRKD1/INHBA/PRKCA/IGF1R/NFE2L2/SRC	7
GO:0002708	BP	GO:0002708	positive regulation of lymphocyte mediated immunity	13/451	129/18870	1.32909588839492e-05	1.32909588839492e-05	4.36240162308923e-05	MSH2/TFRC/TGFB1/TREM2/IL1R1/TRAF2/STAT5B/NLRP3/IL6/IL18/FOXP3/TNF/CLNK	13
GO:1990266	BP	GO:1990266	neutrophil migration	13/451	129/18870	1.32909588839492e-05	1.32909588839492e-05	4.36240162308923e-05	PPIA/BSG/PIKFYVE/S100A9/CX3CL1/IL1R1/S100A8/DPP4/CXCL8/MYD88/CCR7/UMOD/PRTN3	13
GO:0003012	BP	GO:0003012	muscle system process	27/451	452/18870	1.33691468016009e-05	1.33691468016009e-05	4.38218259067572e-05	PARP1/CAV1/EZH2/PRKD1/DAPK3/PIK3CA/HRC/SMAD4/HMOX1/MYLK/CRYAB/TNFRSF1B/FOXO1/PRKCA/PTGS2/CFLAR/GSK3A/ADRB2/IGF1/ATP2A1/KIT/P2RX4/RYR1/PRKAG3/CXCR4/TNF/GDNF	27
GO:0030641	BP	GO:0030641	regulation of cellular pH	11/451	93/18870	1.34652784315006e-05	1.34652784315006e-05	4.40778437206735e-05	TCIRG1/ATP6AP1/ATP6V0C/ATP6V1H/ATP6V0B/LRRK2/CLN3/FASLG/NOX1/SLC11A1/ATP6V0D2	11
GO:0032092	BP	GO:0032092	positive regulation of protein binding	9/451	61/18870	1.35375569407655e-05	1.35375569407655e-05	4.42551995122408e-05	LRP1/CAV1/PIN1/RPL11/HIPK2/RIPK2/MMP9/LRRK2/TCF7L2	9
GO:0034250	BP	GO:0034250	positive regulation of amide metabolic process	15/451	169/18870	1.38030059840134e-05	1.38030059840134e-05	4.50627263029487e-05	DDX3X/PRKDC/BCL3/PPP1R15A/CASP3/YBX3/IFNGR1/NFE2L2/GSK3A/IL6/TNF/IFNG/ELAVL1/YTHDF1/IGF2BP1	15
GO:1903036	BP	GO:1903036	positive regulation of response to wounding	10/451	77/18870	1.44373824025245e-05	1.44373824025245e-05	4.70709323804412e-05	PTK2/HRAS/MYLK/PLAU/SERPINE1/ITGB1/IGF1R/NFE2L2/PRDX2/CXCR4	10
GO:0032102	BP	GO:0032102	negative regulation of response to external stimulus	28/451	481/18870	1.48703537268025e-05	1.48703537268025e-05	4.84180134660625e-05	PARP1/PBK/SIRPA/YWHAZ/PRKDC/TGFB1/MIF/TREM2/ELANE/CX3CL1/PLAU/SERPINE1/TNFRSF1B/PLAUR/FYN/NT5E/DPP4/SEMA7A/CPTP/PTEN/SHARPIN/HGF/PRDX2/NLRP3/IGF1/SRC/FOXP3/TNF	28
GO:0019915	BP	GO:0019915	lipid storage	11/451	94/18870	1.49270325727852e-05	1.49270325727852e-05	4.85379292645296e-05	CAV1/SQLE/TREM2/AUP1/SREBF1/STAT5B/ITGB3/FBXW7/IL6/TNF/FTO	11
GO:0022617	BP	GO:0022617	extracellular matrix disassembly	9/451	62/18870	1.55056777341264e-05	1.55056777341264e-05	5.01527281765186e-05	LRP1/TGFB1/ELANE/DPP4/CTSV/MMP9/MMP1/IL6/MMP13	9
GO:0043030	BP	GO:0043030	regulation of macrophage activation	9/451	62/18870	1.55056777341264e-05	1.55056777341264e-05	5.01527281765186e-05	MIF/TREM2/CX3CL1/ATM/TLR4/SNCA/LRRK2/IL6/CD84	9
GO:0046824	BP	GO:0046824	positive regulation of nucleocytoplasmic transport	9/451	62/18870	1.55056777341264e-05	1.55056777341264e-05	5.01527281765186e-05	PRKD1/TGFB1/PTGS2/SFN/PIK3R2/PIK3R1/JAK2/CDH1/IFNG	9
GO:0090303	BP	GO:0090303	positive regulation of wound healing	9/451	62/18870	1.55056777341264e-05	1.55056777341264e-05	5.01527281765186e-05	PTK2/HRAS/MYLK/PLAU/SERPINE1/ITGB1/NFE2L2/PRDX2/CXCR4	9
GO:0042886	BP	GO:0042886	amide transport	23/451	354/18870	1.56457001933397e-05	1.56457001933397e-05	5.05387770967505e-05	PRKD1/PTPN11/TCIRG1/BAD/S100A8/ACSL4/FOXO1/RAB3A/ITGB1/CPTP/SREBF1/ITPR1/JAK2/SNCA/NTRK2/SFRP1/PCK2/TCF7L2/IL6/SLC7A11/TNF/UMOD/IFNG	23
GO:0009266	BP	GO:0009266	response to temperature stimulus	15/451	171/18870	1.58889506346418e-05	1.58889506346418e-05	5.12568147816593e-05	DNAJA1/HMOX1/CXCL12/CRYAB/FOXO1/PTGS2/HSPB1/STUB1/TP53INP1/ATM/DAXX/ADRB2/IGF1/MAPT/CXCR4	15
GO:0008340	BP	GO:0008340	determination of adult lifespan	7/451	35/18870	1.60184502430413e-05	1.60184502430413e-05	5.16064904161777e-05	MSH2/ZMPSTE24/MSH6/ATM/KL/LRRK2/SCN2A	7
GO:0002221	BP	GO:0002221	pattern recognition receptor signaling pathway	18/451	236/18870	1.6041415874059e-05	1.6041415874059e-05	5.16124779438215e-05	CAV1/PRKD1/NLRP1/DDX3X/TREM2/CASP1/PYCARD/CPTP/PIK3R1/RIPK2/TLR4/NLRP3/CD14/SRC/TLR3/AIM2/MYD88/TNF	18
GO:0046209	BP	GO:0046209	nitric oxide metabolic process	10/451	78/18870	1.62121201549531e-05	1.62121201549531e-05	5.20931670516026e-05	CAV1/CX3CR1/SIRPA/PTGS2/SOD2/JAK2/TLR4/P2RX4/TNF/IFNG	10
GO:0002705	BP	GO:0002705	positive regulation of leukocyte mediated immunity	14/451	151/18870	1.62583924442027e-05	1.62583924442027e-05	5.21732914047285e-05	MSH2/TFRC/TGFB1/TREM2/IL1R1/TRAF2/STAT5B/NLRP3/KIT/IL6/IL18/FOXP3/TNF/CLNK	14
GO:0042088	BP	GO:0042088	T-helper 1 type immune response	8/451	48/18870	1.63184276321914e-05	1.63184276321914e-05	5.22973130848875e-05	BCL3/HRAS/IL1R1/JAK3/RIPK2/TLR4/IL18/SLC11A1	8
GO:0042177	BP	GO:0042177	negative regulation of protein catabolic process	12/451	113/18870	1.67454803758062e-05	1.67454803758062e-05	5.35956887751416e-05	PBK/TIMP1/LAPTM4B/PIN1/SMAD4/EGFR/FYN/DDRGK1/RPL11/TIMP3/SNCA/LAMP3	12
GO:2001026	BP	GO:2001026	regulation of endothelial cell chemotaxis	6/451	24/18870	1.68327766957086e-05	1.68327766957086e-05	5.38046649661246e-05	PRKD1/MET/HSPB1/KDR/LGMN/P2RX4	6
GO:0002822	BP	GO:0002822	regulation of adaptive immune response based on somatic recombination of immune receptors built from immunoglobulin superfamily domains	16/451	193/18870	1.69589032891187e-05	1.69589032891187e-05	5.4137051450629e-05	MSH2/TFRC/TGFB1/TREM2/IL1R1/TNFRSF1B/JAK3/TRAF2/JAK2/RIPK2/NLRP3/IL6/IL18/FOXP3/TNF/SLC11A1	16
GO:0032757	BP	GO:0032757	positive regulation of interleukin-8 production	9/451	63/18870	1.77122677218715e-05	1.77122677218715e-05	5.6468260369049e-05	ELANE/SERPINE1/PYCARD/TLR4/CD14/TLR3/IL6/MYD88/TNF	9
GO:2001057	BP	GO:2001057	reactive nitrogen species metabolic process	10/451	79/18870	1.81712644829402e-05	1.81712644829402e-05	5.78561504850193e-05	CAV1/CX3CR1/SIRPA/PTGS2/SOD2/JAK2/TLR4/P2RX4/TNF/IFNG	10
GO:0030178	BP	GO:0030178	negative regulation of Wnt signaling pathway	15/451	173/18870	1.82494154894841e-05	1.82494154894841e-05	5.78627964285108e-05	LRP1/CAV1/HIC1/SFRP2/FOXO1/SNAI2/HDAC1/GSK3A/SIAH2/SFRP1/TLE1/TCF7L2/NFATC4/CDH2/IGFBP2	15
GO:1903034	BP	GO:1903034	regulation of response to wounding	15/451	173/18870	1.82494154894841e-05	1.82494154894841e-05	5.78627964285108e-05	CAV1/PTK2/TNFRSF12A/HRAS/MYLK/PLAU/SERPINE1/PLAUR/ITGB1/IGF1R/NFE2L2/PTEN/PRDX2/CXCR4/TNF	15
GO:0014909	BP	GO:0014909	smooth muscle cell migration	11/451	96/18870	1.82680046924967e-05	1.82680046924967e-05	5.78627964285108e-05	LRP1/PLAU/SERPINE1/ABHD2/NFE2L2/ITGB3/LPAR1/TLR4/IGF1/SRC/IGFBP3	11
GO:0034109	BP	GO:0034109	homotypic cell-cell adhesion	11/451	96/18870	1.82680046924967e-05	1.82680046924967e-05	5.78627964285108e-05	PPIA/PLAUR/PRKCA/HSPB1/JAK1/TLN1/JAK2/ITGB3/CEACAM5/IL6/SLC7A11	11
GO:0010763	BP	GO:0010763	positive regulation of fibroblast migration	5/451	15/18870	1.8790620624141e-05	1.8790620624141e-05	5.93643570105801e-05	PTK2/TGFB1/ITGB1/ARHGEF7/ITGB3	5
GO:0061684	BP	GO:0061684	chaperone-mediated autophagy	5/451	15/18870	1.8790620624141e-05	1.8790620624141e-05	5.93643570105801e-05	PLK3/STUB1/SNCA/EEF1A1/EEF1A2	5
GO:0045787	BP	GO:0045787	positive regulation of cell cycle	22/451	334/18870	1.93598625252092e-05	1.93598625252092e-05	6.10051012561868e-05	TFDP1/BIRC5/UBE2C/EZH2/AURKA/BRCA2/DDX3X/PTPN11/MSX1/EGFR/PRKCA/DDRGK1/CALR/IGF1R/STAT5B/CDK4/IGF1/CCND1/MAPK15/LGMN/PTK6/TNF	22
GO:0051607	BP	GO:0051607	defense response to virus	22/451	334/18870	1.93598625252092e-05	1.93598625252092e-05	6.10051012561868e-05	SKP2/NLRP1/ZMPSTE24/TREM2/PMAIP1/CASP1/VAMP8/PYCARD/CPTP/STAT1/BNIP3L/UNC13D/TLR3/IRF9/BCL2L1/IL6/AIM2/MYD88/FOXP3/ZBP1/TNF/IFNG	22
GO:0034764	BP	GO:0034764	positive regulation of transmembrane transport	17/451	217/18870	1.94754042071727e-05	1.94754042071727e-05	6.12902038518758e-05	CAV1/PTPN11/BAX/TREM2/CX3CL1/ITGB1/PIK3R1/NFE2L2/ADRB2/IGF1/SNCA/BAK1/ATP2A1/P2RX4/CLTCL1/IFNG/CEMIP	17
GO:0007178	BP	GO:0007178	transmembrane receptor protein serine/threonine kinase signaling pathway	25/451	410/18870	1.97942478810441e-05	1.97942478810441e-05	6.22135540896568e-05	LRP1/PARP1/JUN/PTK2/TGFB1/PIN1/MSX1/SMAD4/SFRP2/INHBA/ZEB2/ZEB1/BMP6/STUB1/SKIL/BRMS1/HIPK2/KDR/JAK2/ITGA8/HDAC1/SRC/BMPR1B/SFRP1/TF	25
GO:0030225	BP	GO:0030225	macrophage differentiation	9/451	64/18870	2.01804140918123e-05	2.01804140918123e-05	6.33458576248632e-05	PARP1/TGFB1/INHBA/CASP10/PRKCA/TLR4/MMP9/MYD88/IFNG	9
GO:0140546	BP	GO:0140546	defense response to symbiont	22/451	335/18870	2.02706241399446e-05	2.02706241399446e-05	6.35474492268438e-05	SKP2/NLRP1/ZMPSTE24/TREM2/PMAIP1/CASP1/VAMP8/PYCARD/CPTP/STAT1/BNIP3L/UNC13D/TLR3/IRF9/BCL2L1/IL6/AIM2/MYD88/FOXP3/ZBP1/TNF/IFNG	22
GO:0019882	BP	GO:0019882	antigen processing and presentation	12/451	116/18870	2.18517871018847e-05	2.18517871018847e-05	6.84166068302153e-05	PIKFYVE/TREM2/CTSD/ICAM1/PYCARD/CALR/CTSV/LGMN/CD8A/CCR7/SLC11A1/YTHDF1	12
GO:0050769	BP	GO:0050769	positive regulation of neurogenesis	18/451	242/18870	2.24856790882038e-05	2.24856790882038e-05	7.03112565915969e-05	CX3CR1/KRAS/TGFB1/CXCL12/CX3CL1/TNFRSF1B/SEMA7A/ITGB1/SKIL/HDAC1/MAPT/NTRK2/KIT/IL6/CXCR4/TNF/IFNG/FN1	18
GO:0002534	BP	GO:0002534	cytokine production involved in inflammatory response	10/451	81/18870	2.27061487757644e-05	2.27061487757644e-05	7.07293109032527e-05	EZH2/SIRPA/TREM2/PYCARD/TLR4/TLR3/IL6/NLRP7/MYD88/TNF	10
GO:0043299	BP	GO:0043299	leukocyte degranulation	10/451	81/18870	2.27061487757644e-05	2.27061487757644e-05	7.07293109032527e-05	STXBP2/CBL/FES/VAMP8/FER/UNC13D/LAT/KIT/CD84/CLNK	10
GO:1900015	BP	GO:1900015	regulation of cytokine production involved in inflammatory response	10/451	81/18870	2.27061487757644e-05	2.27061487757644e-05	7.07293109032527e-05	EZH2/SIRPA/TREM2/PYCARD/TLR4/TLR3/IL6/NLRP7/MYD88/TNF	10
GO:0050435	BP	GO:0050435	amyloid-beta metabolic process	9/451	65/18870	2.29348565911723e-05	2.29348565911723e-05	7.13508395088968e-05	CASP3/PIN1/PRNP/IFNGR1/GSK3A/IGF1/NTRK2/TNF/IFNG	9
GO:0042391	BP	GO:0042391	regulation of membrane potential	26/451	440/18870	2.32443993203523e-05	2.32443993203523e-05	7.22219482661384e-05	DCN/PARP1/CAV1/ZMPSTE24/BAX/BAD/TREM2/PMAIP1/SOD2/PRELID1/CDK5/PTEN/KDR/GSK3A/ADRB2/SNCA/MAPT/SRC/NTRK2/BOK/BAK1/LRRK2/BCL2L1/P2RX4/CLN3/TNF	26
GO:0002791	BP	GO:0002791	regulation of peptide secretion	16/451	198/18870	2.32841511802208e-05	2.32841511802208e-05	7.22536510708696e-05	PRKD1/PTPN11/TCIRG1/BAD/S100A8/ACSL4/FOXO1/SREBF1/ITPR1/JAK2/SFRP1/PCK2/TCF7L2/IL6/TNF/IFNG	16
GO:0048754	BP	GO:0048754	branching morphogenesis of an epithelial tube	14/451	156/18870	2.34986545700199e-05	2.34986545700199e-05	7.27346763040056e-05	KRAS/RASIP1/SMAD4/SFRP2/MET/EPHA2/GLI2/PPP1CA/YAP1/KDR/SRC/NFATC4/TNF/GDNF	14
GO:0097530	BP	GO:0097530	granulocyte migration	14/451	156/18870	2.34986545700199e-05	2.34986545700199e-05	7.27346763040056e-05	PPIA/BSG/PTK2/PIKFYVE/S100A9/CX3CL1/IL1R1/S100A8/DPP4/CXCL8/MYD88/CCR7/UMOD/PRTN3	14
GO:1903312	BP	GO:1903312	negative regulation of mRNA metabolic process	11/451	99/18870	2.44887127727606e-05	2.44887127727606e-05	7.57033465581515e-05	E2F1/YBX3/TRAF2/TRAF5/MYD88/SLC11A1/GDNF/HNRNPA2B1/ELAVL1/IGF2BP3/IGF2BP1	11
GO:0050807	BP	GO:0050807	regulation of synapse organization	18/451	244/18870	2.50978096076625e-05	2.50978096076625e-05	7.74883196685273e-05	YWHAZ/TREM2/PRNP/FYN/LZTS1/ITGB1/CDK5/PTEN/SNCA/NTRK2/CDK5R1/LRRK2/CLN3/PAK3/NFATC4/SLC7A11/TNF/CDH2	18
GO:0001837	BP	GO:0001837	epithelial to mesenchymal transition	15/451	178/18870	2.55593787679988e-05	2.55593787679988e-05	7.88138805044949e-05	EZH2/PTK2/TGFB1/MSX1/S100A4/SMAD4/SFRP2/SNAI2/TWIST1/PTEN/HGF/IGF1/SFRP1/TCF7L2/IL6	15
GO:0043500	BP	GO:0043500	muscle adaptation	12/451	118/18870	2.59656228705213e-05	2.59656228705213e-05	7.99657191147038e-05	PARP1/EZH2/SMAD4/HMOX1/TNFRSF1B/FOXO1/PRKCA/CFLAR/GSK3A/IGF1/P2RX4/PRKAG3	12
GO:0090087	BP	GO:0090087	regulation of peptide transport	16/451	200/18870	2.63495477631636e-05	2.63495477631636e-05	8.10460105313858e-05	PRKD1/PTPN11/TCIRG1/BAD/S100A8/ACSL4/FOXO1/SREBF1/ITPR1/JAK2/SFRP1/PCK2/TCF7L2/IL6/TNF/IFNG	16
GO:1902074	BP	GO:1902074	response to salt	23/451	366/18870	2.6514799348153e-05	2.6514799348153e-05	8.14518366645855e-05	CAV1/AIFM1/ITPR3/PIK3CA/FYN/NT5E/PTGS2/KRT8/SOD2/CDK5/CALR/IGF1R/ITPR1/DAXX/GSK3A/CDH1/CDK5R1/LGMN/P2RX4/RYR1/NFATC4/TNF/UMOD	23
GO:0043517	BP	GO:0043517	positive regulation of DNA damage response, signal transduction by p53 class mediator	5/451	16/18870	2.67962449174433e-05	2.67962449174433e-05	8.22131373482413e-05	HIC1/MSX1/PMAIP1/ZNF385A/ATM	5
GO:0043588	BP	GO:0043588	skin development	21/451	317/18870	2.74273211258225e-05	2.74273211258225e-05	8.39516663148516e-05	EZH2/ZMPSTE24/GRHL2/CASP3/SMAD4/EGFR/INHBA/MET/EPHA2/GLI2/CFLAR/YAP1/SFN/PIAS4/SHARPIN/HDAC1/ITGB4/RYR1/MYD88/IL18/TNF	21
GO:0043401	BP	GO:0043401	steroid hormone mediated signaling pathway	13/451	138/18870	2.74315593268567e-05	2.74315593268567e-05	8.39516663148516e-05	PARP1/SKP2/BRCA1/DNAJA1/DDRGK1/ABHD2/YAP1/CALR/JAK2/HDAC1/DAXX/SRC/SFRP1	13
GO:0033622	BP	GO:0033622	integrin activation	6/451	26/18870	2.76487261978592e-05	2.76487261978592e-05	8.42997650054165e-05	RASIP1/CXCL12/CX3CL1/TLN1/SRC/FN1	6
GO:0060391	BP	GO:0060391	positive regulation of SMAD protein signal transduction	6/451	26/18870	2.76487261978592e-05	2.76487261978592e-05	8.42997650054165e-05	PARP1/TGFB1/SMAD4/INHBA/BMP6/JAK2	6
GO:1901028	BP	GO:1901028	regulation of mitochondrial outer membrane permeabilization involved in apoptotic signaling pathway	6/451	26/18870	2.76487261978592e-05	2.76487261978592e-05	8.42997650054165e-05	ZNF205/BBC3/GSK3A/BOK/BAK1/GZMB	6
GO:0002369	BP	GO:0002369	T cell cytokine production	7/451	38/18870	2.82589352749678e-05	2.82589352749678e-05	8.55357309561331e-05	IL1R1/TNFRSF1B/TRAF2/NLRP3/IL6/IL18/FOXP3	7
GO:0002724	BP	GO:0002724	regulation of T cell cytokine production	7/451	38/18870	2.82589352749678e-05	2.82589352749678e-05	8.55357309561331e-05	IL1R1/TNFRSF1B/TRAF2/NLRP3/IL6/IL18/FOXP3	7
GO:0045429	BP	GO:0045429	positive regulation of nitric oxide biosynthetic process	7/451	38/18870	2.82589352749678e-05	2.82589352749678e-05	8.55357309561331e-05	PTGS2/SOD2/JAK2/TLR4/P2RX4/TNF/IFNG	7
GO:0060416	BP	GO:0060416	response to growth hormone	7/451	38/18870	2.82589352749678e-05	2.82589352749678e-05	8.55357309561331e-05	PTK2/JAK3/JAK1/PIK3R1/STAT5B/JAK2/PTPN1	7
GO:1903749	BP	GO:1903749	positive regulation of establishment of protein localization to mitochondrion	7/451	38/18870	2.82589352749678e-05	2.82589352749678e-05	8.55357309561331e-05	BBC3/SH3GLB1/TOMM7/PDCD5/GSK3A/FBXW7/GZMB	7
GO:0035710	BP	GO:0035710	CD4-positive, alpha-beta T cell activation	12/451	119/18870	2.82639806637657e-05	2.82639806637657e-05	8.55357309561331e-05	TCIRG1/BCL3/JAK3/JAK1/RIPK2/NLRP3/IL6/IL6R/CD3E/IL18/FOXP3/IFNG	12
GO:0002449	BP	GO:0002449	lymphocyte mediated immunity	23/451	368/18870	2.88763218867082e-05	2.88763218867082e-05	8.72808480161643e-05	MSH2/TFRC/MSH6/TCIRG1/BCL3/TGFB1/TREM2/IL1R1/ICAM1/TNFRSF1B/TRAF2/STAT5B/NLRP3/UNC13D/IL6/GZMB/MYD88/CD8A/IL18/FOXP3/CD27/TNF/CLNK	23
GO:0070301	BP	GO:0070301	cellular response to hydrogen peroxide	9/451	67/18870	2.94102839776689e-05	2.94102839776689e-05	8.87850418195254e-05	AIFM1/EZH2/SIRPA/FYN/PCGF2/NFE2L2/MAP3K5/SRC/IL6	9
GO:1904263	BP	GO:1904263	positive regulation of TORC1 signaling	8/451	52/18870	2.99351393628792e-05	2.99351393628792e-05	9.02580683236658e-05	LAMTOR4/GPR137/RRAGD/WDR24/OTUB1/LAMTOR2/FNIP2/SRC	8
GO:0009914	BP	GO:0009914	hormone transport	21/451	319/18870	3.00871364386033e-05	3.00871364386033e-05	9.06046382510701e-05	PRKD1/PTPN11/TCIRG1/BAD/SMAD4/INHBA/ACSL4/FOXO1/BMP6/RAB3A/VAMP8/SREBF1/SLC3A2/ITPR1/JAK2/SFRP1/PCK2/TCF7L2/IL6/TNF/IFNG	21
GO:0001936	BP	GO:0001936	regulation of endothelial cell proliferation	15/451	181/18870	3.10914088220882e-05	3.10914088220882e-05	9.33988655033117e-05	CAV1/HMGB2/PRKD1/PDCD10/TNFSF12/HMOX1/CXCL12/AKT3/PRKCA/BMP6/ITGA4/KDR/ITGB3/STAT1/TNF	15
GO:0045580	BP	GO:0045580	regulation of T cell differentiation	15/451	181/18870	3.10914088220882e-05	3.10914088220882e-05	9.33988655033117e-05	FANCD2/BAD/ZEB1/JAK3/GLI2/IL7/PRELID1/STAT5B/PRDX2/RIPK2/NLRP3/IL18/FOXP3/CD27/IFNG	15
GO:0002292	BP	GO:0002292	T cell differentiation involved in immune response	10/451	84/18870	3.13148196532679e-05	3.13148196532679e-05	9.3724571351596e-05	BCL3/JAK3/JAK1/RIPK2/NLRP3/IL6/IL6R/IL18/FOXP3/IFNG	10
GO:0050871	BP	GO:0050871	positive regulation of B cell activation	10/451	84/18870	3.13148196532679e-05	3.13148196532679e-05	9.3724571351596e-05	MSH2/TFRC/TGFB1/MIF/BAD/IL7/STAT5B/TLR4/IL6/CD27	10
GO:0060395	BP	GO:0060395	SMAD protein signal transduction	10/451	84/18870	3.13148196532679e-05	3.13148196532679e-05	9.3724571351596e-05	LRP1/PARP1/JUN/TGFB1/SMAD4/INHBA/BMP6/HIPK2/JAK2/TF	10
GO:0042129	BP	GO:0042129	regulation of T cell proliferation	15/451	182/18870	3.31566700732603e-05	3.31566700732603e-05	9.91158725777683e-05	TFRC/CASP3/PRNP/TNFRSF1B/PYCARD/STAT5B/KITLG/JAK2/RIPK2/IGF1/IL6/CD3E/IL18/FOXP3/IGFBP2	15
GO:0045471	BP	GO:0045471	response to ethanol	12/451	121/18870	3.33961367957808e-05	3.33961367957808e-05	9.95882230765068e-05	CBL/S100A8/FYN/SOD2/TP53INP1/SREBF1/IGF1R/CD14/BAK1/MYD88/CD27/TNF	12
GO:0051100	BP	GO:0051100	negative regulation of binding	12/451	121/18870	3.33961367957808e-05	3.33961367957808e-05	9.95882230765068e-05	CAV1/AURKA/E2F1/JUN/BAX/PIN1/PPP1CA/ITGA4/JAK2/ADRB2/LRRK2/TMC8	12
GO:0090092	BP	GO:0090092	regulation of transmembrane receptor protein serine/threonine kinase signaling pathway	20/451	297/18870	3.36821314992711e-05	3.36821314992711e-05	0.000100318727447666	LRP1/PARP1/TGFB1/PIN1/MSX1/SMAD4/SFRP2/INHBA/ZEB2/ZEB1/BMP6/STUB1/SKIL/BRMS1/HIPK2/KDR/JAK2/ITGA8/HDAC1/SFRP1	20
GO:1904407	BP	GO:1904407	positive regulation of nitric oxide metabolic process	7/451	39/18870	3.37379891688133e-05	3.37379891688133e-05	0.0001003628490705	PTGS2/SOD2/JAK2/TLR4/P2RX4/TNF/IFNG	7
GO:0048146	BP	GO:0048146	positive regulation of fibroblast proliferation	8/451	53/18870	3.45286930173772e-05	3.45286930173772e-05	0.000102590207686087	E2F1/MIF/HRAS/EGFR/ITGB3/CDK4/IGF1/FN1	8
GO:0050803	BP	GO:0050803	regulation of synapse structure or activity	18/451	250/18870	3.4632826923289e-05	3.4632826923289e-05	0.000102774727826776	YWHAZ/TREM2/PRNP/FYN/LZTS1/ITGB1/CDK5/PTEN/SNCA/NTRK2/CDK5R1/LRRK2/CLN3/PAK3/NFATC4/SLC7A11/TNF/CDH2	18
GO:0036296	BP	GO:0036296	response to increased oxygen levels	6/451	27/18870	3.48353364373656e-05	3.48353364373656e-05	0.000103250381555343	CAV1/FOXO1/FAS/SOD2/ATP6AP1/NOX1	6
GO:0009408	BP	GO:0009408	response to heat	11/451	103/18870	3.55745580572452e-05	3.55745580572452e-05	0.000105313748396815	DNAJA1/HMOX1/CRYAB/PTGS2/HSPB1/STUB1/TP53INP1/ATM/DAXX/IGF1/MAPT	11
GO:0030518	BP	GO:0030518	intracellular steroid hormone receptor signaling pathway	12/451	122/18870	3.62525474779355e-05	3.62525474779355e-05	0.000107191074640418	PARP1/SKP2/BRCA1/DNAJA1/DDRGK1/YAP1/CALR/JAK2/HDAC1/DAXX/SRC/SFRP1	12
GO:0051924	BP	GO:0051924	regulation of calcium ion transport	18/451	251/18870	3.65024607605475e-05	3.65024607605475e-05	0.000107799664819161	CAV1/PRKD1/BAX/HRC/MYLK/CXCL12/PRNP/CX3CL1/FYN/PTGS2/ITGB3/SNCA/BAK1/ATP2A1/P2RX4/CXCR4/CD84/CEMIP	18
GO:1902170	BP	GO:1902170	cellular response to reactive nitrogen species	5/451	17/18870	3.72179083657735e-05	3.72179083657735e-05	0.000109779951918852	AIFM1/FOXO1/CFLAR/TRAF2/MAP3K5	5
GO:0051495	BP	GO:0051495	positive regulation of cytoskeleton organization	15/451	184/18870	3.76528176807739e-05	3.76528176807739e-05	0.000110928973332198	PRKD1/PPM1F/FES/CX3CL1/MET/MLST8/PYCARD/FER/LPAR1/MAPT/CDK5R1/SYNPO2/MAPK15/SFRP1/CCR7	15
GO:0090100	BP	GO:0090100	positive regulation of transmembrane receptor protein serine/threonine kinase signaling pathway	11/451	104/18870	3.89415011715976e-05	3.89415011715976e-05	0.00011458750677259	PARP1/TGFB1/MSX1/SMAD4/INHBA/ZEB2/BMP6/HIPK2/KDR/JAK2/ITGA8	11
GO:0002286	BP	GO:0002286	T cell activation involved in immune response	12/451	123/18870	3.9318512389464e-05	3.9318512389464e-05	0.000115280707157295	BCL3/ICAM1/JAK3/JAK1/RIPK2/NLRP3/IL6/IL6R/IL18/FOXP3/IFNG/SLC11A1	12
GO:0032479	BP	GO:0032479	regulation of type I interferon production	12/451	123/18870	3.9318512389464e-05	3.9318512389464e-05	0.000115280707157295	HMGB2/SIRPA/DDX3X/PTPN11/PYCARD/GAPDH/RIPK2/TLR4/CD14/STAT1/TLR3/MYD88	12
GO:0032606	BP	GO:0032606	type I interferon production	12/451	123/18870	3.9318512389464e-05	3.9318512389464e-05	0.000115280707157295	HMGB2/SIRPA/DDX3X/PTPN11/PYCARD/GAPDH/RIPK2/TLR4/CD14/STAT1/TLR3/MYD88	12
GO:0042743	BP	GO:0042743	hydrogen peroxide metabolic process	8/451	54/18870	3.96966650950433e-05	3.96966650950433e-05	0.000116250051075683	ZNF205/FYN/SOD2/PRDX4/PRDX2/SNCA/MPO/NOX1	8
GO:0032570	BP	GO:0032570	response to progesterone	7/451	40/18870	4.00605604188302e-05	4.00605604188302e-05	0.000116825173334533	CAV1/TGFB1/ABHD2/YAP1/SREBF1/IGF1R/SRC	7
GO:0033028	BP	GO:0033028	myeloid cell apoptotic process	7/451	40/18870	4.00605604188302e-05	4.00605604188302e-05	0.000116825173334533	MIF/SNAI2/STAT5B/KITLG/CDKN2A/IL6/SLC7A11	7
GO:1903146	BP	GO:1903146	regulation of autophagy of mitochondrion	7/451	40/18870	4.00605604188302e-05	4.00605604188302e-05	0.000116825173334533	VPS13D/VPS13C/SREBF1/HAX1/GSK3A/FBXW7/BNIP3L	7
GO:2000241	BP	GO:2000241	regulation of reproductive process	16/451	207/18870	4.00841603126515e-05	4.00841603126515e-05	0.000116825173334533	AURKA/TIMP1/CIB1/BAX/MSX1/YBX3/INHBA/CALR/PRDX4/ITGB3/IGF1/SRC/MAPK15/BCL2L1/SFRP1/KIT	16
GO:1902369	BP	GO:1902369	negative regulation of RNA catabolic process	10/451	87/18870	4.25753938084734e-05	4.25753938084734e-05	0.00012393814513419	E2F1/YBX3/TRAF2/TRAF5/MYD88/SLC11A1/GDNF/ELAVL1/IGF2BP3/IGF2BP1	10
GO:0031664	BP	GO:0031664	regulation of lipopolysaccharide-mediated signaling pathway	6/451	28/18870	4.34469739638015e-05	4.34469739638015e-05	0.000126174922512703	MIF/CX3CL1/PRKCA/BMP6/PRDX2/CD14	6
GO:0032801	BP	GO:0032801	receptor catabolic process	6/451	28/18870	4.34469739638015e-05	4.34469739638015e-05	0.000126174922512703	TGFB1/SH3GLB1/CDK5/PTPN1/LGMN/LAPTM5	6
GO:0050796	BP	GO:0050796	regulation of insulin secretion	14/451	165/18870	4.38679793209628e-05	4.38679793209628e-05	0.000127246445604791	PTPN11/TCIRG1/BAD/ACSL4/FOXO1/SREBF1/ITPR1/JAK2/SFRP1/PCK2/TCF7L2/IL6/TNF/IFNG	14
GO:0045598	BP	GO:0045598	regulation of fat cell differentiation	13/451	146/18870	4.96370024393432e-05	4.96370024393432e-05	0.000143809873617603	E2F1/TGFB1/SFRP2/FOXO1/SNAI2/PTGS2/SOD2/ZNF385A/YAP1/SFRP1/IL6/TNF/FTO	13
GO:0002688	BP	GO:0002688	regulation of leukocyte chemotaxis	12/451	126/18870	4.99039447880447e-05	4.99039447880447e-05	0.000144412162868425	CX3CR1/PTK2/MIF/CXCL12/SERPINE1/DPP4/CALR/LGMN/CXCL8/IL6/IL6R/CCR7	12
GO:0006978	BP	GO:0006978	DNA damage response, signal transduction by p53 class mediator resulting in transcription of p21 class mediator	5/451	18/18870	5.05238360271045e-05	5.05238360271045e-05	0.000145175176066502	BRCA2/ZNF385A/HIPK2/CHEK2/MUC1	5
GO:0010310	BP	GO:0010310	regulation of hydrogen peroxide metabolic process	5/451	18/18870	5.05238360271045e-05	5.05238360271045e-05	0.000145175176066502	ZNF205/FYN/SOD2/PRDX2/SNCA	5
GO:0038083	BP	GO:0038083	peptidyl-tyrosine autophosphorylation	5/451	18/18870	5.05238360271045e-05	5.05238360271045e-05	0.000145175176066502	CAV1/EGFR/IGF1R/KDR/LCK	5
GO:0038128	BP	GO:0038128	ERBB2 signaling pathway	5/451	18/18870	5.05238360271045e-05	5.05238360271045e-05	0.000145175176066502	EGFR/STUB1/ERBB3/SRC/PTK6	5
GO:0045780	BP	GO:0045780	positive regulation of bone resorption	5/451	18/18870	5.05238360271045e-05	5.05238360271045e-05	0.000145175176066502	TFRC/PRKCA/ITGB3/SRC/TF	5
GO:0150078	BP	GO:0150078	positive regulation of neuroinflammatory response	5/451	18/18870	5.05238360271045e-05	5.05238360271045e-05	0.000145175176066502	TREM2/LRRK2/IL6/IL18/TNF	5
GO:0001954	BP	GO:0001954	positive regulation of cell-matrix adhesion	8/451	56/18870	5.19815189484321e-05	5.19815189484321e-05	0.000149013473828849	PPM1F/CIB1/CX3CL1/KDR/ITGB3/SFRP1/CD3E/CCR7	8
GO:0061097	BP	GO:0061097	regulation of protein tyrosine kinase activity	8/451	56/18870	5.19815189484321e-05	5.19815189484321e-05	0.000149013473828849	CAV1/CBL/PRNP/ERBB3/PTPN1/FBXW7/SRC/PTK6	8
GO:0010165	BP	GO:0010165	response to X-ray	6/451	29/18870	5.36831075692702e-05	5.36831075692702e-05	0.00015371115356023	MSH2/BRCA2/CASP3/SFRP2/ATM/SFRP1	6
GO:0045124	BP	GO:0045124	regulation of bone resorption	7/451	42/18870	5.56308657347001e-05	5.56308657347001e-05	0.000158730579256535	TFRC/PRKCA/GPR137/ITGB3/SRC/TF/IL6	7
GO:0050850	BP	GO:0050850	positive regulation of calcium-mediated signaling	7/451	42/18870	5.56308657347001e-05	5.56308657347001e-05	0.000158730579256535	CIB1/TREM2/IGF1/ERBB3/P2RX4/CD3E/TNF	7
GO:1900026	BP	GO:1900026	positive regulation of substrate adhesion-dependent cell spreading	7/451	42/18870	5.56308657347001e-05	5.56308657347001e-05	0.000158730579256535	CIB1/P4HB/CALR/DOCK1/ARHGEF7/ITGB3/UNC13D	7
GO:0046879	BP	GO:0046879	hormone secretion	20/451	308/18870	5.6111766316043e-05	5.6111766316043e-05	0.0001599161245886	PRKD1/PTPN11/TCIRG1/BAD/SMAD4/INHBA/ACSL4/FOXO1/BMP6/RAB3A/VAMP8/SREBF1/ITPR1/JAK2/SFRP1/PCK2/TCF7L2/IL6/TNF/IFNG	20
GO:0021543	BP	GO:0021543	pallium development	15/451	191/18870	5.7899511350965e-05	5.7899511350965e-05	0.000164819024408176	EZH2/FEZ1/CASP3/BAX/EGFR/CDK5/IGF1R/PTEN/HDAC1/NTRK2/CDK5R1/NDEL1/SCN2A/CDH2/IGF2BP1	15
GO:0008544	BP	GO:0008544	epidermis development	23/451	385/18870	5.79712974221824e-05	5.79712974221824e-05	0.000164831485816071	TFDP1/EZH2/ZMPSTE24/GRHL2/CASP3/SMAD4/EGFR/LAMB3/INHBA/MET/EPHA2/GLI2/CFLAR/YAP1/SFN/PIAS4/SHARPIN/LAMA3/EDA2R/HDAC1/LAMC2/IL18/TNF	23
GO:0045931	BP	GO:0045931	positive regulation of mitotic cell cycle	12/451	128/18870	5.825820017103e-05	5.825820017103e-05	0.000165454855427963	TFDP1/UBE2C/AURKA/BRCA2/DDX3X/PTPN11/EGFR/PRKCA/STAT5B/CDK4/CCND1/LGMN	12
GO:0006879	BP	GO:0006879	intracellular iron ion homeostasis	9/451	73/18870	5.88483878867122e-05	5.88483878867122e-05	0.00016635814427847	TFRC/SMAD4/HMOX1/BMP6/ATP6AP1/CP/TF/IFNG/SLC11A1	9
GO:0033143	BP	GO:0033143	regulation of intracellular steroid hormone receptor signaling pathway	9/451	73/18870	5.88483878867122e-05	5.88483878867122e-05	0.00016635814427847	PARP1/SKP2/BRCA1/DDRGK1/YAP1/CALR/HDAC1/SRC/SFRP1	9
GO:0042093	BP	GO:0042093	T-helper cell differentiation	9/451	73/18870	5.88483878867122e-05	5.88483878867122e-05	0.00016635814427847	BCL3/JAK3/JAK1/RIPK2/NLRP3/IL6/IL6R/IL18/FOXP3	9
GO:0043112	BP	GO:0043112	receptor metabolic process	9/451	73/18870	5.88483878867122e-05	5.88483878867122e-05	0.00016635814427847	TGFB1/CTSD/SH3GLB1/CDK5/SNCA/PTPN1/LGMN/OPTN/LAPTM5	9
GO:0046822	BP	GO:0046822	regulation of nucleocytoplasmic transport	11/451	109/18870	6.02084638931399e-05	6.02084638931399e-05	0.000169519714818304	PRKD1/PTPN11/TGFB1/PTGS2/SFN/CDK5/PIK3R2/PIK3R1/JAK2/CDH1/IFNG	11
GO:0031666	BP	GO:0031666	positive regulation of lipopolysaccharide-mediated signaling pathway	4/451	10/18870	6.03134069295431e-05	6.03134069295431e-05	0.000169519714818304	MIF/PRKCA/BMP6/CD14	4
GO:0070344	BP	GO:0070344	regulation of fat cell proliferation	4/451	10/18870	6.03134069295431e-05	6.03134069295431e-05	0.000169519714818304	TFDP1/E2F1/TREM2/FTO	4
GO:0070391	BP	GO:0070391	response to lipoteichoic acid	4/451	10/18870	6.03134069295431e-05	6.03134069295431e-05	0.000169519714818304	TREM2/RIPK2/TLR4/CD14	4
GO:0071223	BP	GO:0071223	cellular response to lipoteichoic acid	4/451	10/18870	6.03134069295431e-05	6.03134069295431e-05	0.000169519714818304	TREM2/RIPK2/TLR4/CD14	4
GO:0070098	BP	GO:0070098	chemokine-mediated signaling pathway	10/451	91/18870	6.28289560188074e-05	6.28289560188074e-05	0.000176387292080113	CX3CR1/CIB1/TREM2/CXCL12/CX3CL1/CXCL8/CXCR4/CCR7/CXCR3/CCR4	10
GO:0060348	BP	GO:0060348	bone development	16/451	215/18870	6.32091743475772e-05	6.32091743475772e-05	0.000177251221643435	ZMPSTE24/MAPK11/MSX1/TWIST1/BMP6/ATP6AP1/FGFR3/KDR/LEPR/IGF1/FBXW7/SRC/BMPR1B/COL13A1/RYR1/MMP13	16
GO:0015833	BP	GO:0015833	peptide transport	18/451	262/18870	6.38239442472421e-05	6.38239442472421e-05	0.00017877014829245	PRKD1/PTPN11/TCIRG1/BAD/S100A8/ACSL4/FOXO1/RAB3A/SREBF1/ITPR1/JAK2/SFRP1/PCK2/TCF7L2/IL6/SLC7A11/TNF/IFNG	18
GO:0032735	BP	GO:0032735	positive regulation of interleukin-12 production	7/451	43/18870	6.50942515147258e-05	6.50942515147258e-05	0.00018211965105228	MAPK11/RIPK2/TLR4/TLR3/LAPTM5/CCR7/IFNG	7
GO:0009755	BP	GO:0009755	hormone-mediated signaling pathway	15/451	193/18870	6.52092138272222e-05	6.52092138272222e-05	0.000182232786430842	PARP1/SKP2/BRCA1/DNAJA1/PTPN11/DDRGK1/ABHD2/YAP1/CALR/JAK2/HDAC1/DAXX/SRC/SFRP1/SSTR3	15
GO:0014812	BP	GO:0014812	muscle cell migration	11/451	110/18870	6.54857434659087e-05	6.54857434659087e-05	0.000182519430489679	LRP1/PLAU/SERPINE1/ABHD2/NFE2L2/ITGB3/LPAR1/TLR4/IGF1/SRC/IGFBP3	11
GO:0045669	BP	GO:0045669	positive regulation of osteoblast differentiation	9/451	74/18870	6.5601231441059e-05	6.5601231441059e-05	0.000182519430489679	PRKD1/SFRP2/BMP6/YAP1/HGF/IGF1/BMPR1B/IL6/IL6R	9
GO:0033137	BP	GO:0033137	negative regulation of peptidyl-serine phosphorylation	6/451	30/18870	6.57596372571403e-05	6.57596372571403e-05	0.000182519430489679	CAV1/PPM1F/BAX/PTEN/HGF/BAK1	6
GO:0043304	BP	GO:0043304	regulation of mast cell degranulation	6/451	30/18870	6.57596372571403e-05	6.57596372571403e-05	0.000182519430489679	STXBP2/FES/VAMP8/FER/UNC13D/CD84	6
GO:0090140	BP	GO:0090140	regulation of mitochondrial fission	6/451	30/18870	6.57596372571403e-05	6.57596372571403e-05	0.000182519430489679	DCN/PGAM5/AURKA/KDR/MAPT/LRRK2	6
GO:1901798	BP	GO:1901798	positive regulation of signal transduction by p53 class mediator	6/451	30/18870	6.57596372571403e-05	6.57596372571403e-05	0.000182519430489679	HIC1/MSX1/PMAIP1/ZNF385A/RPL11/ATM	6
GO:0051648	BP	GO:0051648	vesicle localization	16/451	216/18870	6.67982670685072e-05	6.67982670685072e-05	0.000185191997135866	CHMP2A/TCIRG1/AP3M2/AP1M2/RAB3A/FYCO1/CDK5/ITGA4/PTEN/SNCA/LRRK2/NDEL1/MAPK15/CLN3/IFNG/CDH2	16
GO:0002523	BP	GO:0002523	leukocyte migration involved in inflammatory response	5/451	19/18870	6.72267257607448e-05	6.72267257607448e-05	0.000185473124562924	ELANE/S100A9/CX3CL1/S100A8/TNF	5
GO:0002544	BP	GO:0002544	chronic inflammatory response	5/451	19/18870	6.72267257607448e-05	6.72267257607448e-05	0.000185473124562924	S100A9/S100A8/UNC13D/FOXP3/TNF	5
GO:0042772	BP	GO:0042772	DNA damage response, signal transduction resulting in transcription	5/451	19/18870	6.72267257607448e-05	6.72267257607448e-05	0.000185473124562924	BRCA2/ZNF385A/HIPK2/CHEK2/MUC1	5
GO:0042306	BP	GO:0042306	regulation of protein import into nucleus	8/451	58/18870	6.72789188174549e-05	6.72789188174549e-05	0.000185473124562924	PRKD1/TGFB1/PTGS2/PIK3R2/PIK3R1/JAK2/CDH1/IFNG	8
GO:1903409	BP	GO:1903409	reactive oxygen species biosynthetic process	8/451	58/18870	6.72789188174549e-05	6.72789188174549e-05	0.000185473124562924	PIKFYVE/ZNF205/FYN/SOD2/CFLAR/TLR4/SNCA/MPO	8
GO:0001938	BP	GO:0001938	positive regulation of endothelial cell proliferation	11/451	111/18870	7.11545994334159e-05	7.11545994334159e-05	0.00019571622104532	HMGB2/PRKD1/TNFSF12/HMOX1/CXCL12/AKT3/PRKCA/BMP6/ITGA4/KDR/ITGB3	11
GO:0071347	BP	GO:0071347	cellular response to interleukin-1	11/451	111/18870	7.11545994334159e-05	7.11545994334159e-05	0.00019571622104532	SIRPA/MAPK11/CX3CL1/IL1R1/PYCARD/SFRP1/CXCL8/IL6/NLRP7/MYD88/ZBP1	11
GO:0001822	BP	GO:0001822	kidney development	20/451	314/18870	7.32728883366862e-05	7.32728883366862e-05	0.000201205531245508	EZH2/ZMPSTE24/BAX/SMAD4/BMP6/GLI2/CFLAR/SGPL1/YAP1/ITGA8/KLHL3/ITGB3/STAT1/MMP9/RET/LRRK2/SFRP1/IL6R/UMOD/GDNF	20
GO:0090276	BP	GO:0090276	regulation of peptide hormone secretion	15/451	195/18870	7.33148609224107e-05	7.33148609224107e-05	0.000201205531245508	PRKD1/PTPN11/TCIRG1/BAD/ACSL4/FOXO1/SREBF1/ITPR1/JAK2/SFRP1/PCK2/TCF7L2/IL6/TNF/IFNG	15
GO:0032465	BP	GO:0032465	regulation of cytokinesis	10/451	93/18870	7.57041843519082e-05	7.57041843519082e-05	0.000207106786189871	BIRC5/PLK1/AURKA/BRCA2/PIN1/CHMP4C/PLK3/SH3GLB1/IGF1R/BCL2L1	10
GO:0043367	BP	GO:0043367	CD4-positive, alpha-beta T cell differentiation	10/451	93/18870	7.57041843519082e-05	7.57041843519082e-05	0.000207106786189871	BCL3/JAK3/JAK1/RIPK2/NLRP3/IL6/IL6R/IL18/FOXP3/IFNG	10
GO:0032691	BP	GO:0032691	negative regulation of interleukin-1 beta production	7/451	44/18870	7.58328731523559e-05	7.58328731523559e-05	0.000207106786189871	CX3CR1/TREM2/CX3CL1/CPTP/NLRP3/IGF1/NLRP7	7
GO:1903426	BP	GO:1903426	regulation of reactive oxygen species biosynthetic process	7/451	44/18870	7.58328731523559e-05	7.58328731523559e-05	0.000207106786189871	PIKFYVE/ZNF205/FYN/SOD2/CFLAR/TLR4/SNCA	7
GO:0010517	BP	GO:0010517	regulation of phospholipase activity	8/451	59/18870	7.62274223815497e-05	7.62274223815497e-05	0.000207106786189871	LRP1/HRAS/EGFR/FGFR3/LPAR2/LPAR1/SNCA/KIT	8
GO:0032608	BP	GO:0032608	interferon-beta production	8/451	59/18870	7.62274223815497e-05	7.62274223815497e-05	0.000207106786189871	HMGB2/SIRPA/DDX3X/PTPN11/PYCARD/RIPK2/TLR4/TLR3	8
GO:0032648	BP	GO:0032648	regulation of interferon-beta production	8/451	59/18870	7.62274223815497e-05	7.62274223815497e-05	0.000207106786189871	HMGB2/SIRPA/DDX3X/PTPN11/PYCARD/RIPK2/TLR4/TLR3	8
GO:0033619	BP	GO:0033619	membrane protein proteolysis	8/451	59/18870	7.62274223815497e-05	7.62274223815497e-05	0.000207106786189871	TIMP1/TGFB1/TNFRSF1B/TIMP3/RET/TNF/IFNG/PRTN3	8
GO:0097352	BP	GO:0097352	autophagosome maturation	8/451	59/18870	7.62274223815497e-05	7.62274223815497e-05	0.000207106786189871	CHMP2A/UBQLN4/CHMP4C/CHMP4B/VAMP8/FYCO1/ADRB2/CLN3	8
GO:0016050	BP	GO:0016050	vesicle organization	22/451	366/18870	7.64663252782411e-05	7.64663252782411e-05	0.000207525291922839	CAV1/SRPX/LAPTM4B/CHMP2A/PIKFYVE/AP3M2/CHMP4C/ZEB2/ATP6AP1/CHMP4B/ZNF385A/ATP6V0C/RAB3A/VAMP8/ATP6V1H/ATP6V0B/AP1S1/RAB8A/SNCA/MAPK15/CLN3/FASLG	22
GO:0061136	BP	GO:0061136	regulation of proteasomal protein catabolic process	15/451	196/18870	7.76885359232733e-05	7.76885359232733e-05	0.000210390718009943	CAV1/PLK1/AURKA/PBK/UBQLN4/TREM2/PLK3/DDRGK1/STUB1/RPL11/NFE2L2/GSK3A/FBXW7/LRRK2/LAMP3	15
GO:0042692	BP	GO:0042692	muscle cell differentiation	24/451	419/18870	7.7694221887572e-05	7.7694221887572e-05	0.000210390718009943	EZH2/PRKD1/ZMPSTE24/KRAS/TGFB1/CASP3/MAPK11/MSX1/SMAD4/ZEB1/KRT8/SOD2/CFLAR/ITGB1/CALR/DOCK1/ITGA8/GSK3A/IGF1/CEACAM5/KIT/RYR1/NFATC4/CDH2	24
GO:0035767	BP	GO:0035767	endothelial cell chemotaxis	6/451	31/18870	7.99091763404761e-05	7.99091763404761e-05	0.000215910458434343	PRKD1/MET/HSPB1/KDR/LGMN/P2RX4	6
GO:2000273	BP	GO:2000273	positive regulation of signaling receptor activity	6/451	31/18870	7.99091763404761e-05	7.99091763404761e-05	0.000215910458434343	ITGB1/JAK2/HDAC1/ADRB2/FBXW7/IFNG	6
GO:0007369	BP	GO:0007369	gastrulation	15/451	197/18870	8.22886759176719e-05	8.22886759176719e-05	0.000222094335025853	SMAD4/SFRP2/LAMB3/INHBA/EPHA2/ITGB1/ITGA4/LAMA3/ITGA8/ITGB3/MMP9/SFRP1/ITGB4/EYA2/FN1	15
GO:0009791	BP	GO:0009791	post-embryonic development	10/451	94/18870	8.29395595637086e-05	8.29395595637086e-05	0.000223604244027732	BAX/SOD2/RAB3A/SGPL1/ATM/ITPR1/KDR/JAK2/NR4A2/BAK1	10
GO:1902905	BP	GO:1902905	positive regulation of supramolecular fiber organization	14/451	175/18870	8.32693294201204e-05	8.32693294201204e-05	0.000224246061028217	PRKD1/PPM1F/FES/CX3CL1/MET/MLST8/PYCARD/FER/LPAR1/MAPT/CDK5R1/SYNPO2/SFRP1/CCR7	14
GO:0030168	BP	GO:0030168	platelet activation	12/451	133/18870	8.4613393809902e-05	8.4613393809902e-05	0.000227614977500321	PPIA/PIK3CA/PRKCA/HSPB1/TLN1/JAK2/ITGB3/TLR4/SRC/LCK/IL6/SLC7A11	12
GO:0002577	BP	GO:0002577	regulation of antigen processing and presentation	5/451	20/18870	8.78831614066185e-05	8.78831614066185e-05	0.000234348371632411	TREM2/PYCARD/CCR7/SLC11A1/YTHDF1	5
GO:0042359	BP	GO:0042359	vitamin D metabolic process	5/451	20/18870	8.78831614066185e-05	8.78831614066185e-05	0.000234348371632411	SNAI2/PIAS4/LGMN/TNF/IFNG	5
GO:0055093	BP	GO:0055093	response to hyperoxia	5/451	20/18870	8.78831614066185e-05	8.78831614066185e-05	0.000234348371632411	CAV1/FOXO1/FAS/SOD2/NOX1	5
GO:0071731	BP	GO:0071731	response to nitric oxide	5/451	20/18870	8.78831614066185e-05	8.78831614066185e-05	0.000234348371632411	AIFM1/FOXO1/CFLAR/TRAF2/CCR7	5
GO:0072567	BP	GO:0072567	chemokine (C-X-C motif) ligand 2 production	5/451	20/18870	8.78831614066185e-05	8.78831614066185e-05	0.000234348371632411	TGFB1/MIF/TLR4/MYD88/TNF	5
GO:1902004	BP	GO:1902004	positive regulation of amyloid-beta formation	5/451	20/18870	8.78831614066185e-05	8.78831614066185e-05	0.000234348371632411	CASP3/IFNGR1/GSK3A/TNF/IFNG	5
GO:1903978	BP	GO:1903978	regulation of microglial cell activation	5/451	20/18870	8.78831614066185e-05	8.78831614066185e-05	0.000234348371632411	TREM2/CX3CL1/ATM/LRRK2/IL6	5
GO:2000341	BP	GO:2000341	regulation of chemokine (C-X-C motif) ligand 2 production	5/451	20/18870	8.78831614066185e-05	8.78831614066185e-05	0.000234348371632411	TGFB1/MIF/TLR4/MYD88/TNF	5
GO:0032091	BP	GO:0032091	negative regulation of protein binding	9/451	77/18870	8.9895858831012e-05	8.9895858831012e-05	0.00023919372322827	CAV1/AURKA/BAX/PIN1/PPP1CA/ITGA4/ADRB2/LRRK2/TMC8	9
GO:0070373	BP	GO:0070373	negative regulation of ERK1 and ERK2 cascade	9/451	77/18870	8.9895858831012e-05	8.9895858831012e-05	0.00023919372322827	SIRPA/PIN1/SMAD4/PTEN/TIMP3/TLR4/PTPN1/EZR/ATF3	9
GO:0014033	BP	GO:0014033	neural crest cell differentiation	10/451	95/18870	9.07530992663238e-05	9.07530992663238e-05	0.000241212184892071	SMAD4/SNAI2/SEMA7A/TWIST1/KITLG/RET/SFRP1/FN1/CDH2/GDNF	10
GO:0007584	BP	GO:0007584	response to nutrient	13/451	155/18870	9.1964715219252e-05	9.1964715219252e-05	0.000244167133498283	TFRC/FES/SFRP2/SNAI2/PTGS2/SOD2/IGF1R/CDKN2D/KL/PDK2/STAT1/SFRP1/IGFBP2	13
GO:0002520	BP	GO:0002520	immune system development	15/451	199/18870	9.2208012751425e-05	9.2208012751425e-05	0.000244282618032229	HMGB2/MSH2/PRKDC/TFRC/ZMPSTE24/MSH6/BCL3/TGFB1/ATM/STAT5B/PRDX2/RET/CD3E/FOXP3/CCR4	15
GO:0030073	BP	GO:0030073	insulin secretion	15/451	199/18870	9.2208012751425e-05	9.2208012751425e-05	0.000244282618032229	PTPN11/TCIRG1/BAD/ACSL4/FOXO1/RAB3A/SREBF1/ITPR1/JAK2/SFRP1/PCK2/TCF7L2/IL6/TNF/IFNG	15
GO:0062100	BP	GO:0062100	positive regulation of programmed necrotic cell death	4/451	11/18870	9.29900131829035e-05	9.29900131829035e-05	0.000245556213054319	PARP1/AIFM1/CASP6/ZBP1	4
GO:1902510	BP	GO:1902510	regulation of apoptotic DNA fragmentation	4/451	11/18870	9.29900131829035e-05	9.29900131829035e-05	0.000245556213054319	AIFM1/BAX/ST20/IL6	4
GO:2000343	BP	GO:2000343	positive regulation of chemokine (C-X-C motif) ligand 2 production	4/451	11/18870	9.29900131829035e-05	9.29900131829035e-05	0.000245556213054319	TGFB1/MIF/TLR4/TNF	4
GO:0001764	BP	GO:0001764	neuron migration	14/451	177/18870	9.40815847384648e-05	9.40815847384648e-05	0.000247903268316077	BAX/CXCL12/CX3CL1/FYN/TWIST1/CDK5/NTRK2/CDK5R1/NR4A2/POU4F1/NDEL1/CXCR4/CCR4/DCC	14
GO:0035265	BP	GO:0035265	organ growth	14/451	177/18870	9.40815847384648e-05	9.40815847384648e-05	0.000247903268316077	PTPN11/ZMPSTE24/FES/MAPK11/YBX3/IL7/FGFR3/YAP1/PTEN/LEPR/GSK3A/IGF1/PSAPL1/MMP13	14
GO:0002790	BP	GO:0002790	peptide secretion	17/451	246/18870	9.43677331482042e-05	9.43677331482042e-05	0.000248389602972385	PRKD1/PTPN11/TCIRG1/BAD/S100A8/ACSL4/FOXO1/RAB3A/SREBF1/ITPR1/JAK2/SFRP1/PCK2/TCF7L2/IL6/TNF/IFNG	17
GO:0010959	BP	GO:0010959	regulation of metal ion transport	23/451	398/18870	9.5647632022246e-05	9.5647632022246e-05	0.000251487774971904	CAV1/PRKD1/BAX/TREM2/HRC/MYLK/CXCL12/PRNP/CX3CL1/FYN/PTGS2/ITGB1/ITGB3/ADRB2/SNCA/BAK1/ATP2A1/P2RX4/TF/CXCR4/CD84/IFNG/CEMIP	23
GO:0002360	BP	GO:0002360	T cell lineage commitment	6/451	32/18870	9.63812765231274e-05	9.63812765231274e-05	0.000252061587799859	PRKDC/IL7/JAK1/IL6/IL6R/FOXP3	6
GO:0006921	BP	GO:0006921	cellular component disassembly involved in execution phase of apoptosis	6/451	32/18870	9.63812765231274e-05	9.63812765231274e-05	0.000252061587799859	AIFM1/BAX/SHARPIN/ST20/BOK/IL6	6
GO:0016242	BP	GO:0016242	negative regulation of macroautophagy	6/451	32/18870	9.63812765231274e-05	9.63812765231274e-05	0.000252061587799859	FEZ1/UBQLN4/PIK3CA/HMOX1/LZTS1/LRRK2	6
GO:0033006	BP	GO:0033006	regulation of mast cell activation involved in immune response	6/451	32/18870	9.63812765231274e-05	9.63812765231274e-05	0.000252061587799859	STXBP2/FES/VAMP8/FER/UNC13D/CD84	6
GO:0060055	BP	GO:0060055	angiogenesis involved in wound healing	6/451	32/18870	9.63812765231274e-05	9.63812765231274e-05	0.000252061587799859	CX3CL1/SERPINE1/KDR/ITGB3/CXCR4/TNF	6
GO:0048010	BP	GO:0048010	vascular endothelial growth factor receptor signaling pathway	8/451	61/18870	9.71005005126007e-05	9.71005005126007e-05	0.000253400508555605	PRKD1/PTK2/FYN/HSPB1/KDR/ITGB3/PTPN1/SRC	8
GO:1900024	BP	GO:1900024	regulation of substrate adhesion-dependent cell spreading	8/451	61/18870	9.71005005126007e-05	9.71005005126007e-05	0.000253400508555605	PTK2/CIB1/P4HB/CALR/DOCK1/ARHGEF7/ITGB3/UNC13D	8
GO:0090257	BP	GO:0090257	regulation of muscle system process	17/451	247/18870	9.9160512707071e-05	9.9160512707071e-05	0.000258005435195938	PARP1/CAV1/PRKD1/DAPK3/HRC/SMAD4/TNFRSF1B/FOXO1/PRKCA/PTGS2/GSK3A/ADRB2/IGF1/ATP2A1/KIT/P2RX4/PRKAG3	17
GO:0002690	BP	GO:0002690	positive regulation of leukocyte chemotaxis	10/451	96/18870	9.91815986353737e-05	9.91815986353737e-05	0.000258005435195938	CX3CR1/PTK2/CXCL12/SERPINE1/CALR/LGMN/CXCL8/IL6/IL6R/CCR7	10
GO:0042982	BP	GO:0042982	amyloid precursor protein metabolic process	10/451	96/18870	9.91815986353737e-05	9.91815986353737e-05	0.000258005435195938	CASP3/PIN1/PRNP/IFNGR1/GSK3A/IGF1/NTRK2/CLN3/TNF/IFNG	10
GO:0060191	BP	GO:0060191	regulation of lipase activity	9/451	78/18870	9.95067812670199e-05	9.95067812670199e-05	0.000258576265879845	LRP1/HRAS/EGFR/FGFR3/LPAR2/LPAR1/SNCA/ANGPTL4/KIT	9
GO:0031018	BP	GO:0031018	endocrine pancreas development	7/451	46/18870	0.000101652184768729	0.000101652184768729	0.000263591031107615	BAD/BMP6/GSK3A/BAK1/IL6/IL6R/CDH2	7
GO:0032881	BP	GO:0032881	regulation of polysaccharide metabolic process	7/451	46/18870	0.000101652184768729	0.000101652184768729	0.000263591031107615	CLTC/TGFB1/PPP1CA/PHKG2/PHLDA2/GSK3A/IGF1	7
GO:0050770	BP	GO:0050770	regulation of axonogenesis	13/451	157/18870	0.000104773955718751	0.000104773955718751	0.000271398192612243	CXCL12/SEMA7A/SKIL/CDK5/PTEN/MAPT/CDH1/NTRK2/RET/PAK3/DCC/FN1/CDH2	13
GO:0007498	BP	GO:0007498	mesoderm development	12/451	136/18870	0.000104907352594243	0.000104907352594243	0.000271456173852885	SMAD4/SFRP2/INHBA/EPHA2/ITGB1/YAP1/JAK2/ITGA8/ITGB3/POU4F1/ITGB4/EYA2	12
GO:0110053	BP	GO:0110053	regulation of actin filament organization	18/451	273/18870	0.000107885727466983	0.000107885727466983	0.000278867859025037	PPM1F/PIK3CA/C9orf72/CXCL12/CX3CL1/MET/MLST8/PYCARD/FER/PIK3R2/ARF1/PIK3R1/HAX1/LPAR1/SYNPO2/SFRP1/PAK3/CCR7	18
GO:0031016	BP	GO:0031016	pancreas development	9/451	79/18870	0.000109964204853544	0.000109964204853544	0.000283940252181163	BAD/MET/BMP6/GSK3A/BAK1/TCF7L2/IL6/IL6R/CDH2	9
GO:0010976	BP	GO:0010976	positive regulation of neuron projection development	13/451	158/18870	0.000111737092141552	0.000111737092141552	0.000287910005041125	EZH2/PRKD1/FEZ1/FES/S100A9/CX3CL1/FYN/CFLAR/IGF1R/NFE2L2/NTRK2/RET/PTK6	13
GO:0048284	BP	GO:0048284	organelle fusion	13/451	158/18870	0.000111737092141552	0.000111737092141552	0.000287910005041125	TFRC/CHMP2A/PIKFYVE/BAX/CHMP4C/CHMP4B/RAB3A/VAMP8/RAB8A/SNCA/BAK1/CLN3/BCL2A1	13
GO:0072001	BP	GO:0072001	renal system development	20/451	324/18870	0.000112380115144406	0.000112380115144406	0.00028926205815009	EZH2/ZMPSTE24/BAX/SMAD4/BMP6/GLI2/CFLAR/SGPL1/YAP1/ITGA8/KLHL3/ITGB3/STAT1/MMP9/RET/LRRK2/SFRP1/IL6R/UMOD/GDNF	20
GO:0036480	BP	GO:0036480	neuron intrinsic apoptotic signaling pathway in response to oxidative stress	5/451	21/18870	0.000113092779551622	0.000113092779551622	0.000290484881577199	PARP1/TREM2/DAXX/FBXW7/MAP3K5	5
GO:0043552	BP	GO:0043552	positive regulation of phosphatidylinositol 3-kinase activity	5/451	21/18870	0.000113092779551622	0.000113092779551622	0.000290484881577199	PRKD1/TGFB1/FGFR3/KIT/CCR7	5
GO:1901800	BP	GO:1901800	positive regulation of proteasomal protein catabolic process	11/451	117/18870	0.000114786350360204	0.000114786350360204	0.000294049507921507	CAV1/PLK1/AURKA/TREM2/PLK3/DDRGK1/STUB1/NFE2L2/GSK3A/FBXW7/LRRK2	11
GO:0006470	BP	GO:0006470	protein dephosphorylation	15/451	203/18870	0.000115219799219197	0.000115219799219197	0.000294049507921507	PPIA/PGAM5/PPM1F/PTPN11/PPP1R15A/TGFB1/PPP2R1B/PIN1/CTDSP2/PPP1CA/PTEN/TIMM50/MTMR3/PTPN1/TNF	15
GO:0033032	BP	GO:0033032	regulation of myeloid cell apoptotic process	6/451	33/18870	0.0001154425963084	0.0001154425963084	0.000294049507921507	MIF/SNAI2/STAT5B/KITLG/CDKN2A/SLC7A11	6
GO:0043618	BP	GO:0043618	regulation of transcription from RNA polymerase II promoter in response to stress	6/451	33/18870	0.0001154425963084	0.0001154425963084	0.000294049507921507	JUN/HMOX1/NFE2L2/MUC1/CREB3L1/ATF3	6
GO:0045577	BP	GO:0045577	regulation of B cell differentiation	6/451	33/18870	0.0001154425963084	0.0001154425963084	0.000294049507921507	BAD/INHBA/IL7/STAT5B/SFRP1/CD27	6
GO:0045671	BP	GO:0045671	negative regulation of osteoclast differentiation	6/451	33/18870	0.0001154425963084	0.0001154425963084	0.000294049507921507	GPR137/PIK3R1/TLR4/FBXW7/TLR3/SFRP1	6
GO:0050869	BP	GO:0050869	negative regulation of B cell activation	6/451	33/18870	0.0001154425963084	0.0001154425963084	0.000294049507921507	CASP3/INHBA/ATM/SFRP1/LAPTM5/FOXP3	6
GO:1902235	BP	GO:1902235	regulation of endoplasmic reticulum stress-induced intrinsic apoptotic signaling pathway	6/451	33/18870	0.0001154425963084	0.0001154425963084	0.000294049507921507	PMAIP1/PTPN1/CREB3L1/BOK/LRRK2/BCL2L1	6
GO:0000422	BP	GO:0000422	autophagy of mitochondrion	10/451	98/18870	0.000118039163025291	0.000118039163025291	0.000300038270825857	VPS13D/TOMM7/VPS13C/ATG2B/SREBF1/HAX1/GSK3A/FBXW7/BNIP3L/OPTN	10
GO:0061726	BP	GO:0061726	mitochondrion disassembly	10/451	98/18870	0.000118039163025291	0.000118039163025291	0.000300038270825857	VPS13D/TOMM7/VPS13C/ATG2B/SREBF1/HAX1/GSK3A/FBXW7/BNIP3L/OPTN	10
GO:0042593	BP	GO:0042593	glucose homeostasis	17/451	251/18870	0.000120537785133906	0.000120537785133906	0.000306071241040678	PTPN11/PIK3CA/BAD/TREM2/SMAD4/ICAM1/FOXO1/PIK3R2/IGF1R/PIK3R1/LEPR/FOXK2/PDK2/SESN3/PCK2/TCF7L2/IL6	17
GO:0032623	BP	GO:0032623	interleukin-2 production	8/451	63/18870	0.000122494273996084	0.000122494273996084	0.000309432577743479	PRNP/TRAF2/STAT5B/RIPK2/EZR/LAPTM5/CD3E/FOXP3	8
GO:0032663	BP	GO:0032663	regulation of interleukin-2 production	8/451	63/18870	0.000122494273996084	0.000122494273996084	0.000309432577743479	PRNP/TRAF2/STAT5B/RIPK2/EZR/LAPTM5/CD3E/FOXP3	8
GO:0040014	BP	GO:0040014	regulation of multicellular organism growth	8/451	63/18870	0.000122494273996084	0.000122494273996084	0.000309432577743479	ZMPSTE24/PIK3CA/SGPL1/STAT5B/ADRB2/EZR/LGMN/FTO	8
GO:0051893	BP	GO:0051893	regulation of focal adhesion assembly	8/451	63/18870	0.000122494273996084	0.000122494273996084	0.000309432577743479	PPM1F/PTK2/DAPK3/TLN1/PTEN/KDR/SRC/SFRP1	8
GO:0090109	BP	GO:0090109	regulation of cell-substrate junction assembly	8/451	63/18870	0.000122494273996084	0.000122494273996084	0.000309432577743479	PPM1F/PTK2/DAPK3/TLN1/PTEN/KDR/SRC/SFRP1	8
GO:0070588	BP	GO:0070588	calcium ion transmembrane transport	21/451	352/18870	0.000123042844385977	0.000123042844385977	0.000310497558534163	CAV1/PRKD1/ITPR3/BAX/HRC/PRNP/CX3CL1/FYN/ITPR1/ITGB3/SNCA/TPCN1/BAK1/ATP2A1/P2RX4/RYR1/LCK/SCN2A/CCR7/FASLG/CEMIP	21
GO:1903707	BP	GO:1903707	negative regulation of hemopoiesis	11/451	118/18870	0.000123917453186246	0.000123917453186246	0.000312382250408734	INHBA/SNAI2/JAK3/GPR137/PIK3R1/PRDX2/TLR4/FBXW7/TLR3/SFRP1/FOXP3	11
GO:0033500	BP	GO:0033500	carbohydrate homeostasis	17/451	252/18870	0.000126475234148674	0.000126475234148674	0.000318501782131682	PTPN11/PIK3CA/BAD/TREM2/SMAD4/ICAM1/FOXO1/PIK3R2/IGF1R/PIK3R1/LEPR/FOXK2/PDK2/SESN3/PCK2/TCF7L2/IL6	17
GO:0050851	BP	GO:0050851	antigen receptor-mediated signaling pathway	15/451	205/18870	0.000128494839176745	0.000128494839176745	0.000322069342485242	PIK3CA/BAX/HRAS/PRNP/FYN/RIPK2/EZR/LAT/LCK/LAPTM5/CD3E/CD8A/CCR7/FOXP3/CD8B	15
GO:0060491	BP	GO:0060491	regulation of cell projection assembly	15/451	205/18870	0.000128494839176745	0.000128494839176745	0.000322069342485242	CAV1/PIK3CA/HRAS/ICAM1/EPHA2/YAP1/FER/PIK3R1/LPAR1/SRC/NDEL1/MAPK15/KIT/CLN3/CCR7	15
GO:0060537	BP	GO:0060537	muscle tissue development	24/451	433/18870	0.000128530899818903	0.000128530899818903	0.000322069342485242	CAV1/ZMPSTE24/KRAS/TGFB1/FES/MAPK11/MSX1/SMAD4/MYLK/YBX3/TWIST1/CFLAR/ITGB1/YAP1/CDK5/CALR/ITGA8/GSK3A/IGF1/ERBB3/POU4F1/ATF3/EYA2/RYR1	24
GO:1990868	BP	GO:1990868	response to chemokine	10/451	99/18870	0.000128550449570519	0.000128550449570519	0.000322069342485242	CX3CR1/CIB1/TREM2/CXCL12/CX3CL1/CXCL8/CXCR4/CCR7/CXCR3/CCR4	10
GO:1990869	BP	GO:1990869	cellular response to chemokine	10/451	99/18870	0.000128550449570519	0.000128550449570519	0.000322069342485242	CX3CR1/CIB1/TREM2/CXCL12/CX3CL1/CXCL8/CXCR4/CCR7/CXCR3/CCR4	10
GO:0048285	BP	GO:0048285	organelle fission	26/451	488/18870	0.000128692068196157	0.000128692068196157	0.000322094138253163	DCN/PGAM5/BIRC5/UBE2C/PLK1/KIF2C/AURKA/FANCD2/BRCA2/CHMP2A/DAPK3/PIN1/CHMP4C/MSX1/CHMP4B/ATM/CALR/PTEN/KDR/CHEK2/IGF1/MAPT/LRRK2/NDEL1/MAPK15/TNF	26
GO:0016311	BP	GO:0016311	dephosphorylation	19/451	302/18870	0.000129618295354829	0.000129618295354829	0.00032408061576716	PPIA/PGAM5/CDKN3/PPM1F/PTPN11/PPP1R15A/TGFB1/PPP2R1B/PIN1/CTDSP2/PPP1CA/PTEN/TIMM50/MTMR3/PTPN1/SRC/MTMR8/TNF/IFNG	19
GO:1904892	BP	GO:1904892	regulation of receptor signaling pathway via STAT	11/451	119/18870	0.00013365993649872	0.00013365993649872	0.000333844451896701	CAV1/BCL3/TGFB1/JAK3/JAK2/RET/KIT/IL6/IL6R/TNF/IFNG	11
GO:0070507	BP	GO:0070507	regulation of microtubule cytoskeleton organization	13/451	161/18870	0.000135076655366414	0.000135076655366414	0.000337038743733813	PLK1/CLTC/CHMP2A/CIB1/CHMP4C/FES/MET/CHMP4B/ARHGEF7/SNCA/MAPT/CDK5R1/MAPK15	13
GO:0010917	BP	GO:0010917	negative regulation of mitochondrial membrane potential	4/451	12/18870	0.000136855398527471	0.000136855398527471	0.000340002985302774	BAX/PMAIP1/PRELID1/MAPT	4
GO:0045837	BP	GO:0045837	negative regulation of membrane potential	4/451	12/18870	0.000136855398527471	0.000136855398527471	0.000340002985302774	BAX/PMAIP1/PRELID1/MAPT	4
GO:0070671	BP	GO:0070671	response to interleukin-12	4/451	12/18870	0.000136855398527471	0.000136855398527471	0.000340002985302774	SIRPA/P4HB/JAK2/RIPK2	4
GO:2001267	BP	GO:2001267	regulation of cysteine-type endopeptidase activity involved in apoptotic signaling pathway	4/451	12/18870	0.000136855398527471	0.000136855398527471	0.000340002985302774	PLAUR/FAS/JAK2/MMP9	4
GO:0032615	BP	GO:0032615	interleukin-12 production	8/451	64/18870	0.000137110539696695	0.000137110539696695	0.000340002985302774	MAPK11/JAK3/RIPK2/TLR4/TLR3/LAPTM5/CCR7/IFNG	8
GO:0032655	BP	GO:0032655	regulation of interleukin-12 production	8/451	64/18870	0.000137110539696695	0.000137110539696695	0.000340002985302774	MAPK11/JAK3/RIPK2/TLR4/TLR3/LAPTM5/CCR7/IFNG	8
GO:0050901	BP	GO:0050901	leukocyte tethering or rolling	6/451	34/18870	0.000137377013347044	0.000137377013347044	0.000340002985302774	CX3CR1/ELANE/CXCL12/ITGB1/ITGA4/TNF	6
GO:1900225	BP	GO:1900225	regulation of NLRP3 inflammasome complex assembly	6/451	34/18870	0.000137377013347044	0.000137377013347044	0.000340002985302774	PRKD1/DDX3X/TREM2/CPTP/TLR4/MYD88	6
GO:0090090	BP	GO:0090090	negative regulation of canonical Wnt signaling pathway	12/451	140/18870	0.000138369667145422	0.000138369667145422	0.000342113497715731	CAV1/SFRP2/FOXO1/SNAI2/HDAC1/GSK3A/SIAH2/SFRP1/TLE1/TCF7L2/CDH2/IGFBP2	12
GO:0030220	BP	GO:0030220	platelet formation	5/451	22/18870	0.000143497215602754	0.000143497215602754	0.000353006493535104	PRKDC/PTPN11/CIB1/CASP3/ZNF385A	5
GO:0033630	BP	GO:0033630	positive regulation of cell adhesion mediated by integrin	5/451	22/18870	0.000143497215602754	0.000143497215602754	0.000353006493535104	CIB1/SFRP2/ITGB3/RET/CD3E	5
GO:0048169	BP	GO:0048169	regulation of long-term neuronal synaptic plasticity	5/451	22/18870	0.000143497215602754	0.000143497215602754	0.000353006493535104	KRAS/HRAS/RAB8A/SNCA/KIT	5
GO:0051443	BP	GO:0051443	positive regulation of ubiquitin-protein transferase activity	5/451	22/18870	0.000143497215602754	0.000143497215602754	0.000353006493535104	UBE2C/PLK1/PIN1/PTEN/FBXW7	5
GO:1902774	BP	GO:1902774	late endosome to lysosome transport	5/451	22/18870	0.000143497215602754	0.000143497215602754	0.000353006493535104	CHMP2A/CHMP4C/C9orf72/CHMP4B/LRRK2	5
GO:0007015	BP	GO:0007015	actin filament organization	25/451	464/18870	0.000145416060372103	0.000145416060372103	0.000357367371853367	PPM1F/RHOT2/PIK3CA/C9orf72/CXCL12/CX3CL1/ZEB2/MET/MLST8/PYCARD/JMY/FER/PIK3R2/ARF1/PIK3R1/HAX1/JAK2/LPAR1/EZR/SRC/SYNPO2/SFRP1/TF/PAK3/CCR7	25
GO:0046887	BP	GO:0046887	positive regulation of hormone secretion	12/451	141/18870	0.000148037032581594	0.000148037032581594	0.000363443274875336	PRKD1/PTPN11/BAD/SMAD4/INHBA/ACSL4/BMP6/VAMP8/ITPR1/JAK2/PCK2/TCF7L2	12
GO:0032613	BP	GO:0032613	interleukin-10 production	8/451	65/18870	0.000153135196974663	0.000153135196974663	0.000375070765647808	BCL3/TREM2/JAK3/PYCARD/HGF/TLR4/IL6/FOXP3	8
GO:0032653	BP	GO:0032653	regulation of interleukin-10 production	8/451	65/18870	0.000153135196974663	0.000153135196974663	0.000375070765647808	BCL3/TREM2/JAK3/PYCARD/HGF/TLR4/IL6/FOXP3	8
GO:0032873	BP	GO:0032873	negative regulation of stress-activated MAPK cascade	7/451	49/18870	0.000153386666967463	0.000153386666967463	0.000375070765647808	PPIA/PBK/SIRPA/DNAJA1/TREM2/FOXO1/EZR	7
GO:0070303	BP	GO:0070303	negative regulation of stress-activated protein kinase signaling cascade	7/451	49/18870	0.000153386666967463	0.000153386666967463	0.000375070765647808	PPIA/PBK/SIRPA/DNAJA1/TREM2/FOXO1/EZR	7
GO:0051302	BP	GO:0051302	regulation of cell division	14/451	186/18870	0.000159237559012575	0.000159237559012575	0.00038898874765888	BIRC5/PLK1/AURKA/BRCA2/CIB1/TGFB1/PIN1/CHMP4C/PLK3/SFRP2/SH3GLB1/SFN/IGF1R/BCL2L1	14
GO:0043087	BP	GO:0043087	regulation of GTPase activity	19/451	307/18870	0.000160297174572258	0.000160297174572258	0.00039118640249118	EZH2/PTK2/PIN1/TBC1D14/HRAS/RASIP1/C9orf72/CX3CL1/MET/EPHA2/ITGB1/GPSM1/ARHGEF7/NTRK2/LRRK2/NDEL1/SFRP1/CCR7/PRTN3	19
GO:0001570	BP	GO:0001570	vasculogenesis	9/451	83/18870	0.000161462903882838	0.000161462903882838	0.000393638375106084	CAV1/TGFB1/RASIP1/EPHA2/SGPL1/YAP1/KDR/FBXW7/NTRK2	9
GO:0007411	BP	GO:0007411	axon guidance	16/451	233/18870	0.000161927589899018	0.000161927589899018	0.000393985641618663	FEZ1/PTK2/SMAD4/CXCL12/FYN/SEMA7A/EPHB6/GLI2/CDK5/CDK5R1/BMPR1B/RET/DCC/TUBB3/GDNF/YTHDF1	16
GO:0097485	BP	GO:0097485	neuron projection guidance	16/451	233/18870	0.000161927589899018	0.000161927589899018	0.000393985641618663	FEZ1/PTK2/SMAD4/CXCL12/FYN/SEMA7A/EPHB6/GLI2/CDK5/CDK5R1/BMPR1B/RET/DCC/TUBB3/GDNF/YTHDF1	16
GO:0002495	BP	GO:0002495	antigen processing and presentation of peptide antigen via MHC class II	6/451	35/18870	0.000162485681575459	0.000162485681575459	0.000394166915517743	PIKFYVE/TREM2/CTSD/PYCARD/CTSV/LGMN	6
GO:0033146	BP	GO:0033146	regulation of intracellular estrogen receptor signaling pathway	6/451	35/18870	0.000162485681575459	0.000162485681575459	0.000394166915517743	PARP1/SKP2/BRCA1/DDRGK1/YAP1/SRC	6
GO:0051204	BP	GO:0051204	protein insertion into mitochondrial membrane	6/451	35/18870	0.000162485681575459	0.000162485681575459	0.000394166915517743	BAX/NDUFA13/BBC3/TOMM7/PDCD5/GZMB	6
GO:0009636	BP	GO:0009636	response to toxic substance	17/451	258/18870	0.000167780618978303	0.000167780618978303	0.000406608291572269	AIFM1/BAX/S100A9/PTGS2/SOD2/TP53INP1/NFE2L2/PRDX4/ATP7B/PRDX2/SESN1/CDH1/BAK1/MPO/SLC7A11/TNF/SLC11A1	17
GO:0003158	BP	GO:0003158	endothelium development	12/451	143/18870	0.000169115867749811	0.000169115867749811	0.000409033433060347	PDCD10/SMAD4/ICAM1/ZEB1/MET/BMP6/KDR/EZR/CXCR4/MYD88/FOXP3/TNF	12
GO:0032434	BP	GO:0032434	regulation of proteasomal ubiquitin-dependent protein catabolic process	12/451	143/18870	0.000169115867749811	0.000169115867749811	0.000409033433060347	CAV1/PLK1/AURKA/PBK/UBQLN4/PLK3/DDRGK1/STUB1/RPL11/NFE2L2/GSK3A/LRRK2	12
GO:0051051	BP	GO:0051051	negative regulation of transport	25/451	469/18870	0.000171541657233479	0.000171541657233479	0.000414490607190942	CAV1/PRKD1/SIRPA/PPM1F/PTPN11/CRYAB/INHBA/TNFRSF1B/FOXO1/PTGS2/LRSAM1/VAMP8/CDK5/SREBF1/PTEN/ITGB3/GSK3A/SNCA/ERBB3/MMP9/LRRK2/SFRP1/CD84/TNF/PRTN3	25
GO:0022602	BP	GO:0022602	ovulation cycle process	7/451	50/18870	0.000174731699701675	0.000174731699701675	0.000421365865677351	CASP2/CASP3/INHBA/SGPL1/STAT5B/SRC/BMPR1B	7
GO:0042149	BP	GO:0042149	cellular response to glucose starvation	7/451	50/18870	0.000174731699701675	0.000174731699701675	0.000421365865677351	YWHAZ/PMAIP1/SH3GLB1/NFE2L2/MTMR3/SESN1/SESN3	7
GO:0002706	BP	GO:0002706	regulation of lymphocyte mediated immunity	14/451	188/18870	0.000178118293146914	0.000178118293146914	0.000429109458107629	MSH2/TFRC/TGFB1/TREM2/IL1R1/TNFRSF1B/TRAF2/STAT5B/NLRP3/IL6/IL18/FOXP3/TNF/CLNK	14
GO:0032677	BP	GO:0032677	regulation of interleukin-8 production	10/451	103/18870	0.000178856692812462	0.000178856692812462	0.00042961854762005	BCL3/ELANE/SERPINE1/PYCARD/TLR4/CD14/TLR3/IL6/MYD88/TNF	10
GO:0097306	BP	GO:0097306	cellular response to alcohol	10/451	103/18870	0.000178856692812462	0.000178856692812462	0.00042961854762005	AIFM1/BRCA1/PRKD1/INHBA/SOD2/TP53INP1/IGF1R/CDK4/CDH1/SFRP1	10
GO:1901655	BP	GO:1901655	cellular response to ketone	10/451	103/18870	0.000178856692812462	0.000178856692812462	0.00042961854762005	AIFM1/PRKD1/CFLAR/IGF1R/JAK2/CDK4/ELK1/SRC/SFRP1/PCK2	10
GO:0007613	BP	GO:0007613	memory	11/451	123/18870	0.000179419919224531	0.000179419919224531	0.000430548496832381	CX3CR1/ITPR3/TREM2/PRNP/PTGS2/ITGA8/MAPT/LGMN/SCN2A/NFATC4/YTHDF1	11
GO:0010893	BP	GO:0010893	positive regulation of steroid biosynthetic process	5/451	23/18870	0.000179778853232108	0.000179778853232108	0.000430986868997097	BMP6/SREBF1/IGF1R/TNF/IFNG	5
GO:0050714	BP	GO:0050714	positive regulation of protein secretion	12/451	144/18870	0.000180583103170993	0.000180583103170993	0.00043249090021776	PPIA/TGFB1/BAD/TREM2/ACSL4/BMP6/ITPR1/JAK2/TLR4/IGF1/PCK2/TCF7L2	12
GO:0010611	BP	GO:0010611	regulation of cardiac muscle hypertrophy	8/451	67/18870	0.000189824770707706	0.000189824770707706	0.000454179567776292	PARP1/SMAD4/TNFRSF1B/FOXO1/PRKCA/GSK3A/IGF1/P2RX4	8
GO:2000352	BP	GO:2000352	negative regulation of endothelial cell apoptotic process	6/451	36/18870	0.000191087034208357	0.000191087034208357	0.000456752770968784	SERPINE1/ICAM1/NFE2L2/KDR/ITGB3/ANGPTL4	6
GO:0045446	BP	GO:0045446	endothelial cell differentiation	11/451	124/18870	0.000192738015195628	0.000192738015195628	0.000457793458882383	SMAD4/ICAM1/ZEB1/MET/BMP6/KDR/EZR/CXCR4/MYD88/FOXP3/TNF	11
GO:0051258	BP	GO:0051258	protein polymerization	18/451	286/18870	0.00019280126414776	0.00019280126414776	0.000457793458882383	UBE2C/CHMP2A/FES/MET/CHMP4B/MLST8/PYCARD/FER/PIK3R2/HAX1/ARHGEF7/JAK2/SNCA/MAPT/CDK5R1/NDEL1/PAK3/CCR7	18
GO:0021549	BP	GO:0021549	cerebellum development	10/451	104/18870	0.000193741287667873	0.000193741287667873	0.000457793458882383	EZH2/PTPN11/GLI2/HERC1/CDK5/IGF1R/LPAR1/CDK5R1/CD3E/SSTR3	10
GO:0032637	BP	GO:0032637	interleukin-8 production	10/451	104/18870	0.000193741287667873	0.000193741287667873	0.000457793458882383	BCL3/ELANE/SERPINE1/PYCARD/TLR4/CD14/TLR3/IL6/MYD88/TNF	10
GO:0048041	BP	GO:0048041	focal adhesion assembly	9/451	85/18870	0.000193936282791761	0.000193936282791761	0.000457793458882383	PPM1F/PTK2/DAPK3/TLN1/PTEN/ARHGEF7/KDR/SRC/SFRP1	9
GO:0010524	BP	GO:0010524	positive regulation of calcium ion transport into cytosol	4/451	13/18870	0.00019395622997505	0.00019395622997505	0.000457793458882383	CAV1/BAX/BAK1/P2RX4	4
GO:0032494	BP	GO:0032494	response to peptidoglycan	4/451	13/18870	0.00019395622997505	0.00019395622997505	0.000457793458882383	TREM2/RIPK2/IL6/MYD88	4
GO:0061029	BP	GO:0061029	eyelid development in camera-type eye	4/451	13/18870	0.00019395622997505	0.00019395622997505	0.000457793458882383	EGFR/INHBA/TWIST1/HDAC1	4
GO:0061795	BP	GO:0061795	Golgi lumen acidification	4/451	13/18870	0.00019395622997505	0.00019395622997505	0.000457793458882383	ATP6AP1/ATP6V0C/ATP6V1H/ATP6V0B	4
GO:0071285	BP	GO:0071285	cellular response to lithium ion	4/451	13/18870	0.00019395622997505	0.00019395622997505	0.000457793458882383	CALR/GSK3A/CDH1/NFATC4	4
GO:0075509	BP	GO:0075509	endocytosis involved in viral entry into host cell	4/451	13/18870	0.00019395622997505	0.00019395622997505	0.000457793458882383	CAV1/PIKFYVE/DPP4/TPCN1	4
GO:0106049	BP	GO:0106049	regulation of cellular response to osmotic stress	4/451	13/18870	0.00019395622997505	0.00019395622997505	0.000457793458882383	BAD/YBX3/PTGS2/CLN3	4
GO:1903977	BP	GO:1903977	positive regulation of glial cell migration	4/451	13/18870	0.00019395622997505	0.00019395622997505	0.000457793458882383	CX3CR1/TREM2/CX3CL1/P2RX4	4
GO:1901888	BP	GO:1901888	regulation of cell junction assembly	15/451	213/18870	0.000195808164036647	0.000195808164036647	0.000461718890582277	CAV1/PPM1F/PTK2/DAPK3/SNAI2/EPHA2/LZTS1/TLN1/PTEN/KDR/SNCA/SRC/NTRK2/SFRP1/TNF	15
GO:0016051	BP	GO:0016051	carbohydrate biosynthetic process	15/451	214/18870	0.000206060731226054	0.000206060731226054	0.000485426507086628	PARP1/CLTC/TGFB1/FOXO1/PPP1CA/PHKG2/LEPR/GSK3A/IGF1/SNCA/PDK2/PCK2/ATF3/TCF7L2/PRKAG3	15
GO:0071675	BP	GO:0071675	regulation of mononuclear cell migration	11/451	125/18870	0.000206884346315161	0.000206884346315161	0.000486897661202695	CX3CR1/PTK2/CXCL12/SERPINE1/PYCARD/ITGA4/CALR/ITGB3/LGMN/CCR7/TNF	11
GO:0043255	BP	GO:0043255	regulation of carbohydrate biosynthetic process	10/451	105/18870	0.000209653077116563	0.000209653077116563	0.000492939370588843	CLTC/TGFB1/FOXO1/PPP1CA/LEPR/GSK3A/IGF1/SNCA/PDK2/TCF7L2	10
GO:2000379	BP	GO:2000379	positive regulation of reactive oxygen species metabolic process	8/451	68/18870	0.000210709452062551	0.000210709452062551	0.000494947223966131	TGFB1/ZNF205/SOD2/NFE2L2/TLR4/SNCA/MAPT/AKR1C1	8
GO:2000628	BP	GO:2000628	regulation of miRNA metabolic process	9/451	86/18870	0.000212105315655581	0.000212105315655581	0.000497747902078912	JUN/TGFB1/HRAS/SMAD4/EGFR/TWIST1/SREBF1/NFATC4/TNF	9
GO:0006925	BP	GO:0006925	inflammatory cell apoptotic process	5/451	24/18870	0.000222659399689055	0.000222659399689055	0.000520035427621762	ZMPSTE24/CDKN2A/IL6/SLC7A11/FASLG	5
GO:0032727	BP	GO:0032727	positive regulation of interferon-alpha production	5/451	24/18870	0.000222659399689055	0.000222659399689055	0.000520035427621762	DDX3X/RIPK2/TLR4/STAT1/TLR3	5
GO:0036344	BP	GO:0036344	platelet morphogenesis	5/451	24/18870	0.000222659399689055	0.000222659399689055	0.000520035427621762	PRKDC/PTPN11/CIB1/CASP3/ZNF385A	5
GO:0051043	BP	GO:0051043	regulation of membrane protein ectodomain proteolysis	5/451	24/18870	0.000222659399689055	0.000222659399689055	0.000520035427621762	TIMP1/TNFRSF1B/TIMP3/TNF/IFNG	5
GO:0002504	BP	GO:0002504	antigen processing and presentation of peptide or polysaccharide antigen via MHC class II	6/451	37/18870	0.00022351673383941	0.00022351673383941	0.000520035427621762	PIKFYVE/TREM2/CTSD/PYCARD/CTSV/LGMN	6
GO:0033280	BP	GO:0033280	response to vitamin D	6/451	37/18870	0.00022351673383941	0.00022351673383941	0.000520035427621762	FES/SNAI2/PTGS2/CDKN2D/KL/SFRP1	6
GO:0046688	BP	GO:0046688	response to copper ion	6/451	37/18870	0.00022351673383941	0.00022351673383941	0.000520035427621762	TFRC/PRNP/NFE2L2/ATP7B/DAXX/SNCA	6
GO:0071276	BP	GO:0071276	cellular response to cadmium ion	6/451	37/18870	0.00022351673383941	0.00022351673383941	0.000520035427621762	JUN/HMOX1/EGFR/DAXX/MMP9/SLC11A1	6
GO:0141085	BP	GO:0141085	regulation of inflammasome-mediated signaling pathway	6/451	37/18870	0.00022351673383941	0.00022351673383941	0.000520035427621762	PRKD1/DDX3X/TREM2/CPTP/TLR4/MYD88	6
GO:0032692	BP	GO:0032692	negative regulation of interleukin-1 production	7/451	52/18870	0.000224623185917703	0.000224623185917703	0.000521617094903608	CX3CR1/TREM2/CX3CL1/CPTP/NLRP3/IGF1/NLRP7	7
GO:1904707	BP	GO:1904707	positive regulation of vascular associated smooth muscle cell proliferation	7/451	52/18870	0.000224623185917703	0.000224623185917703	0.000521617094903608	JUN/JAK2/IGF1/MAP3K5/SRC/MMP9/TNF	7
GO:0046425	BP	GO:0046425	regulation of receptor signaling pathway via JAK-STAT	10/451	106/18870	0.000226647593245367	0.000226647593245367	0.000525818794675908	CAV1/BCL3/JAK3/JAK2/RET/KIT/IL6/IL6R/TNF/IFNG	10
GO:0051962	BP	GO:0051962	positive regulation of nervous system development	18/451	290/18870	0.000228655721183157	0.000228655721183157	0.000529974797015189	CX3CR1/KRAS/TGFB1/CXCL12/CX3CL1/TNFRSF1B/SEMA7A/ITGB1/SKIL/HDAC1/MAPT/NTRK2/KIT/IL6/CXCR4/TNF/IFNG/FN1	18
GO:0046626	BP	GO:0046626	regulation of insulin receptor signaling pathway	8/451	69/18870	0.000233442198334366	0.000233442198334366	0.000540556446103203	PTPN11/CTSD/PIP4K2C/SIK2/GSK3A/PTPN1/SRC/SESN3	8
GO:0030072	BP	GO:0030072	peptide hormone secretion	16/451	241/18870	0.000237843482741589	0.000237843482741589	0.00055022696848948	PRKD1/PTPN11/TCIRG1/BAD/ACSL4/FOXO1/RAB3A/SREBF1/ITPR1/JAK2/SFRP1/PCK2/TCF7L2/IL6/TNF/IFNG	16
GO:0050821	BP	GO:0050821	protein stabilization	15/451	217/18870	0.000239655099144671	0.000239655099144671	0.000553893936238256	PDCD10/PIN1/MSX1/CRYAB/STUB1/RPL11/GAPDH/CALR/PIK3R1/PTEN/CHEK2/IGF1/FBXW7/BAG1/PIM2	15
GO:1903828	BP	GO:1903828	negative regulation of protein localization	15/451	218/18870	0.000251857376644504	0.000251857376644504	0.000581546330644782	PPM1F/YWHAZ/CLTC/DNAJA1/PTPN11/TGFB1/FOXO1/PIAS4/CDK5/SREBF1/MAPT/LRRK2/BCL2L1/SFRP1/TMBIM1	15
GO:0002762	BP	GO:0002762	negative regulation of myeloid leukocyte differentiation	7/451	53/18870	0.000253550608750362	0.000253550608750362	0.000583802224330548	INHBA/GPR137/PIK3R1/TLR4/FBXW7/TLR3/SFRP1	7
GO:0050982	BP	GO:0050982	detection of mechanical stimulus	7/451	53/18870	0.000253550608750362	0.000253550608750362	0.000583802224330548	PTK2/CXCL12/FYN/KIT/CXCR4/TNF/CDH2	7
GO:0060390	BP	GO:0060390	regulation of SMAD protein signal transduction	7/451	53/18870	0.000253550608750362	0.000253550608750362	0.000583802224330548	LRP1/PARP1/TGFB1/SMAD4/INHBA/BMP6/JAK2	7
GO:0031623	BP	GO:0031623	receptor internalization	11/451	128/18870	0.000254709490661116	0.000254709490661116	0.000584818529088976	LRP1/CAV1/CLTC/TFRC/ITGB1/ARF1/ITGB3/LPAR1/SNCA/EZR/CXCL8	11
GO:0097237	BP	GO:0097237	cellular response to toxic substance	11/451	128/18870	0.000254709490661116	0.000254709490661116	0.000584818529088976	S100A9/PTGS2/SOD2/TP53INP1/NFE2L2/PRDX4/PRDX2/SESN1/MPO/TNF/SLC11A1	11
GO:0098773	BP	GO:0098773	skin epidermis development	11/451	128/18870	0.000254709490661116	0.000254709490661116	0.000584818529088976	ZMPSTE24/SMAD4/EGFR/INHBA/MET/GLI2/SFN/PIAS4/HDAC1/IL18/TNF	11
GO:0014743	BP	GO:0014743	regulation of muscle hypertrophy	8/451	70/18870	0.000258145427201741	0.000258145427201741	0.000591042605351513	PARP1/SMAD4/TNFRSF1B/FOXO1/PRKCA/GSK3A/IGF1/P2RX4	8
GO:1901184	BP	GO:1901184	regulation of ERBB signaling pathway	8/451	70/18870	0.000258145427201741	0.000258145427201741	0.000591042605351513	CBL/EGFR/PLAUR/FER/MMP9/LGMN/PTK6/FASLG	8
GO:1902893	BP	GO:1902893	regulation of miRNA transcription	8/451	70/18870	0.000258145427201741	0.000258145427201741	0.000591042605351513	JUN/TGFB1/SMAD4/EGFR/TWIST1/SREBF1/NFATC4/TNF	8
GO:0090151	BP	GO:0090151	establishment of protein localization to mitochondrial membrane	6/451	38/18870	0.000260127571070243	0.000260127571070243	0.000595023728616193	BAX/NDUFA13/BBC3/TOMM7/PDCD5/GZMB	6
GO:0010225	BP	GO:0010225	response to UV-C	4/451	14/18870	0.000266427683495489	0.000266427683495489	0.000605470073136392	BRCA2/BCL3/ST20/BAK1	4
GO:0042762	BP	GO:0042762	regulation of sulfur metabolic process	4/451	14/18870	0.000266427683495489	0.000266427683495489	0.000605470073136392	SNCA/PDK2/TCF7L2/SLC7A11	4
GO:0070341	BP	GO:0070341	fat cell proliferation	4/451	14/18870	0.000266427683495489	0.000266427683495489	0.000605470073136392	TFDP1/E2F1/TREM2/FTO	4
GO:0097202	BP	GO:0097202	activation of cysteine-type endopeptidase activity	4/451	14/18870	0.000266427683495489	0.000266427683495489	0.000605470073136392	BAD/RIPK2/BAK1/LGMN	4
GO:0098792	BP	GO:0098792	xenophagy	4/451	14/18870	0.000266427683495489	0.000266427683495489	0.000605470073136392	LRSAM1/LGALS8/RIPK2/OPTN	4
GO:0098883	BP	GO:0098883	synapse pruning	4/451	14/18870	0.000266427683495489	0.000266427683495489	0.000605470073136392	CX3CR1/TREM2/CX3CL1/ITGB1	4
GO:1903894	BP	GO:1903894	regulation of IRE1-mediated unfolded protein response	4/451	14/18870	0.000266427683495489	0.000266427683495489	0.000605470073136392	BAX/DDRGK1/PTPN1/BAK1	4
GO:1902993	BP	GO:1902993	positive regulation of amyloid precursor protein catabolic process	5/451	25/18870	0.000272898307986274	0.000272898307986274	0.000619599051411928	CASP3/IFNGR1/GSK3A/TNF/IFNG	5
GO:0060560	BP	GO:0060560	developmental growth involved in morphogenesis	16/451	244/18870	0.000273389992310717	0.000273389992310717	0.000620139588065418	AURKA/C9orf72/SFRP2/CXCL12/SEMA7A/ITGB1/YAP1/CDK5/ITGA4/MAPT/CDH1/NDEL1/SFRP1/CXCR4/DCC/FN1	16
GO:0007204	BP	GO:0007204	positive regulation of cytosolic calcium ion concentration	13/451	173/18870	0.000275299795046422	0.000275299795046422	0.000623892906582935	CAV1/CX3CR1/ITPR3/BAX/LPAR2/JAK2/LPAR1/BAK1/P2RX4/CXCR4/CCR7/CXCR3/CCR4	13
GO:0048880	BP	GO:0048880	sensory system development	22/451	401/18870	0.000280388799722634	0.000280388799722634	0.000634837409118596	GRHL2/TCIRG1/CASP2/BAX/CRYAB/EGFR/INHBA/ZEB1/EPHA2/TWIST1/BMP6/SKIL/HIPK2/KDR/HDAC1/NTRK2/BMPR1B/RET/BAK1/POU4F1/SLC7A11/FASLG	22
GO:0031348	BP	GO:0031348	negative regulation of defense response	19/451	321/18870	0.000282616460490684	0.000282616460490684	0.000639289193943092	PARP1/PBK/SIRPA/YWHAZ/PRKDC/TGFB1/TREM2/ELANE/CX3CL1/TNFRSF1B/FYN/NT5E/CPTP/SHARPIN/HGF/NLRP3/IGF1/SRC/FOXP3	19
GO:0042698	BP	GO:0042698	ovulation cycle	8/451	71/18870	0.000284946678520795	0.000284946678520795	0.000642616049770207	CASP2/CASP3/INHBA/SGPL1/IGF1R/STAT5B/SRC/BMPR1B	8
GO:0048002	BP	GO:0048002	antigen processing and presentation of peptide antigen	8/451	71/18870	0.000284946678520795	0.000284946678520795	0.000642616049770207	PIKFYVE/TREM2/CTSD/PYCARD/CALR/CTSV/LGMN/SLC11A1	8
GO:0061614	BP	GO:0061614	miRNA transcription	8/451	71/18870	0.000284946678520795	0.000284946678520795	0.000642616049770207	JUN/TGFB1/SMAD4/EGFR/TWIST1/SREBF1/NFATC4/TNF	8
GO:0010883	BP	GO:0010883	regulation of lipid storage	7/451	54/18870	0.000285401196103281	0.000285401196103281	0.000642616049770207	TREM2/SREBF1/ITGB3/FBXW7/IL6/TNF/FTO	7
GO:0097479	BP	GO:0097479	synaptic vesicle localization	7/451	54/18870	0.000285401196103281	0.000285401196103281	0.000642616049770207	AP3M2/RAB3A/CDK5/PTEN/SNCA/LRRK2/CDH2	7
GO:0032984	BP	GO:0032984	protein-containing complex disassembly	16/451	245/18870	0.000286218654520003	0.000286218654520003	0.000643863781968689	KIF2C/CHMP2A/CIB1/ZMPSTE24/UBQLN4/PIK3CA/CHMP4C/CHMP4B/PPP1CA/VAMP8/FYCO1/IGF1R/HMGA1/ADRB2/CLN3/TNF	16
GO:1903169	BP	GO:1903169	regulation of calcium ion transmembrane transport	13/451	174/18870	0.000291208146209449	0.000291208146209449	0.000654485800739697	CAV1/PRKD1/BAX/HRC/PRNP/CX3CL1/FYN/ITGB3/SNCA/BAK1/ATP2A1/P2RX4/CEMIP	13
GO:0045621	BP	GO:0045621	positive regulation of lymphocyte differentiation	11/451	130/18870	0.000291523787421589	0.000291523787421589	0.000654593550993525	PRKDC/BAD/GLI2/IL7/STAT5B/RIPK2/NLRP3/IL18/FOXP3/CD27/IFNG	11
GO:0043620	BP	GO:0043620	regulation of DNA-templated transcription in response to stress	6/451	39/18870	0.00030128931323414	0.00030128931323414	0.000675281079302337	JUN/HMOX1/NFE2L2/MUC1/CREB3L1/ATF3	6
GO:0051438	BP	GO:0051438	regulation of ubiquitin-protein transferase activity	6/451	39/18870	0.00030128931323414	0.00030128931323414	0.000675281079302337	UBE2C/PLK1/PIN1/RPL11/PTEN/FBXW7	6
GO:0051650	BP	GO:0051650	establishment of vesicle localization	14/451	198/18870	0.000304305697938662	0.000304305697938662	0.000681417135445838	CHMP2A/TCIRG1/AP3M2/AP1M2/RAB3A/FYCO1/CDK5/ITGA4/SNCA/LRRK2/NDEL1/MAPK15/CLN3/IFNG	14
GO:0010469	BP	GO:0010469	regulation of signaling receptor activity	10/451	110/18870	0.000306637076686846	0.000306637076686846	0.000686009466117921	CBL/PLAU/SERPINE1/ITGB1/JAK2/HDAC1/ADRB2/FBXW7/TNF/IFNG	10
GO:0043487	BP	GO:0043487	regulation of RNA stability	16/451	247/18870	0.000313445622393764	0.000313445622393764	0.000699872799392086	E2F1/FASTK/NANOS3/YBX3/TNFRSF1B/PRKCA/TRAF2/TRAF5/MYD88/SLC11A1/GDNF/ELAVL1/YTHDF1/FTO/IGF2BP3/IGF2BP1	16
GO:0002562	BP	GO:0002562	somatic diversification of immune receptors via germline recombination within a single locus	8/451	72/18870	0.000313978664608895	0.000313978664608895	0.000699872799392086	HMGB2/MSH2/PRKDC/TFRC/MSH6/TGFB1/ATM/FOXP3	8
GO:0016444	BP	GO:0016444	somatic cell DNA recombination	8/451	72/18870	0.000313978664608895	0.000313978664608895	0.000699872799392086	HMGB2/MSH2/PRKDC/TFRC/MSH6/TGFB1/ATM/FOXP3	8
GO:0070527	BP	GO:0070527	platelet aggregation	8/451	72/18870	0.000313978664608895	0.000313978664608895	0.000699872799392086	PPIA/PRKCA/HSPB1/TLN1/JAK2/ITGB3/IL6/SLC7A11	8
GO:0050866	BP	GO:0050866	negative regulation of cell activation	15/451	223/18870	0.0003212468463469	0.0003212468463469	0.000715421746777728	CASP3/TREM2/PRNP/CX3CL1/INHBA/JAK3/ATM/FER/PRDX2/SFRP1/LAPTM5/CD84/FOXP3/CLNK/FN1	15
GO:0002220	BP	GO:0002220	innate immune response activating cell surface receptor signaling pathway	9/451	91/18870	0.000325517122074016	0.000325517122074016	0.000724272089055064	TREM2/FYN/PIK3R1/RIPK2/TLR4/CD14/SRC/PAK3/MYD88	9
GO:0010717	BP	GO:0010717	regulation of epithelial to mesenchymal transition	10/451	111/18870	0.000329952173444611	0.000329952173444611	0.000732806442862307	EZH2/PTK2/TGFB1/SMAD4/SFRP2/TWIST1/PTEN/SFRP1/TCF7L2/IL6	10
GO:1902106	BP	GO:1902106	negative regulation of leukocyte differentiation	10/451	111/18870	0.000329952173444611	0.000329952173444611	0.000732806442862307	INHBA/JAK3/GPR137/PIK3R1/PRDX2/TLR4/FBXW7/TLR3/SFRP1/FOXP3	10
GO:0002726	BP	GO:0002726	positive regulation of T cell cytokine production	5/451	26/18870	0.000331291065554944	0.000331291065554944	0.000733116594697915	IL1R1/TRAF2/NLRP3/IL6/IL18	5
GO:0060333	BP	GO:0060333	type II interferon-mediated signaling pathway	5/451	26/18870	0.000331291065554944	0.000331291065554944	0.000733116594697915	IFNGR1/JAK1/JAK2/STAT1/IFNG	5
GO:0060561	BP	GO:0060561	apoptotic process involved in morphogenesis	5/451	26/18870	0.000331291065554944	0.000331291065554944	0.000733116594697915	PPP2R1B/BAX/CRYAB/TNFRSF1B/BAK1	5
GO:1905523	BP	GO:1905523	positive regulation of macrophage migration	5/451	26/18870	0.000331291065554944	0.000331291065554944	0.000733116594697915	CX3CR1/PTK2/TREM2/CX3CL1/P2RX4	5
GO:0000266	BP	GO:0000266	mitochondrial fission	6/451	40/18870	0.000347388504907428	0.000347388504907428	0.000765966016705382	DCN/PGAM5/AURKA/KDR/MAPT/LRRK2	6
GO:0001953	BP	GO:0001953	negative regulation of cell-matrix adhesion	6/451	40/18870	0.000347388504907428	0.000347388504907428	0.000765966016705382	SERPINE1/ACER2/PIK3R1/PTEN/CDKN2A/SRC	6
GO:0032728	BP	GO:0032728	positive regulation of interferon-beta production	6/451	40/18870	0.000347388504907428	0.000347388504907428	0.000765966016705382	HMGB2/DDX3X/PTPN11/RIPK2/TLR4/TLR3	6
GO:2000677	BP	GO:2000677	regulation of transcription regulatory region DNA binding	6/451	40/18870	0.000347388504907428	0.000347388504907428	0.000765966016705382	TGFB1/TWIST1/DDRGK1/IGF1/POU4F1/IFNG	6
GO:0030879	BP	GO:0030879	mammary gland development	11/451	133/18870	0.000355094489057118	0.000355094489057118	0.000779679210531517	CAV1/BRCA2/BAX/MSX1/EPHA2/GLI2/STAT5B/ATP7B/JAK2/CCND1/SRC	11
GO:0010226	BP	GO:0010226	response to lithium ion	4/451	15/18870	0.000356477524539614	0.000356477524539614	0.000779679210531517	CALR/GSK3A/CDH1/NFATC4	4
GO:0036446	BP	GO:0036446	myofibroblast differentiation	4/451	15/18870	0.000356477524539614	0.000356477524539614	0.000779679210531517	PARP1/TGFB1/ZEB2/TP53INP1	4
GO:0043201	BP	GO:0043201	response to leucine	4/451	15/18870	0.000356477524539614	0.000356477524539614	0.000779679210531517	PIK3CA/RRAGD/SESN1/SESN3	4
GO:0048308	BP	GO:0048308	organelle inheritance	4/451	15/18870	0.000356477524539614	0.000356477524539614	0.000779679210531517	PLK1/YWHAZ/PDCD10/PLK3	4
GO:0048313	BP	GO:0048313	Golgi inheritance	4/451	15/18870	0.000356477524539614	0.000356477524539614	0.000779679210531517	PLK1/YWHAZ/PDCD10/PLK3	4
GO:0050966	BP	GO:0050966	detection of mechanical stimulus involved in sensory perception of pain	4/451	15/18870	0.000356477524539614	0.000356477524539614	0.000779679210531517	CXCL12/FYN/CXCR4/TNF	4
GO:0071732	BP	GO:0071732	cellular response to nitric oxide	4/451	15/18870	0.000356477524539614	0.000356477524539614	0.000779679210531517	AIFM1/FOXO1/CFLAR/TRAF2	4
GO:1902065	BP	GO:1902065	response to L-glutamate	4/451	15/18870	0.000356477524539614	0.000356477524539614	0.000779679210531517	AIFM1/FYN/IGF1R/TNF	4
GO:0048168	BP	GO:0048168	regulation of neuronal synaptic plasticity	7/451	56/18870	0.000358731306973788	0.000358731306973788	0.000782508874689055	KRAS/HRAS/RAB3A/RAB8A/SNCA/KIT/CLN3	7
GO:0050832	BP	GO:0050832	defense response to fungus	7/451	56/18870	0.000358731306973788	0.000358731306973788	0.000782508874689055	CX3CR1/ELANE/S100A9/S100A8/GAPDH/MPO/ZBP1	7
GO:0070542	BP	GO:0070542	response to fatty acid	7/451	56/18870	0.000358731306973788	0.000358731306973788	0.000782508874689055	PIK3CA/FOXO1/PTGS2/SREBF1/CDK4/SRC/AKR1C1	7
GO:0002695	BP	GO:0002695	negative regulation of leukocyte activation	14/451	202/18870	0.000372932866598609	0.000372932866598609	0.000812038289458283	CASP3/PRNP/CX3CL1/INHBA/JAK3/ATM/FER/PRDX2/SFRP1/LAPTM5/CD84/FOXP3/CLNK/FN1	14
GO:0050728	BP	GO:0050728	negative regulation of inflammatory response	14/451	202/18870	0.000372932866598609	0.000372932866598609	0.000812038289458283	PBK/SIRPA/TREM2/ELANE/CX3CL1/TNFRSF1B/FYN/NT5E/SHARPIN/HGF/NLRP3/IGF1/SRC/FOXP3	14
GO:0048565	BP	GO:0048565	digestive tract development	11/451	134/18870	0.000378715817664841	0.000378715817664841	0.00082389665146603	SFRP2/EGFR/GLI2/YAP1/SRC/RET/SFRP1/KIT/PTK6/CXCL8/TNF	11
GO:0032007	BP	GO:0032007	negative regulation of TOR signaling	8/451	74/18870	0.000379291808913511	0.000379291808913511	0.000824416254602185	YWHAZ/NPRL2/WDR24/ATM/GSK3A/SESN1/EPM2A/SESN3	8
GO:0032436	BP	GO:0032436	positive regulation of proteasomal ubiquitin-dependent protein catabolic process	9/451	93/18870	0.000383076673836017	0.000383076673836017	0.000830428437216375	CAV1/PLK1/AURKA/PLK3/DDRGK1/STUB1/NFE2L2/GSK3A/LRRK2	9
GO:0043502	BP	GO:0043502	regulation of muscle adaptation	9/451	93/18870	0.000383076673836017	0.000383076673836017	0.000830428437216375	PARP1/SMAD4/TNFRSF1B/FOXO1/PRKCA/GSK3A/IGF1/P2RX4/PRKAG3	9
GO:1904705	BP	GO:1904705	regulation of vascular associated smooth muscle cell proliferation	9/451	93/18870	0.000383076673836017	0.000383076673836017	0.000830428437216375	JUN/SOD2/PTEN/JAK2/IGF1/MAP3K5/SRC/MMP9/TNF	9
GO:0120032	BP	GO:0120032	regulation of plasma membrane bounded cell projection assembly	14/451	203/18870	0.000392022723441529	0.000392022723441529	0.000849068842063001	CAV1/PIK3CA/HRAS/ICAM1/EPHA2/YAP1/FER/PIK3R1/LPAR1/NDEL1/MAPK15/KIT/CLN3/CCR7	14
GO:0032740	BP	GO:0032740	positive regulation of interleukin-17 production	5/451	27/18870	0.000398667367627122	0.000398667367627122	0.000859819255915081	TGFB1/JAK2/IL6/MYD88/IL18	5
GO:0042104	BP	GO:0042104	positive regulation of activated T cell proliferation	5/451	27/18870	0.000398667367627122	0.000398667367627122	0.000859819255915081	PYCARD/STAT5B/IGF1/IL18/IGFBP2	5
GO:0045742	BP	GO:0045742	positive regulation of epidermal growth factor receptor signaling pathway	5/451	27/18870	0.000398667367627122	0.000398667367627122	0.000859819255915081	CBL/PLAUR/MMP9/PTK6/FASLG	5
GO:0045940	BP	GO:0045940	positive regulation of steroid metabolic process	5/451	27/18870	0.000398667367627122	0.000398667367627122	0.000859819255915081	BMP6/SREBF1/IGF1R/TNF/IFNG	5
GO:0021700	BP	GO:0021700	developmental maturation	19/451	330/18870	0.000398744418595487	0.000398744418595487	0.000859819255915081	AURKA/CX3CR1/BRCA2/YWHAZ/CX3CL1/ATP6AP1/FGFR3/RAB3A/ABHD2/ATP6V1H/PTEN/KDR/IGF1/CDK5R1/RET/NR4A2/LRRK2/RYR1/NFATC4	19
GO:0042733	BP	GO:0042733	embryonic digit morphogenesis	7/451	57/18870	0.000400662799736816	0.000400662799736816	0.000863194698621491	GRHL2/BAX/MSX1/SMAD4/SFRP2/TWIST1/HDAC1	7
GO:0030902	BP	GO:0030902	hindbrain development	12/451	157/18870	0.000401587559089752	0.000401587559089752	0.000864425407492118	EZH2/PTPN11/GLI2/ITGB1/HERC1/CDK5/IGF1R/LPAR1/CDK5R1/POU4F1/CD3E/SSTR3	12
GO:0090287	BP	GO:0090287	regulation of cellular response to growth factor stimulus	20/451	357/18870	0.000402189400628416	0.000402189400628416	0.000864959475683757	DCN/TGFB1/PIN1/MSX1/SMAD4/SFRP2/ZEB2/ZEB1/CFLAR/STUB1/SKIL/BRMS1/HIPK2/KDR/ITGA8/ITGB3/HDAC1/PTPN1/CREB3L1/SFRP1	20
GO:0022037	BP	GO:0022037	metencephalon development	10/451	114/18870	0.000408947256912899	0.000408947256912899	0.000878720264368387	EZH2/PTPN11/GLI2/HERC1/CDK5/IGF1R/LPAR1/CDK5R1/CD3E/SSTR3	10
GO:0021766	BP	GO:0021766	hippocampus development	9/451	94/18870	0.000414855897700143	0.000414855897700143	0.000890633751081217	EZH2/FEZ1/CASP3/CDK5/IGF1R/PTEN/HDAC1/CDK5R1/SCN2A	9
GO:0001707	BP	GO:0001707	mesoderm formation	8/451	75/18870	0.000415864615247994	0.000415864615247994	0.000892016159945604	SFRP2/INHBA/EPHA2/ITGB1/ITGA8/ITGB3/ITGB4/EYA2	8
GO:0051146	BP	GO:0051146	striated muscle cell differentiation	18/451	305/18870	0.000420076590894205	0.000420076590894205	0.000900261008946204	EZH2/PRKD1/ZMPSTE24/KRAS/TGFB1/CASP3/MSX1/SMAD4/KRT8/CFLAR/ITGB1/CALR/DOCK1/GSK3A/IGF1/CEACAM5/RYR1/CDH2	18
GO:0007179	BP	GO:0007179	transforming growth factor beta receptor signaling pathway	15/451	229/18870	0.000425688436464092	0.000425688436464092	0.000911488835750839	PARP1/JUN/PTK2/TGFB1/PIN1/SMAD4/ZEB2/ZEB1/STUB1/SKIL/BRMS1/HIPK2/ITGA8/HDAC1/SRC	15
GO:0046631	BP	GO:0046631	alpha-beta T cell activation	13/451	181/18870	0.000426130387108346	0.000426130387108346	0.000911636864440473	TCIRG1/BCL3/JAK3/JAK1/JAK2/RIPK2/NLRP3/IL6/IL6R/CD3E/IL18/FOXP3/IFNG	13
GO:0048640	BP	GO:0048640	negative regulation of developmental growth	10/451	115/18870	0.000438539073336063	0.000438539073336063	0.000937363146263962	MAPK11/SEMA7A/FGFR3/CDK5/PTEN/GSK3A/ADRB2/CDH1/LGMN/DCC	10
GO:0061756	BP	GO:0061756	leukocyte adhesion to vascular endothelial cell	7/451	58/18870	0.000446421371627708	0.000446421371627708	0.000953377932697004	CX3CR1/ELANE/CXCL12/ITGB1/ITGA4/IL6/TNF	7
GO:0045638	BP	GO:0045638	negative regulation of myeloid cell differentiation	9/451	95/18870	0.000448773632419961	0.000448773632419961	0.000956730278632193	CIB1/INHBA/GPR137/PIK3R1/STAT5B/TLR4/FBXW7/TLR3/SFRP1	9
GO:1990874	BP	GO:1990874	vascular associated smooth muscle cell proliferation	9/451	95/18870	0.000448773632419961	0.000448773632419961	0.000956730278632193	JUN/SOD2/PTEN/JAK2/IGF1/MAP3K5/SRC/MMP9/TNF	9
GO:0032733	BP	GO:0032733	positive regulation of interleukin-10 production	6/451	42/18870	0.000456027781389373	0.000456027781389373	0.000969659072006877	BCL3/TREM2/PYCARD/HGF/TLR4/IL6	6
GO:0071364	BP	GO:0071364	cellular response to epidermal growth factor stimulus	6/451	42/18870	0.000456027781389373	0.000456027781389373	0.000969659072006877	PTPN11/EGFR/SNAI2/CFLAR/STAT5B/EEF1A1	6
GO:0071634	BP	GO:0071634	regulation of transforming growth factor beta production	6/451	42/18870	0.000456027781389373	0.000456027781389373	0.000969659072006877	LAPTM4B/SMAD4/CX3CL1/PTGS2/FOXP3/FN1	6
GO:0006750	BP	GO:0006750	glutathione biosynthetic process	4/451	16/18870	0.000466371284413671	0.000466371284413671	0.000984801830463556	GSS/NFE2L2/CHAC1/SLC7A11	4
GO:0010715	BP	GO:0010715	regulation of extracellular matrix disassembly	4/451	16/18870	0.000466371284413671	0.000466371284413671	0.000984801830463556	LRP1/TGFB1/DPP4/IL6	4
GO:0023035	BP	GO:0023035	CD40 signaling pathway	4/451	16/18870	0.000466371284413671	0.000466371284413671	0.000984801830463556	FANCD2/TREM2/ITGB1/SHARPIN	4
GO:0034112	BP	GO:0034112	positive regulation of homotypic cell-cell adhesion	4/451	16/18870	0.000466371284413671	0.000466371284413671	0.000984801830463556	PLAUR/JAK1/JAK2/IL6	4
GO:0034349	BP	GO:0034349	glial cell apoptotic process	4/451	16/18870	0.000466371284413671	0.000466371284413671	0.000984801830463556	CASP3/TREM2/PRKCA/TRAF2	4
GO:0045579	BP	GO:0045579	positive regulation of B cell differentiation	4/451	16/18870	0.000466371284413671	0.000466371284413671	0.000984801830463556	BAD/IL7/STAT5B/CD27	4
GO:0047484	BP	GO:0047484	regulation of response to osmotic stress	4/451	16/18870	0.000466371284413671	0.000466371284413671	0.000984801830463556	BAD/YBX3/PTGS2/CLN3	4
GO:2000696	BP	GO:2000696	regulation of epithelial cell differentiation involved in kidney development	4/451	16/18870	0.000466371284413671	0.000466371284413671	0.000984801830463556	YAP1/STAT1/MMP9/GDNF	4
GO:0045582	BP	GO:0045582	positive regulation of T cell differentiation	10/451	116/18870	0.000469888509957739	0.000469888509957739	0.000991372788367312	BAD/GLI2/IL7/STAT5B/RIPK2/NLRP3/IL18/FOXP3/CD27/IFNG	10
GO:0001659	BP	GO:0001659	temperature homeostasis	13/451	183/18870	0.000473259653476961	0.000473259653476961	0.000997624478245898	CAV1/PGAM5/FOXO1/PTGS2/IGF1R/JAK2/LEPR/TLR4/ADRB2/CXCR4/IL18/TNF/FTO	13
GO:0007032	BP	GO:0007032	endosome organization	9/451	96/18870	0.00048493832557009	0.00048493832557009	0.00102136246457167	LAPTM4B/CHMP2A/CHMP4C/ATP6AP1/CHMP4B/ATP6V0C/ATP6V1H/ATP6V0B/FASLG	9
GO:0002886	BP	GO:0002886	regulation of myeloid leukocyte mediated immunity	7/451	59/18870	0.000496255172487769	0.000496255172487769	0.00104250385755931	CX3CR1/STXBP2/FES/VAMP8/FER/UNC13D/CD84	7
GO:0010718	BP	GO:0010718	positive regulation of epithelial to mesenchymal transition	7/451	59/18870	0.000496255172487769	0.000496255172487769	0.00104250385755931	EZH2/PTK2/TGFB1/SMAD4/TWIST1/TCF7L2/IL6	7
GO:0031638	BP	GO:0031638	zymogen activation	7/451	59/18870	0.000496255172487769	0.000496255172487769	0.00104250385755931	BAD/PLAU/SERPINE1/PLAUR/RIPK2/BAK1/LGMN	7
GO:0048332	BP	GO:0048332	mesoderm morphogenesis	8/451	77/18870	0.000497611581945894	0.000497611581945894	0.00104445602426954	SFRP2/INHBA/EPHA2/ITGB1/ITGA8/ITGB3/ITGB4/EYA2	8
GO:0001654	BP	GO:0001654	eye development	21/451	391/18870	0.000506582142688906	0.000506582142688906	0.00106187169509888	GRHL2/TCIRG1/CASP2/BAX/CRYAB/EGFR/INHBA/ZEB1/EPHA2/TWIST1/BMP6/SKIL/HIPK2/KDR/HDAC1/NTRK2/BMPR1B/RET/BAK1/SLC7A11/FASLG	21
GO:0032886	BP	GO:0032886	regulation of microtubule-based process	16/451	258/18870	0.00050677746653955	0.00050677746653955	0.00106187169509888	PLK1/AURKA/BRCA1/FEZ1/CLTC/CHMP2A/CIB1/CHMP4C/FES/MET/CHMP4B/ARHGEF7/SNCA/MAPT/CDK5R1/MAPK15	16
GO:0035270	BP	GO:0035270	endocrine system development	11/451	139/18870	0.00051755795198172	0.00051755795198172	0.00108260512579671	BAD/SMAD4/BMP6/GLI2/HIPK2/GSK3A/CDH1/BAK1/IL6/IL6R/CDH2	11
GO:0043467	BP	GO:0043467	regulation of generation of precursor metabolites and energy	11/451	139/18870	0.00051755795198172	0.00051755795198172	0.00108260512579671	PIK3CA/MLST8/PPP1CA/PRELID1/PHKG2/PHLDA2/GSK3A/IGF1/SNCA/TNF/IFNG	11
GO:0033003	BP	GO:0033003	regulation of mast cell activation	6/451	43/18870	0.00051942240785553	0.00051942240785553	0.00108557647633684	STXBP2/FES/VAMP8/FER/UNC13D/CD84	6
GO:0051147	BP	GO:0051147	regulation of muscle cell differentiation	12/451	162/18870	0.000532992658205649	0.000532992658205649	0.00111298660165556	EZH2/PRKD1/TGFB1/MAPK11/MSX1/SMAD4/ZEB1/SOD2/GSK3A/IGF1/CEACAM5/KIT	12
GO:0051928	BP	GO:0051928	positive regulation of calcium ion transport	10/451	118/18870	0.000538182866055923	0.000538182866055923	0.00112286581448528	CAV1/BAX/MYLK/CXCL12/CX3CL1/SNCA/BAK1/ATP2A1/P2RX4/CEMIP	10
GO:0002200	BP	GO:0002200	somatic diversification of immune receptors	8/451	78/18870	0.000543109273452052	0.000543109273452052	0.0011312138816723	HMGB2/MSH2/PRKDC/TFRC/MSH6/TGFB1/ATM/FOXP3	8
GO:0032720	BP	GO:0032720	negative regulation of tumor necrosis factor production	8/451	78/18870	0.000543109273452052	0.000543109273452052	0.0011312138816723	SIRPA/BCL3/TREM2/CX3CL1/TWIST1/TLR4/IGF1/FOXP3	8
GO:0000086	BP	GO:0000086	G2/M transition of mitotic cell cycle	11/451	140/18870	0.000549891836735202	0.000549891836735202	0.00114061401063808	PLK1/AURKA/SKP2/BRCA1/MELK/CHMP4C/PLK3/ATM/CDK4/CHEK2/CCND1	11
GO:0034101	BP	GO:0034101	erythrocyte homeostasis	11/451	140/18870	0.000549891836735202	0.000549891836735202	0.00114061401063808	HMGB2/PRKDC/CASP3/HMOX1/INHBA/CFLAR/HIPK2/STAT5B/JAK2/STAT1/KIT	11
GO:0007566	BP	GO:0007566	embryo implantation	7/451	60/18870	0.000550421139012179	0.000550421139012179	0.00114061401063808	BSG/TIMP1/PTGS2/CALR/ITGB3/MMP9/ITGB4	7
GO:0046324	BP	GO:0046324	regulation of glucose import	7/451	60/18870	0.000550421139012179	0.000550421139012179	0.00114061401063808	PTPN11/PIK3R1/NFE2L2/GSK3A/IGF1/CLTCL1/TNF	7
GO:0070228	BP	GO:0070228	regulation of lymphocyte apoptotic process	7/451	60/18870	0.000550421139012179	0.000550421139012179	0.00114061401063808	BCL3/BAX/MIF/JAK3/PRELID1/NOC2L/CD27	7
GO:0071384	BP	GO:0071384	cellular response to corticosteroid stimulus	7/451	60/18870	0.000550421139012179	0.000550421139012179	0.00114061401063808	AIFM1/CFLAR/IGF1R/JAK2/GSK3A/PCK2/SSTR3	7
GO:0045165	BP	GO:0045165	cell fate commitment	17/451	286/18870	0.000555405382688243	0.000555405382688243	0.00114996809482133	PRKDC/CASP3/SMAD4/SFRP2/GLI2/IL7/ITGB1/JAK1/KDR/HDAC1/POU4F1/SFRP1/TCF7L2/EYA2/IL6/IL6R/FOXP3	17
GO:0043488	BP	GO:0043488	regulation of mRNA stability	15/451	235/18870	0.000557975831009908	0.000557975831009908	0.00115431281096804	E2F1/FASTK/NANOS3/YBX3/PRKCA/TRAF2/TRAF5/MYD88/SLC11A1/GDNF/ELAVL1/YTHDF1/FTO/IGF2BP3/IGF2BP1	15
GO:0016052	BP	GO:0016052	carbohydrate catabolic process	12/451	163/18870	0.00056320098038239	0.00056320098038239	0.0011605712802631	BAD/IDUA/MLST8/PPP1CA/PHKG2/GAPDH/FOXK2/GSK3A/IGF1/PRKAG3/MAN2B1/IFNG	12
GO:1902850	BP	GO:1902850	microtubule cytoskeleton organization involved in mitosis	12/451	163/18870	0.00056320098038239	0.00056320098038239	0.0011605712802631	BIRC5/PLK1/AURKA/CLTC/CHMP2A/CHMP4C/PLK3/CHMP4B/ITGB1/GPSM1/CHEK2/NDEL1	12
GO:1903844	BP	GO:1903844	regulation of cellular response to transforming growth factor beta stimulus	12/451	163/18870	0.00056320098038239	0.00056320098038239	0.0011605712802631	TGFB1/PIN1/SMAD4/ZEB2/ZEB1/CFLAR/STUB1/SKIL/BRMS1/HIPK2/ITGA8/HDAC1	12
GO:0010800	BP	GO:0010800	positive regulation of peptidyl-threonine phosphorylation	5/451	29/18870	0.000563848793329719	0.000563848793329719	0.0011605712802631	PLK1/TGFB1/GSK3A/RIPK2/CEMIP	5
GO:0097421	BP	GO:0097421	liver regeneration	5/451	29/18870	0.000563848793329719	0.000563848793329719	0.0011605712802631	EZH2/AURKA/CCND1/IL6/TNF	5
GO:1901186	BP	GO:1901186	positive regulation of ERBB signaling pathway	5/451	29/18870	0.000563848793329719	0.000563848793329719	0.0011605712802631	CBL/PLAUR/MMP9/PTK6/FASLG	5
GO:1990748	BP	GO:1990748	cellular detoxification	10/451	119/18870	0.000575295061428143	0.000575295061428143	0.00118313525536504	S100A9/PTGS2/SOD2/TP53INP1/NFE2L2/PRDX4/PRDX2/SESN1/MPO/SLC11A1	10
GO:0150063	BP	GO:0150063	visual system development	21/451	395/18870	0.000578043684751632	0.000578043684751632	0.00118778901342595	GRHL2/TCIRG1/CASP2/BAX/CRYAB/EGFR/INHBA/ZEB1/EPHA2/TWIST1/BMP6/SKIL/HIPK2/KDR/HDAC1/NTRK2/BMPR1B/RET/BAK1/SLC7A11/FASLG	21
GO:0008361	BP	GO:0008361	regulation of cell size	13/451	187/18870	0.000580870812758375	0.000580870812758375	0.00119159563585103	PRKD1/LAMTOR4/CXCL12/AKT3/SEMA7A/CDK5/PTEN/MAPT/CDH1/RET/CLN3/DCC/FN1	13
GO:0098727	BP	GO:0098727	maintenance of cell number	13/451	187/18870	0.000580870812758375	0.000580870812758375	0.00119159563585103	EZH2/FANCD2/FOXO1/YAP1/BRMS1/HDAC1/IGF1/TPT1/SFRP1/KIT/CDH2/ELAVL1/IGF2BP1	13
GO:0006509	BP	GO:0006509	membrane protein ectodomain proteolysis	6/451	44/18870	0.000589462860703401	0.000589462860703401	0.00120618562027219	TIMP1/TNFRSF1B/TIMP3/TNF/IFNG/PRTN3	6
GO:1903573	BP	GO:1903573	negative regulation of response to endoplasmic reticulum stress	6/451	44/18870	0.000589462860703401	0.000589462860703401	0.00120618562027219	PPP1R15A/DDRGK1/PTPN1/CREB3L1/LRRK2/BCL2L1	6
GO:2000516	BP	GO:2000516	positive regulation of CD4-positive, alpha-beta T cell activation	6/451	44/18870	0.000589462860703401	0.000589462860703401	0.00120618562027219	RIPK2/NLRP3/CD3E/IL18/FOXP3/IFNG	6
GO:0002730	BP	GO:0002730	regulation of dendritic cell cytokine production	4/451	17/18870	0.000598418477043795	0.000598418477043795	0.00121839355113961	JAK3/TLR4/TLR3/KIT	4
GO:0031573	BP	GO:0031573	mitotic intra-S DNA damage checkpoint signaling	4/451	17/18870	0.000598418477043795	0.000598418477043795	0.00121839355113961	MSH2/FANCD2/RAD9A/CHEK2	4
GO:0033631	BP	GO:0033631	cell-cell adhesion mediated by integrin	4/451	17/18870	0.000598418477043795	0.000598418477043795	0.00121839355113961	DPP4/ITGB1/ITGA4/CD3E	4
GO:0036005	BP	GO:0036005	response to macrophage colony-stimulating factor	4/451	17/18870	0.000598418477043795	0.000598418477043795	0.00121839355113961	TREM2/FER/TLR4/TNF	4
GO:0090399	BP	GO:0090399	replicative senescence	4/451	17/18870	0.000598418477043795	0.000598418477043795	0.00121839355113961	SERPINE1/ATM/CDKN2A/CHEK2	4
GO:1901096	BP	GO:1901096	regulation of autophagosome maturation	4/451	17/18870	0.000598418477043795	0.000598418477043795	0.00121839355113961	UBQLN4/FYCO1/ADRB2/CLN3	4
GO:0003300	BP	GO:0003300	cardiac muscle hypertrophy	9/451	99/18870	0.000608050609324898	0.000608050609324898	0.00123414867823672	PARP1/EZH2/SMAD4/TNFRSF1B/FOXO1/PRKCA/GSK3A/IGF1/P2RX4	9
GO:0098869	BP	GO:0098869	cellular oxidant detoxification	9/451	99/18870	0.000608050609324898	0.000608050609324898	0.00123414867823672	S100A9/PTGS2/SOD2/TP53INP1/NFE2L2/PRDX4/PRDX2/SESN1/MPO	9
GO:0006611	BP	GO:0006611	protein export from nucleus	7/451	61/18870	0.000609184925484347	0.000609184925484347	0.00123414867823672	PRKD1/PTPN11/TGFB1/SFN/CDK5/CALR/STRADB	7
GO:0022029	BP	GO:0022029	telencephalon cell migration	7/451	61/18870	0.000609184925484347	0.000609184925484347	0.00123414867823672	CXCL12/EGFR/CDK5/CDK5R1/LRRK2/NDEL1/CXCR4	7
GO:0045599	BP	GO:0045599	negative regulation of fat cell differentiation	7/451	61/18870	0.000609184925484347	0.000609184925484347	0.00123414867823672	E2F1/TGFB1/FOXO1/SOD2/YAP1/IL6/TNF	7
GO:0090497	BP	GO:0090497	mesenchymal cell migration	7/451	61/18870	0.000609184925484347	0.000609184925484347	0.00123414867823672	SEMA7A/TWIST1/KITLG/RET/FN1/CDH2/GDNF	7
GO:0000910	BP	GO:0000910	cytokinesis	13/451	188/18870	0.000610789571358085	0.000610789571358085	0.00123535255257919	BIRC5/PLK1/AURKA/BRCA2/CHMP2A/PIN1/CHMP4C/PLK3/CHMP4B/SH3GLB1/ARF1/IGF1R/BCL2L1	13
GO:0030324	BP	GO:0030324	lung development	13/451	188/18870	0.000610789571358085	0.000610789571358085	0.00123535255257919	GRHL2/KRAS/GLI2/RAB3A/PPP1CA/YAP1/SREBF1/HIPK2/KDR/ELK1/FBXW7/SLC7A11/TNF	13
GO:1904062	BP	GO:1904062	regulation of monoatomic cation transmembrane transport	18/451	315/18870	0.000614118602214524	0.000614118602214524	0.00124105916741569	CAV1/PRKD1/TCIRG1/BAX/TREM2/HRC/PRNP/CX3CL1/FYN/ITGB1/ITGB3/SNCA/MMP9/BAK1/ATP2A1/P2RX4/IFNG/CEMIP	18
GO:0051899	BP	GO:0051899	membrane depolarization	8/451	80/18870	0.00064420192007695	0.00064420192007695	0.00129970562822542	DCN/PARP1/CAV1/KDR/SRC/BOK/LRRK2/P2RX4	8
GO:1903556	BP	GO:1903556	negative regulation of tumor necrosis factor superfamily cytokine production	8/451	80/18870	0.00064420192007695	0.00064420192007695	0.00129970562822542	SIRPA/BCL3/TREM2/CX3CL1/TWIST1/TLR4/IGF1/FOXP3	8
GO:0043010	BP	GO:0043010	camera-type eye development	19/451	344/18870	0.000661559170227945	0.000661559170227945	0.00132740159063979	GRHL2/TCIRG1/CASP2/BAX/CRYAB/EGFR/INHBA/ZEB1/EPHA2/TWIST1/SKIL/HIPK2/KDR/HDAC1/NTRK2/BMPR1B/RET/BAK1/SLC7A11	19
GO:0045216	BP	GO:0045216	cell-cell junction organization	14/451	214/18870	0.000663447226384785	0.000663447226384785	0.00132740159063979	CAV1/GRHL2/TGFB1/SNAI2/EPHA2/PRKCA/BMP6/FER/TLN1/CDH1/SRC/TNF/PRTN3/CDH2	14
GO:0060541	BP	GO:0060541	respiratory system development	14/451	214/18870	0.000663447226384785	0.000663447226384785	0.00132740159063979	GRHL2/KRAS/MSX1/GLI2/RAB3A/PPP1CA/YAP1/SREBF1/HIPK2/KDR/ELK1/FBXW7/SLC7A11/TNF	14
GO:0010039	BP	GO:0010039	response to iron ion	5/451	30/18870	0.000663466624544236	0.000663466624544236	0.00132740159063979	TFRC/HMOX1/BMP6/SNCA/TF	5
GO:0010575	BP	GO:0010575	positive regulation of vascular endothelial growth factor production	5/451	30/18870	0.000663466624544236	0.000663466624544236	0.00132740159063979	BRCA1/TGFB1/PTGS2/IL6/NOX1	5
GO:0030262	BP	GO:0030262	apoptotic nuclear changes	5/451	30/18870	0.000663466624544236	0.000663466624544236	0.00132740159063979	AIFM1/BAX/SHARPIN/ST20/IL6	5
GO:0032607	BP	GO:0032607	interferon-alpha production	5/451	30/18870	0.000663466624544236	0.000663466624544236	0.00132740159063979	DDX3X/RIPK2/TLR4/STAT1/TLR3	5
GO:0032647	BP	GO:0032647	regulation of interferon-alpha production	5/451	30/18870	0.000663466624544236	0.000663466624544236	0.00132740159063979	DDX3X/RIPK2/TLR4/STAT1/TLR3	5
GO:0061098	BP	GO:0061098	positive regulation of protein tyrosine kinase activity	5/451	30/18870	0.000663466624544236	0.000663466624544236	0.00132740159063979	PRNP/ERBB3/PTPN1/FBXW7/SRC	5
GO:0048588	BP	GO:0048588	developmental cell growth	15/451	239/18870	0.000664447397623083	0.000664447397623083	0.00132740159063979	AURKA/C9orf72/CXCL12/SEMA7A/ITGB1/CDK5/ITGA4/GSK3A/IGF1/MAPT/CDH1/NDEL1/CXCR4/DCC/FN1	15
GO:0033173	BP	GO:0033173	calcineurin-NFAT signaling cascade	6/451	45/18870	0.000666615021799559	0.000666615021799559	0.00132740159063979	CIB1/PRNP/IGF1/ERBB3/NFATC4/TNF	6
GO:0033574	BP	GO:0033574	response to testosterone	6/451	45/18870	0.000666615021799559	0.000666615021799559	0.00132740159063979	CBL/CFLAR/CALR/IGF1R/ELK1/CA9	6
GO:0051602	BP	GO:0051602	response to electrical stimulus	6/451	45/18870	0.000666615021799559	0.000666615021799559	0.00132740159063979	SOD2/RAB3A/CALR/PTEN/CD14/SRC	6
GO:0071604	BP	GO:0071604	transforming growth factor beta production	6/451	45/18870	0.000666615021799559	0.000666615021799559	0.00132740159063979	LAPTM4B/SMAD4/CX3CL1/PTGS2/FOXP3/FN1	6
GO:0140894	BP	GO:0140894	endolysosomal toll-like receptor signaling pathway	6/451	45/18870	0.000666615021799559	0.000666615021799559	0.00132740159063979	CAV1/DDX3X/SRC/TLR3/MYD88/TNF	6
GO:1905521	BP	GO:1905521	regulation of macrophage migration	6/451	45/18870	0.000666615021799559	0.000666615021799559	0.00132740159063979	CX3CR1/PTK2/MIF/TREM2/CX3CL1/P2RX4	6
GO:1903053	BP	GO:1903053	regulation of extracellular matrix organization	7/451	62/18870	0.000672820818603448	0.000672820818603448	0.00133866880357656	LRP1/TGFB1/TNFRSF1B/DPP4/CFLAR/ITGB3/IL6	7
GO:0002040	BP	GO:0002040	sprouting angiogenesis	13/451	190/18870	0.000674542912725264	0.000674542912725264	0.00133991464898952	E2F2/CIB1/TGFB1/PDCD10/HMOX1/AKT3/EPHA2/PTGS2/ITGB1/JAK1/KDR/FBXW7/CREB3L1	13
GO:0017157	BP	GO:0017157	regulation of exocytosis	13/451	190/18870	0.000674542912725264	0.000674542912725264	0.00133991464898952	CHMP2A/STXBP2/FES/RAB3A/VAMP8/FER/CDK5/RAB8A/SNCA/UNC13D/LRRK2/CD84/IFNG	13
GO:0045913	BP	GO:0045913	positive regulation of carbohydrate metabolic process	8/451	81/18870	0.000700152404888791	0.000700152404888791	0.00138965655891717	PMAIP1/FOXO1/MLST8/PHKG2/IGF1/SNCA/SRC/IFNG	8
GO:0010573	BP	GO:0010573	vascular endothelial growth factor production	7/451	63/18870	0.000741611636679367	0.000741611636679367	0.00146955884330476	BRCA1/TGFB1/PTGS2/IL6/IL6R/TNF/NOX1	7
GO:0042058	BP	GO:0042058	regulation of epidermal growth factor receptor signaling pathway	7/451	63/18870	0.000741611636679367	0.000741611636679367	0.00146955884330476	CBL/EGFR/PLAUR/FER/MMP9/PTK6/FASLG	7
GO:0030323	BP	GO:0030323	respiratory tube development	13/451	192/18870	0.00074381510565223	0.00074381510565223	0.00147109730671284	GRHL2/KRAS/GLI2/RAB3A/PPP1CA/YAP1/SREBF1/HIPK2/KDR/ELK1/FBXW7/SLC7A11/TNF	13
GO:0002065	BP	GO:0002065	columnar/cuboidal epithelial cell differentiation	10/451	123/18870	0.000745574896934588	0.000745574896934588	0.00147109730671284	CAV1/TGFB1/BAD/SERPINE1/BMP6/YAP1/GSK3A/SRC/PTK6/CDH2	10
GO:0021761	BP	GO:0021761	limbic system development	10/451	123/18870	0.000745574896934588	0.000745574896934588	0.00147109730671284	EZH2/FEZ1/CASP3/BAX/CDK5/IGF1R/PTEN/HDAC1/CDK5R1/SCN2A	10
GO:0030282	BP	GO:0030282	bone mineralization	10/451	123/18870	0.000745574896934588	0.000745574896934588	0.00147109730671284	ZMPSTE24/TWIST1/PTGS2/BMP6/FGFR3/KL/ADRB2/IGF1/BMPR1B/MMP13	10
GO:0006984	BP	GO:0006984	ER-nucleus signaling pathway	6/451	46/18870	0.000751359447354183	0.000751359447354183	0.00147109730671284	PPP1R15A/SREBF1/NFE2L2/PTPN1/FBXW7/BOK	6
GO:0070849	BP	GO:0070849	response to epidermal growth factor	6/451	46/18870	0.000751359447354183	0.000751359447354183	0.00147109730671284	PTPN11/EGFR/SNAI2/CFLAR/STAT5B/EEF1A1	6
GO:0090224	BP	GO:0090224	regulation of spindle organization	6/451	46/18870	0.000751359447354183	0.000751359447354183	0.00147109730671284	PLK1/CLTC/CHMP2A/CHMP4C/CHMP4B/MAPK15	6
GO:1902116	BP	GO:1902116	negative regulation of organelle assembly	6/451	46/18870	0.000751359447354183	0.000751359447354183	0.00147109730671284	BRCA1/FEZ1/SMAD4/YAP1/LPAR1/LRRK2	6
GO:0002371	BP	GO:0002371	dendritic cell cytokine production	4/451	18/18870	0.000754959803048562	0.000754959803048562	0.00147109730671284	JAK3/TLR4/TLR3/KIT	4
GO:0002827	BP	GO:0002827	positive regulation of T-helper 1 type immune response	4/451	18/18870	0.000754959803048562	0.000754959803048562	0.00147109730671284	IL1R1/RIPK2/IL18/SLC11A1	4
GO:0010042	BP	GO:0010042	response to manganese ion	4/451	18/18870	0.000754959803048562	0.000754959803048562	0.00147109730671284	TFRC/PTGS2/SOD2/LRRK2	4
GO:0010522	BP	GO:0010522	regulation of calcium ion transport into cytosol	4/451	18/18870	0.000754959803048562	0.000754959803048562	0.00147109730671284	CAV1/BAX/BAK1/P2RX4	4
GO:0019184	BP	GO:0019184	nonribosomal peptide biosynthetic process	4/451	18/18870	0.000754959803048562	0.000754959803048562	0.00147109730671284	GSS/NFE2L2/CHAC1/SLC7A11	4
GO:0036003	BP	GO:0036003	positive regulation of transcription from RNA polymerase II promoter in response to stress	4/451	18/18870	0.000754959803048562	0.000754959803048562	0.00147109730671284	NFE2L2/MUC1/CREB3L1/ATF3	4
GO:0036499	BP	GO:0036499	PERK-mediated unfolded protein response	4/451	18/18870	0.000754959803048562	0.000754959803048562	0.00147109730671284	PPP1R15A/NFE2L2/PTPN1/BOK	4
GO:0048569	BP	GO:0048569	post-embryonic animal organ development	4/451	18/18870	0.000754959803048562	0.000754959803048562	0.00147109730671284	BAX/KDR/JAK2/BAK1	4
GO:0061450	BP	GO:0061450	trophoblast cell migration	4/451	18/18870	0.000754959803048562	0.000754959803048562	0.00147109730671284	TIMP1/CALR/ITGB3/ITGB4	4
GO:0150079	BP	GO:0150079	negative regulation of neuroinflammatory response	4/451	18/18870	0.000754959803048562	0.000754959803048562	0.00147109730671284	TREM2/CX3CL1/TNFRSF1B/IGF1	4
GO:1904044	BP	GO:1904044	response to aldosterone	4/451	18/18870	0.000754959803048562	0.000754959803048562	0.00147109730671284	PARP1/AIFM1/INHBA/IGF1R	4
GO:1904666	BP	GO:1904666	regulation of ubiquitin protein ligase activity	4/451	18/18870	0.000754959803048562	0.000754959803048562	0.00147109730671284	UBE2C/PLK1/RPL11/PTEN	4
GO:0005976	BP	GO:0005976	polysaccharide metabolic process	9/451	102/18870	0.000755623463783798	0.000755623463783798	0.00147109730671284	CLTC/TGFB1/PPP1CA/PHKG2/LEPR/PHLDA2/GSK3A/IGF1/PRKAG3	9
GO:0014897	BP	GO:0014897	striated muscle hypertrophy	9/451	102/18870	0.000755623463783798	0.000755623463783798	0.00147109730671284	PARP1/EZH2/SMAD4/TNFRSF1B/FOXO1/PRKCA/GSK3A/IGF1/P2RX4	9
GO:0000079	BP	GO:0000079	regulation of cyclin-dependent protein serine/threonine kinase activity	8/451	82/18870	0.000759951536312013	0.000759951536312013	0.00147717129851293	PLK1/CDKN3/EGFR/PTEN/CDKN2A/CDKN2D/CCND1/CDK5R1	8
GO:0014032	BP	GO:0014032	neural crest cell development	8/451	82/18870	0.000759951536312013	0.000759951536312013	0.00147717129851293	SNAI2/SEMA7A/TWIST1/KITLG/RET/FN1/CDH2/GDNF	8
GO:0002825	BP	GO:0002825	regulation of T-helper 1 type immune response	5/451	31/18870	0.000775689210737264	0.000775689210737264	0.00150532879786915	IL1R1/JAK3/RIPK2/IL18/SLC11A1	5
GO:1900017	BP	GO:1900017	positive regulation of cytokine production involved in inflammatory response	5/451	31/18870	0.000775689210737264	0.000775689210737264	0.00150532879786915	TLR4/TLR3/IL6/MYD88/TNF	5
GO:0007034	BP	GO:0007034	vacuolar transport	12/451	169/18870	0.000776284388035878	0.000776284388035878	0.00150532879786915	LRP1/CHMP2A/VPS13D/CHMP4C/C9orf72/CHMP4B/VPS13C/ADRB2/LRRK2/CLN3/LAPTM5/ATP6V0D2	12
GO:0051783	BP	GO:0051783	regulation of nuclear division	11/451	146/18870	0.000781342311447662	0.000781342311447662	0.00151273758344203	BIRC5/UBE2C/PLK1/AURKA/DAPK3/PIN1/MSX1/ATM/CALR/IGF1/TNF	11
GO:0055123	BP	GO:0055123	digestive system development	11/451	146/18870	0.000781342311447662	0.000781342311447662	0.00151273758344203	SFRP2/EGFR/GLI2/YAP1/SRC/RET/SFRP1/KIT/PTK6/CXCL8/TNF	11
GO:0046632	BP	GO:0046632	alpha-beta T cell differentiation	10/451	124/18870	0.000794069360245027	0.000794069360245027	0.00153616182865523	BCL3/JAK3/JAK1/RIPK2/NLRP3/IL6/IL6R/IL18/FOXP3/IFNG	10
GO:0099175	BP	GO:0099175	regulation of postsynapse organization	9/451	103/18870	0.000810845814195946	0.000810845814195946	0.0015673765977759	PRNP/FYN/LZTS1/CDK5/PTEN/CDK5R1/LRRK2/PAK3/CDH2	9
GO:0021885	BP	GO:0021885	forebrain cell migration	7/451	64/18870	0.000815848613501802	0.000815848613501802	0.00157331589669989	CXCL12/EGFR/CDK5/CDK5R1/LRRK2/NDEL1/CXCR4	7
GO:0031100	BP	GO:0031100	animal organ regeneration	7/451	64/18870	0.000815848613501802	0.000815848613501802	0.00157331589669989	EZH2/AURKA/CXCL12/CCND1/BAK1/IL6/TNF	7
GO:2000630	BP	GO:2000630	positive regulation of miRNA metabolic process	7/451	64/18870	0.000815848613501802	0.000815848613501802	0.00157331589669989	JUN/TGFB1/HRAS/SMAD4/EGFR/SREBF1/TNF	7
GO:0007009	BP	GO:0007009	plasma membrane organization	12/451	170/18870	0.000817626251604139	0.000817626251604139	0.00157550145782126	CAV1/CHMP2A/CHMP4C/S100A9/CHMP4B/SH3GLB1/RAB3A/PTEN/CLN3/CXCR4/FASLG/NOX1	12
GO:0007492	BP	GO:0007492	endoderm development	8/451	83/18870	0.000823790323771123	0.000823790323771123	0.00158612923507693	SMAD4/LAMB3/INHBA/ITGA4/LAMA3/HDAC1/MMP9/FN1	8
GO:0035264	BP	GO:0035264	multicellular organism growth	11/451	147/18870	0.000826821724480065	0.000826821724480065	0.00159071337609606	PTPN11/ZMPSTE24/GRHL2/PIK3CA/SGPL1/ATM/STAT5B/ADRB2/EZR/LGMN/FTO	11
GO:0003254	BP	GO:0003254	regulation of membrane depolarization	6/451	47/18870	0.000844190885521272	0.000844190885521272	0.00161903440831035	DCN/PARP1/KDR/SRC/BOK/LRRK2	6
GO:0043300	BP	GO:0043300	regulation of leukocyte degranulation	6/451	47/18870	0.000844190885521272	0.000844190885521272	0.00161903440831035	STXBP2/FES/VAMP8/FER/UNC13D/CD84	6
GO:0140353	BP	GO:0140353	lipid export from cell	6/451	47/18870	0.000844190885521272	0.000844190885521272	0.00161903440831035	PTPN11/MIF/INHBA/PTGS2/BMP6/P2RX4	6
GO:1904262	BP	GO:1904262	negative regulation of TORC1 signaling	6/451	47/18870	0.000844190885521272	0.000844190885521272	0.00161903440831035	YWHAZ/NPRL2/WDR24/ATM/SESN1/SESN3	6
GO:0014896	BP	GO:0014896	muscle hypertrophy	9/451	104/18870	0.000869308348288081	0.000869308348288081	0.00166459489187092	PARP1/EZH2/SMAD4/TNFRSF1B/FOXO1/PRKCA/GSK3A/IGF1/P2RX4	9
GO:0019218	BP	GO:0019218	regulation of steroid metabolic process	9/451	104/18870	0.000869308348288081	0.000869308348288081	0.00166459489187092	SNAI2/BMP6/STUB1/SREBF1/IGF1R/STAT5B/KIT/TNF/IFNG	9
GO:1904427	BP	GO:1904427	positive regulation of calcium ion transmembrane transport	8/451	84/18870	0.000891865023748042	0.000891865023748042	0.00170645123973866	CAV1/BAX/CX3CL1/SNCA/BAK1/ATP2A1/P2RX4/CEMIP	8
GO:0010812	BP	GO:0010812	negative regulation of cell-substrate adhesion	7/451	65/18870	0.000895831267220592	0.000895831267220592	0.00171269991667292	CX3CL1/SERPINE1/ACER2/PIK3R1/PTEN/CDKN2A/SRC	7
GO:0006308	BP	GO:0006308	DNA catabolic process	5/451	32/18870	0.000901486976332477	0.000901486976332477	0.00171947963381258	AIFM1/BAX/ATM/ST20/IL6	5
GO:0007435	BP	GO:0007435	salivary gland morphogenesis	5/451	32/18870	0.000901486976332477	0.000901486976332477	0.00171947963381258	TGFB1/EGFR/SNAI2/HGF/TNF	5
GO:0090169	BP	GO:0090169	regulation of spindle assembly	5/451	32/18870	0.000901486976332477	0.000901486976332477	0.00171947963381258	PLK1/CHMP2A/CHMP4C/CHMP4B/MAPK15	5
GO:0010586	BP	GO:0010586	miRNA metabolic process	9/451	105/18870	0.000931151029960409	0.000931151029960409	0.00177467599999838	JUN/TGFB1/HRAS/SMAD4/EGFR/TWIST1/SREBF1/NFATC4/TNF	9
GO:0002281	BP	GO:0002281	macrophage activation involved in immune response	4/451	19/18870	0.000938355290325312	0.000938355290325312	0.00178423454156151	CX3CR1/TREM2/TNF/IFNG	4
GO:0035743	BP	GO:0035743	CD4-positive, alpha-beta T cell cytokine production	4/451	19/18870	0.000938355290325312	0.000938355290325312	0.00178423454156151	IL1R1/NLRP3/IL6/IL18	4
GO:0051580	BP	GO:0051580	regulation of neurotransmitter uptake	4/451	19/18870	0.000938355290325312	0.000938355290325312	0.00178423454156151	ITGB1/ITGB3/SNCA/GDNF	4
GO:0006953	BP	GO:0006953	acute-phase response	6/451	48/18870	0.000945617761986782	0.000945617761986782	0.00179525176617791	TFRC/PTGS2/IL6/IL6R/TNF/FN1	6
GO:0097720	BP	GO:0097720	calcineurin-mediated signaling	6/451	48/18870	0.000945617761986782	0.000945617761986782	0.00179525176617791	CIB1/PRNP/IGF1/ERBB3/NFATC4/TNF	6
GO:0050680	BP	GO:0050680	negative regulation of epithelial cell proliferation	12/451	173/18870	0.000952836108702745	0.000952836108702745	0.00180755239109589	CAV1/BRCA2/TGFB1/PDCD10/SFRP2/ZEB1/SNAI2/SFN/FBXW7/STAT1/SFRP1/TNF	12
GO:1904029	BP	GO:1904029	regulation of cyclin-dependent protein kinase activity	8/451	85/18870	0.000964377100730512	0.000964377100730512	0.00182802774785555	PLK1/CDKN3/EGFR/PTEN/CDKN2A/CDKN2D/CCND1/CDK5R1	8
GO:0007612	BP	GO:0007612	learning	11/451	150/18870	0.000976615498665874	0.000976615498665874	0.00184979233022204	KRAS/FYN/PTGS2/ITGB1/CDK5/NTRK2/LGMN/KIT/CLN3/SLC7A11/YTHDF1	11
GO:0000271	BP	GO:0000271	polysaccharide biosynthetic process	7/451	66/18870	0.000981867254602689	0.000981867254602689	0.00185686297263976	CLTC/TGFB1/PPP1CA/PHKG2/GSK3A/IGF1/PRKAG3	7
GO:0061180	BP	GO:0061180	mammary gland epithelium development	7/451	66/18870	0.000981867254602689	0.000981867254602689	0.00185686297263976	BRCA2/BAX/MSX1/EPHA2/JAK2/CCND1/SRC	7
GO:0032963	BP	GO:0032963	collagen metabolic process	9/451	106/18870	0.000996517328212321	0.000996517328212321	0.00188311213978461	TGFB1/INHBA/ITGB1/CREB3L1/MMP9/MMP1/IL6/PRTN3/MMP13	9
GO:0022412	BP	GO:0022412	cellular process involved in reproduction in multicellular organism	23/451	471/18870	0.00102869387191899	0.00102869387191899	0.00194241484614331	HMGB2/MSH2/PLK1/AURKA/BRCA2/CIB1/PIK3CA/BAX/NANOS3/INHBA/ITGB1/ABHD2/ATM/FER/PTEN/PRDX4/VDAC3/IGF1/SRC/BMPR1B/BCL2L1/SFRP1/KIT	23
GO:1902075	BP	GO:1902075	cellular response to salt	13/451	199/18870	0.00103524795662177	0.00103524795662177	0.00195328216636807	PIK3CA/FYN/PTGS2/CALR/ITPR1/DAXX/GSK3A/CDH1/CDK5R1/LGMN/P2RX4/RYR1/NFATC4	13
GO:0032370	BP	GO:0032370	positive regulation of lipid transport	8/451	86/18870	0.00104153318125102	0.00104153318125102	0.00196120278648554	LRP1/CAV1/MIF/TREM2/BMP6/PRELID1/P2RX4/FASLG	8
GO:0033273	BP	GO:0033273	response to vitamin	8/451	86/18870	0.00104153318125102	0.00104153318125102	0.00196120278648554	FES/SNAI2/PTGS2/SOD2/IGF1R/CDKN2D/KL/SFRP1	8
GO:0045648	BP	GO:0045648	positive regulation of erythrocyte differentiation	5/451	33/18870	0.00104185204419392	0.00104185204419392	0.00196120278648554	HMGB2/PRKDC/INHBA/STAT5B/STAT1	5
GO:0031214	BP	GO:0031214	biomineral tissue development	12/451	175/18870	0.00105293400406378	0.00105293400406378	0.00198053902140904	ZMPSTE24/TCIRG1/TGFB1/TWIST1/PTGS2/BMP6/FGFR3/KL/ADRB2/IGF1/BMPR1B/MMP13	12
GO:0010518	BP	GO:0010518	positive regulation of phospholipase activity	6/451	49/18870	0.00105616163571041	0.00105616163571041	0.0019820361754294	HRAS/EGFR/FGFR3/LPAR2/LPAR1/KIT	6
GO:0031648	BP	GO:0031648	protein destabilization	6/451	49/18870	0.00105616163571041	0.00105616163571041	0.0019820361754294	PLK1/PRKDC/PRNP/SNCA/FBXW7/SRC	6
GO:0035987	BP	GO:0035987	endodermal cell differentiation	6/451	49/18870	0.00105616163571041	0.00105616163571041	0.0019820361754294	LAMB3/INHBA/ITGA4/LAMA3/MMP9/FN1	6
GO:0002526	BP	GO:0002526	acute inflammatory response	9/451	107/18870	0.00106555420492619	0.00106555420492619	0.00199506924965224	TFRC/ELANE/PTGS2/NLRP3/IL6/IL6R/CCR7/TNF/FN1	9
GO:0030593	BP	GO:0030593	neutrophil chemotaxis	9/451	107/18870	0.00106555420492619	0.00106555420492619	0.00199506924965224	PPIA/BSG/PIKFYVE/S100A9/CX3CL1/S100A8/DPP4/CXCL8/CCR7	9
GO:0140888	BP	GO:0140888	interferon-mediated signaling pathway	9/451	107/18870	0.00106555420492619	0.00106555420492619	0.00199506924965224	PTPN11/IFNGR1/JAK1/JAK2/PTPN1/STAT1/MYD88/ZBP1/IFNG	9
GO:0032088	BP	GO:0032088	negative regulation of NF-kappaB transcription factor activity	8/451	87/18870	0.00112354500107552	0.00112354500107552	0.00210043057902657	BCL3/BRMS1/PYCARD/CDKN2A/NLRP3/LRRK2/AIM2/FOXP3	8
GO:0033077	BP	GO:0033077	T cell differentiation in thymus	8/451	87/18870	0.00112354500107552	0.00112354500107552	0.00210043057902657	PRKDC/ZEB1/GLI2/STAT5B/RIPK2/CD3E/CCR7/FOXP3	8
GO:0061013	BP	GO:0061013	regulation of mRNA catabolic process	15/451	252/18870	0.00113767387965747	0.00113767387965747	0.00212521926938547	E2F1/FASTK/NANOS3/YBX3/PRKCA/TRAF2/TRAF5/MYD88/SLC11A1/GDNF/ELAVL1/YTHDF1/FTO/IGF2BP3/IGF2BP1	15
GO:0071621	BP	GO:0071621	granulocyte chemotaxis	10/451	130/18870	0.001142559131781	0.001142559131781	0.00213271584019869	PPIA/BSG/PTK2/PIKFYVE/S100A9/CX3CL1/S100A8/DPP4/CXCL8/CCR7	10
GO:0006309	BP	GO:0006309	apoptotic DNA fragmentation	4/451	20/18870	0.00115097332255499	0.00115097332255499	0.00213376244227703	AIFM1/BAX/ST20/IL6	4
GO:0031053	BP	GO:0031053	primary miRNA processing	4/451	20/18870	0.00115097332255499	0.00115097332255499	0.00213376244227703	DDX3X/TGFB1/IL6/HNRNPA2B1	4
GO:0033033	BP	GO:0033033	negative regulation of myeloid cell apoptotic process	4/451	20/18870	0.00115097332255499	0.00115097332255499	0.00213376244227703	MIF/SNAI2/STAT5B/KITLG	4
GO:0036498	BP	GO:0036498	IRE1-mediated unfolded protein response	4/451	20/18870	0.00115097332255499	0.00115097332255499	0.00213376244227703	BAX/DDRGK1/PTPN1/BAK1	4
GO:0045056	BP	GO:0045056	transcytosis	4/451	20/18870	0.00115097332255499	0.00115097332255499	0.00213376244227703	LRP1/CLTC/IGF1R/SRC	4
GO:0045342	BP	GO:0045342	MHC class II biosynthetic process	4/451	20/18870	0.00115097332255499	0.00115097332255499	0.00213376244227703	JAK2/TLR4/IFNG/SLC11A1	4
GO:0070242	BP	GO:0070242	thymocyte apoptotic process	4/451	20/18870	0.00115097332255499	0.00115097332255499	0.00213376244227703	BAX/JAK3/CHEK2/BAK1	4
GO:1900227	BP	GO:1900227	positive regulation of NLRP3 inflammasome complex assembly	4/451	20/18870	0.00115097332255499	0.00115097332255499	0.00213376244227703	PRKD1/DDX3X/TLR4/MYD88	4
GO:1902236	BP	GO:1902236	negative regulation of endoplasmic reticulum stress-induced intrinsic apoptotic signaling pathway	4/451	20/18870	0.00115097332255499	0.00115097332255499	0.00213376244227703	PTPN1/CREB3L1/LRRK2/BCL2L1	4
GO:0051898	BP	GO:0051898	negative regulation of phosphatidylinositol 3-kinase/protein kinase B signal transduction	7/451	68/18870	0.00117336957684336	0.00117336957684336	0.00217258422999252	CIB1/PHLDA3/TREM2/EPHA2/TWIST1/PTEN/AIM2	7
GO:0045055	BP	GO:0045055	regulated exocytosis	14/451	227/18870	0.00117511737493105	0.00117511737493105	0.00217258422999252	STXBP2/CBL/FES/RAB3A/VAMP8/FER/CDK5/SNCA/UNC13D/LRRK2/LAT/KIT/CD84/CLNK	14
GO:0010656	BP	GO:0010656	negative regulation of muscle cell apoptotic process	6/451	50/18870	0.00117635662698433	0.00117635662698433	0.00217258422999252	SFRP2/CFLAR/IGF1R/NFE2L2/JAK2/IGF1	6
GO:0010665	BP	GO:0010665	regulation of cardiac muscle cell apoptotic process	6/451	50/18870	0.00117635662698433	0.00117635662698433	0.00217258422999252	SMAD4/SFRP2/CFLAR/NFE2L2/JAK2/MAP3K5	6
GO:0071385	BP	GO:0071385	cellular response to glucocorticoid stimulus	6/451	50/18870	0.00117635662698433	0.00117635662698433	0.00217258422999252	CFLAR/IGF1R/JAK2/GSK3A/PCK2/SSTR3	6
GO:0001782	BP	GO:0001782	B cell homeostasis	5/451	34/18870	0.00119779601502959	0.00119779601502959	0.00219889374341215	CASP3/BAX/MIF/BAK1/FOXP3	5
GO:0007431	BP	GO:0007431	salivary gland development	5/451	34/18870	0.00119779601502959	0.00119779601502959	0.00219889374341215	TGFB1/EGFR/SNAI2/HGF/TNF	5
GO:0010661	BP	GO:0010661	positive regulation of muscle cell apoptotic process	5/451	34/18870	0.00119779601502959	0.00119779601502959	0.00219889374341215	SMAD4/SOD2/CDKN2A/MAP3K5/IFNG	5
GO:0034110	BP	GO:0034110	regulation of homotypic cell-cell adhesion	5/451	34/18870	0.00119779601502959	0.00119779601502959	0.00219889374341215	PLAUR/PRKCA/JAK1/JAK2/IL6	5
GO:0043372	BP	GO:0043372	positive regulation of CD4-positive, alpha-beta T cell differentiation	5/451	34/18870	0.00119779601502959	0.00119779601502959	0.00219889374341215	RIPK2/NLRP3/IL18/FOXP3/IFNG	5
GO:1901797	BP	GO:1901797	negative regulation of signal transduction by p53 class mediator	5/451	34/18870	0.00119779601502959	0.00119779601502959	0.00219889374341215	MIF/SNAI2/TWIST1/ZNF385A/MUC1	5
GO:1902176	BP	GO:1902176	negative regulation of oxidative stress-induced intrinsic apoptotic signaling pathway	5/451	34/18870	0.00119779601502959	0.00119779601502959	0.00219889374341215	PPIA/FYN/HSPB1/SOD2/NFE2L2	5
GO:1903955	BP	GO:1903955	positive regulation of protein targeting to mitochondrion	5/451	34/18870	0.00119779601502959	0.00119779601502959	0.00219889374341215	SH3GLB1/TOMM7/PDCD5/GSK3A/FBXW7	5
GO:0048864	BP	GO:0048864	stem cell development	8/451	88/18870	0.00121062934561285	0.00121062934561285	0.00222023571636717	SNAI2/SEMA7A/TWIST1/KITLG/RET/FN1/CDH2/GDNF	8
GO:0030218	BP	GO:0030218	erythrocyte differentiation	10/451	131/18870	0.0012112375046716	0.0012112375046716	0.00222023571636717	HMGB2/PRKDC/CASP3/INHBA/CFLAR/HIPK2/STAT5B/JAK2/STAT1/KIT	10
GO:0044839	BP	GO:0044839	cell cycle G2/M phase transition	11/451	155/18870	0.00127575723017337	0.00127575723017337	0.00233675067667473	PLK1/AURKA/SKP2/BRCA1/MELK/CHMP4C/PLK3/ATM/CDK4/CHEK2/CCND1	11
GO:1990138	BP	GO:1990138	neuron projection extension	12/451	179/18870	0.00127944979015278	0.00127944979015278	0.00234008284234117	AURKA/C9orf72/CXCL12/SEMA7A/ITGB1/CDK5/ITGA4/MAPT/CDH1/NDEL1/CXCR4/FN1	12
GO:0032715	BP	GO:0032715	negative regulation of interleukin-6 production	7/451	69/18870	0.00127949040990083	0.00127949040990083	0.00234008284234117	SIRPA/CX3CL1/HGF/TLR4/CD84/FOXP3/TNF	7
GO:0014013	BP	GO:0014013	regulation of gliogenesis	9/451	110/18870	0.00129620996169969	0.00129620996169969	0.00236888973411092	EZH2/KRAS/TGFB1/TREM2/TNFRSF1B/HDAC1/IL6/CXCR4/TNF	9
GO:0032271	BP	GO:0032271	regulation of protein polymerization	13/451	204/18870	0.00129734791171578	0.00129734791171578	0.0023691986941675	FES/MET/MLST8/PYCARD/FER/PIK3R2/HAX1/ARHGEF7/SNCA/MAPT/CDK5R1/PAK3/CCR7	13
GO:0006112	BP	GO:0006112	energy reserve metabolic process	8/451	89/18870	0.00130300798362676	0.00130300798362676	0.00237598614228578	PPP1CA/PHKG2/LEPR/PHLDA2/KL/GSK3A/IGF1/PRKAG3	8
GO:0021954	BP	GO:0021954	central nervous system neuron development	8/451	89/18870	0.00130300798362676	0.00130300798362676	0.00237598614228578	GLI2/CDK5/PTEN/MAPT/NTRK2/NR4A2/NDEL1/DCC	8
GO:0035094	BP	GO:0035094	response to nicotine	6/451	51/18870	0.00130674881996214	0.00130674881996214	0.00238103185251554	CASP3/BAD/HMOX1/IGF1R/SLC7A11/TNF	6
GO:0015980	BP	GO:0015980	energy derivation by oxidation of organic compounds	18/451	337/18870	0.00132661775467204	0.00132661775467204	0.00241543523463036	CYCS/MSH2/PIK3CA/NDUFA13/SOD2/PPP1CA/PRELID1/PHKG2/LEPR/PHLDA2/KL/GSK3A/IGF1/SNCA/PRKAG3/NFATC4/TNF/IFNG	18
GO:0022408	BP	GO:0022408	negative regulation of cell-cell adhesion	13/451	205/18870	0.00135589060066912	0.00135589060066912	0.00246689682436903	PPM1F/PTK2/TGFB1/CASP3/CXCL12/PRNP/JAK3/BMP6/JAK2/PRDX2/CDH1/LAPTM5/FOXP3	13
GO:0002719	BP	GO:0002719	negative regulation of cytokine production involved in immune response	5/451	35/18870	0.00137034773727194	0.00137034773727194	0.00248028189152887	TGFB1/JAK3/TWIST1/FOXP3/TNF	5
GO:0010614	BP	GO:0010614	negative regulation of cardiac muscle hypertrophy	5/451	35/18870	0.00137034773727194	0.00137034773727194	0.00248028189152887	SMAD4/TNFRSF1B/FOXO1/GSK3A/P2RX4	5
GO:0048147	BP	GO:0048147	negative regulation of fibroblast proliferation	5/451	35/18870	0.00137034773727194	0.00137034773727194	0.00248028189152887	CAV1/BAX/SOD2/TP53INP1/SFRP1	5
GO:0048873	BP	GO:0048873	homeostasis of number of cells within a tissue	5/451	35/18870	0.00137034773727194	0.00137034773727194	0.00248028189152887	PTPN11/KRAS/BAX/AKT3/IL7	5
GO:0050974	BP	GO:0050974	detection of mechanical stimulus involved in sensory perception	5/451	35/18870	0.00137034773727194	0.00137034773727194	0.00248028189152887	CXCL12/FYN/KIT/CXCR4/TNF	5
GO:0090050	BP	GO:0090050	positive regulation of cell migration involved in sprouting angiogenesis	5/451	35/18870	0.00137034773727194	0.00137034773727194	0.00248028189152887	CIB1/HMOX1/AKT3/PTGS2/KDR	5
GO:1902253	BP	GO:1902253	regulation of intrinsic apoptotic signaling pathway by p53 class mediator	5/451	35/18870	0.00137034773727194	0.00137034773727194	0.00248028189152887	MIF/MSX1/ZNF385A/RPL11/MUC1	5
GO:0010224	BP	GO:0010224	response to UV-B	4/451	21/18870	0.00139518050914401	0.00139518050914401	0.00251221170664409	MSH2/NLRP1/MAPK11/CRIP1	4
GO:0070886	BP	GO:0070886	positive regulation of calcineurin-NFAT signaling cascade	4/451	21/18870	0.00139518050914401	0.00139518050914401	0.00251221170664409	CIB1/IGF1/ERBB3/TNF	4
GO:0090026	BP	GO:0090026	positive regulation of monocyte chemotaxis	4/451	21/18870	0.00139518050914401	0.00139518050914401	0.00251221170664409	CX3CR1/CXCL12/SERPINE1/LGMN	4
GO:0090141	BP	GO:0090141	positive regulation of mitochondrial fission	4/451	21/18870	0.00139518050914401	0.00139518050914401	0.00251221170664409	DCN/PGAM5/AURKA/KDR	4
GO:0106058	BP	GO:0106058	positive regulation of calcineurin-mediated signaling	4/451	21/18870	0.00139518050914401	0.00139518050914401	0.00251221170664409	CIB1/IGF1/ERBB3/TNF	4
GO:0141087	BP	GO:0141087	positive regulation of inflammasome-mediated signaling pathway	4/451	21/18870	0.00139518050914401	0.00139518050914401	0.00251221170664409	PRKD1/DDX3X/TLR4/MYD88	4
GO:1903975	BP	GO:1903975	regulation of glial cell migration	4/451	21/18870	0.00139518050914401	0.00139518050914401	0.00251221170664409	CX3CR1/TREM2/CX3CL1/P2RX4	4
GO:0002312	BP	GO:0002312	B cell activation involved in immune response	8/451	90/18870	0.00140090759434324	0.00140090759434324	0.00252066793823582	MSH2/TFRC/MSH6/BCL3/TGFB1/TLR4/IL6/FOXP3	8
GO:0021953	BP	GO:0021953	central nervous system neuron differentiation	12/451	181/18870	0.00140700505812174	0.00140700505812174	0.00252791890638989	INHBA/GLI2/HERC1/CDK5/PTEN/MAPT/NTRK2/BMPR1B/NR4A2/POU4F1/NDEL1/DCC	12
GO:0050954	BP	GO:0050954	sensory perception of mechanical stimulus	12/451	181/18870	0.00140700505812174	0.00140700505812174	0.00252791890638989	BIRC5/CASP3/CXCL12/FYN/SNAI2/RAB3A/CDKN2D/KIT/P2RX4/CXCR4/TNF/CEMIP	12
GO:0001678	BP	GO:0001678	intracellular glucose homeostasis	11/451	157/18870	0.00141478278723453	0.00141478278723453	0.00254002659768591	PIK3CA/BAD/TREM2/SMAD4/ICAM1/FOXO1/PIK3R2/IGF1R/PIK3R1/FOXK2/PCK2	11
GO:0034284	BP	GO:0034284	response to monosaccharide	13/451	206/18870	0.00141661404783153	0.00141661404783153	0.00254144837866366	PIK3CA/CASP3/BAD/TREM2/SMAD4/ICAM1/PTGS2/SOD2/SREBF1/IGF1R/PCK2/TCF7L2/TNF	13
GO:0032819	BP	GO:0032819	positive regulation of natural killer cell proliferation	3/451	10/18870	0.00143594017911342	0.00143594017911342	0.0025642942396991	STAT5B/JAK2/IL18	3
GO:0034351	BP	GO:0034351	negative regulation of glial cell apoptotic process	3/451	10/18870	0.00143594017911342	0.00143594017911342	0.0025642942396991	TREM2/PRKCA/TRAF2	3
GO:0036093	BP	GO:0036093	germ cell proliferation	3/451	10/18870	0.00143594017911342	0.00143594017911342	0.0025642942396991	CIB1/PRDX4/SRC	3
GO:0042368	BP	GO:0042368	vitamin D biosynthetic process	3/451	10/18870	0.00143594017911342	0.00143594017911342	0.0025642942396991	SNAI2/TNF/IFNG	3
GO:0098779	BP	GO:0098779	positive regulation of mitophagy in response to mitochondrial depolarization	3/451	10/18870	0.00143594017911342	0.00143594017911342	0.0025642942396991	TOMM7/VPS13C/OPTN	3
GO:2000659	BP	GO:2000659	regulation of interleukin-1-mediated signaling pathway	3/451	10/18870	0.00143594017911342	0.00143594017911342	0.0025642942396991	IL1R1/IL6/ZBP1	3
GO:0006959	BP	GO:0006959	humoral immune response	15/451	258/18870	0.00143733897945091	0.00143733897945091	0.0025642942396991	BCL3/CFD/TREM2/ELANE/S100A9/IL7/GAPDH/TF/CXCL8/IL6/CCR7/TNF/IFNG/PRTN3/SLC11A1	15
GO:0031109	BP	GO:0031109	microtubule polymerization or depolymerization	10/451	134/18870	0.00143773785299014	0.00143773785299014	0.0025642942396991	KIF2C/CIB1/FES/CRYAB/MET/ARHGEF7/SNCA/MAPT/CDK5R1/NDEL1	10
GO:0034765	BP	GO:0034765	regulation of monoatomic ion transmembrane transport	22/451	454/18870	0.00144732120618045	0.00144732120618045	0.00256929308371211	CAV1/PRKD1/TCIRG1/BAX/TREM2/HRC/PRNP/CX3CL1/FYN/ITGB1/ITGB3/ADRB2/SNCA/MMP9/TPCN1/BAK1/ATP2A1/P2RX4/SCN2A/NOX1/IFNG/CEMIP	22
GO:0002066	BP	GO:0002066	columnar/cuboidal epithelial cell development	6/451	52/18870	0.00144789564179403	0.00144789564179403	0.00256929308371211	BAD/BMP6/YAP1/GSK3A/SRC/CDH2	6
GO:0010662	BP	GO:0010662	regulation of striated muscle cell apoptotic process	6/451	52/18870	0.00144789564179403	0.00144789564179403	0.00256929308371211	SMAD4/SFRP2/CFLAR/NFE2L2/JAK2/MAP3K5	6
GO:0035306	BP	GO:0035306	positive regulation of dephosphorylation	6/451	52/18870	0.00144789564179403	0.00144789564179403	0.00256929308371211	PPIA/PPP1R15A/TGFB1/PIN1/SRC/IFNG	6
GO:0048009	BP	GO:0048009	insulin-like growth factor receptor signaling pathway	6/451	52/18870	0.00144789564179403	0.00144789564179403	0.00256929308371211	PIK3CA/IGF1R/PIK3R1/IGF1/IGFBP3/IGFBP2	6
GO:0060688	BP	GO:0060688	regulation of morphogenesis of a branching structure	6/451	52/18870	0.00144789564179403	0.00144789564179403	0.00256929308371211	SNAI2/HGF/LRRK2/SFRP1/TNF/GDNF	6
GO:1902895	BP	GO:1902895	positive regulation of miRNA transcription	6/451	52/18870	0.00144789564179403	0.00144789564179403	0.00256929308371211	JUN/TGFB1/SMAD4/EGFR/SREBF1/TNF	6
GO:0051216	BP	GO:0051216	cartilage development	13/451	207/18870	0.00147958040206889	0.00147958040206889	0.00262361381169118	TIMP1/PTPN11/ZMPSTE24/TGFB1/MSX1/SFRP2/ZEB1/SNAI2/BMP6/DDRGK1/FGFR3/BMPR1B/MMP13	13
GO:0034767	BP	GO:0034767	positive regulation of monoatomic ion transmembrane transport	11/451	158/18870	0.00148881741936403	0.00148881741936403	0.00263616972078405	CAV1/BAX/TREM2/CX3CL1/ADRB2/SNCA/BAK1/ATP2A1/P2RX4/IFNG/CEMIP	11
GO:0098754	BP	GO:0098754	detoxification	11/451	158/18870	0.00148881741936403	0.00148881741936403	0.00263616972078405	S100A9/PTGS2/SOD2/TP53INP1/NFE2L2/PRDX4/ATP7B/PRDX2/SESN1/MPO/SLC11A1	11
GO:0032273	BP	GO:0032273	positive regulation of protein polymerization	8/451	91/18870	0.00150455968805594	0.00150455968805594	0.0026584802195957	FES/MET/MLST8/PYCARD/FER/MAPT/CDK5R1/CCR7	8
GO:0097581	BP	GO:0097581	lamellipodium organization	8/451	91/18870	0.00150455968805594	0.00150455968805594	0.0026584802195957	PIK3CA/EPHA2/ITGB1/FER/PIK3R1/ARHGEF7/SRC/KIT	8
GO:0016358	BP	GO:0016358	dendrite development	14/451	233/18870	0.00150467920478882	0.00150467920478882	0.0026584802195957	EZH2/FYN/LZTS1/ITGB1/CDK5/PTEN/LPAR1/CDK5R1/LRRK2/PAK3/NFATC4/CD3E/DCC/IGF2BP1	14
GO:0002548	BP	GO:0002548	monocyte chemotaxis	7/451	71/18870	0.00151416358498517	0.00151416358498517	0.00267330572519137	CX3CR1/CXCL12/CX3CL1/SERPINE1/LGMN/IL6/IL6R	7
GO:0031032	BP	GO:0031032	actomyosin structure organization	13/451	208/18870	0.00154485291956531	0.00154485291956531	0.00272361690280966	PRKD1/PPM1F/SMAD4/ZEB2/MET/KRT8/CFLAR/ITGB1/PIK3R2/PIK3R1/LPAR1/SRC/SFRP1	13
GO:1905952	BP	GO:1905952	regulation of lipid localization	12/451	183/18870	0.0015448875643509	0.0015448875643509	0.00272361690280966	LRP1/CAV1/PTPN11/MIF/TREM2/BMP6/PRELID1/ITGB3/P2RX4/IL6/TNF/FASLG	12
GO:0006882	BP	GO:0006882	intracellular zinc ion homeostasis	5/451	36/18870	0.00156055107647575	0.00156055107647575	0.00274924931795325	S100A9/S100A8/ATP7B/LCK/TMC8	5
GO:0043124	BP	GO:0043124	negative regulation of canonical NF-kappaB signal transduction	6/451	53/18870	0.00160036522048045	0.00160036522048045	0.0028112888741501	TREM2/PYCARD/HDAC1/STAT1/OPTN/TLE1	6
GO:0045058	BP	GO:0045058	T cell selection	6/451	53/18870	0.00160036522048045	0.00160036522048045	0.0028112888741501	JAK1/IL6/IL6R/CD3E/CCR7/FOXP3	6
GO:1902743	BP	GO:1902743	regulation of lamellipodium organization	6/451	53/18870	0.00160036522048045	0.00160036522048045	0.0028112888741501	PIK3CA/EPHA2/FER/PIK3R1/ARHGEF7/SRC	6
GO:1904894	BP	GO:1904894	positive regulation of receptor signaling pathway via STAT	6/451	53/18870	0.00160036522048045	0.00160036522048045	0.0028112888741501	TGFB1/JAK2/KIT/IL6/IL6R/TNF	6
GO:0140747	BP	GO:0140747	regulation of ncRNA transcription	8/451	92/18870	0.00161420052034248	0.00161420052034248	0.00283355711546876	JUN/TGFB1/SMAD4/EGFR/TWIST1/SREBF1/NFATC4/TNF	8
GO:0006801	BP	GO:0006801	superoxide metabolic process	7/451	72/18870	0.001643414268718	0.001643414268718	0.00287246630768738	TGFB1/SOD2/NFE2L2/PRDX2/MAPT/MPO/NOX1	7
GO:0014015	BP	GO:0014015	positive regulation of gliogenesis	7/451	72/18870	0.001643414268718	0.001643414268718	0.00287246630768738	KRAS/TGFB1/TNFRSF1B/HDAC1/IL6/CXCR4/TNF	7
GO:0030032	BP	GO:0030032	lamellipodium assembly	7/451	72/18870	0.001643414268718	0.001643414268718	0.00287246630768738	PIK3CA/EPHA2/ITGB1/FER/PIK3R1/ARHGEF7/KIT	7
GO:0043954	BP	GO:0043954	cellular component maintenance	7/451	72/18870	0.001643414268718	0.001643414268718	0.00287246630768738	TREM2/PRNP/FYN/RAB3A/IGF1R/ITGB3/PRTN3	7
GO:0046635	BP	GO:0046635	positive regulation of alpha-beta T cell activation	7/451	72/18870	0.001643414268718	0.001643414268718	0.00287246630768738	JAK2/RIPK2/NLRP3/CD3E/IL18/FOXP3/IFNG	7
GO:0050766	BP	GO:0050766	positive regulation of phagocytosis	7/451	72/18870	0.001643414268718	0.001643414268718	0.00287246630768738	SIRPA/TREM2/PYCARD/CALR/TNF/IFNG/SLC11A1	7
GO:0017015	BP	GO:0017015	regulation of transforming growth factor beta receptor signaling pathway	11/451	160/18870	0.00164641742355752	0.00164641742355752	0.00287565990595799	TGFB1/PIN1/SMAD4/ZEB2/ZEB1/STUB1/SKIL/BRMS1/HIPK2/ITGA8/HDAC1	11
GO:0090068	BP	GO:0090068	positive regulation of cell cycle process	15/451	262/18870	0.00167184029647636	0.00167184029647636	0.0029040013851196	TFDP1/BIRC5/UBE2C/EZH2/AURKA/DDX3X/MSX1/EGFR/DDRGK1/IGF1R/CDK4/IGF1/CCND1/MAPK15/TNF	15
GO:0000083	BP	GO:0000083	regulation of transcription involved in G1/S transition of mitotic cell cycle	4/451	22/18870	0.00167333235215318	0.00167333235215318	0.0029040013851196	TFDP1/E2F1/E2F2/CDK5	4
GO:0003085	BP	GO:0003085	negative regulation of systemic arterial blood pressure	4/451	22/18870	0.00167333235215318	0.00167333235215318	0.0029040013851196	SOD2/KL/ADRB2/TNF	4
GO:0010888	BP	GO:0010888	negative regulation of lipid storage	4/451	22/18870	0.00167333235215318	0.00167333235215318	0.0029040013851196	TREM2/ITGB3/IL6/TNF	4
GO:0023019	BP	GO:0023019	signal transduction involved in regulation of gene expression	4/451	22/18870	0.00167333235215318	0.00167333235215318	0.0029040013851196	PARP1/MSX1/TRAF2/TRAF5	4
GO:0032700	BP	GO:0032700	negative regulation of interleukin-17 production	4/451	22/18870	0.00167333235215318	0.00167333235215318	0.0029040013851196	PRNP/TLR4/FOXP3/IFNG	4
GO:0072111	BP	GO:0072111	cell proliferation involved in kidney development	4/451	22/18870	0.00167333235215318	0.00167333235215318	0.0029040013851196	CFLAR/ITGB3/STAT1/IL6R	4
GO:0097062	BP	GO:0097062	dendritic spine maintenance	4/451	22/18870	0.00167333235215318	0.00167333235215318	0.0029040013851196	TREM2/PRNP/FYN/IGF1R	4
GO:1901673	BP	GO:1901673	regulation of mitotic spindle assembly	4/451	22/18870	0.00167333235215318	0.00167333235215318	0.0029040013851196	PLK1/CHMP2A/CHMP4C/CHMP4B	4
GO:0001942	BP	GO:0001942	hair follicle development	8/451	93/18870	0.00173007100001368	0.00173007100001368	0.00299416338546217	ZMPSTE24/SMAD4/EGFR/INHBA/GLI2/PIAS4/HDAC1/TNF	8
GO:0039531	BP	GO:0039531	regulation of viral-induced cytoplasmic pattern recognition receptor signaling pathway	8/451	93/18870	0.00173007100001368	0.00173007100001368	0.00299416338546217	CAV1/PRKD1/DDX3X/TREM2/CPTP/TLR4/SRC/MYD88	8
GO:0006606	BP	GO:0006606	protein import into nucleus	11/451	161/18870	0.00173018304798758	0.00173018304798758	0.00299416338546217	PRKD1/BCL3/TGFB1/PTGS2/PIK3R2/PIK3R1/JAK2/CDH1/LRRK2/IFNG/ELAVL1	11
GO:0051017	BP	GO:0051017	actin filament bundle assembly	11/451	161/18870	0.00173018304798758	0.00173018304798758	0.00299416338546217	PPM1F/CX3CL1/ZEB2/MET/PIK3R2/PIK3R1/LPAR1/EZR/SRC/SYNPO2/SFRP1	11
GO:0006998	BP	GO:0006998	nuclear envelope organization	6/451	54/18870	0.0017647357235276	0.0017647357235276	0.00304704361357075	PLK1/CHMP2A/ZMPSTE24/CHMP4C/PRKCA/CHMP4B	6
GO:0010659	BP	GO:0010659	cardiac muscle cell apoptotic process	6/451	54/18870	0.0017647357235276	0.0017647357235276	0.00304704361357075	SMAD4/SFRP2/CFLAR/NFE2L2/JAK2/MAP3K5	6
GO:0030520	BP	GO:0030520	intracellular estrogen receptor signaling pathway	6/451	54/18870	0.0017647357235276	0.0017647357235276	0.00304704361357075	PARP1/SKP2/BRCA1/DDRGK1/YAP1/SRC	6
GO:0010863	BP	GO:0010863	positive regulation of phospholipase C activity	5/451	37/18870	0.00176946269251268	0.00176946269251268	0.00304704361357075	HRAS/EGFR/LPAR2/LPAR1/KIT	5
GO:0014741	BP	GO:0014741	negative regulation of muscle hypertrophy	5/451	37/18870	0.00176946269251268	0.00176946269251268	0.00304704361357075	SMAD4/TNFRSF1B/FOXO1/GSK3A/P2RX4	5
GO:0046326	BP	GO:0046326	positive regulation of glucose import	5/451	37/18870	0.00176946269251268	0.00176946269251268	0.00304704361357075	PTPN11/PIK3R1/NFE2L2/IGF1/CLTCL1	5
GO:0051385	BP	GO:0051385	response to mineralocorticoid	5/451	37/18870	0.00176946269251268	0.00176946269251268	0.00304704361357075	PARP1/AIFM1/INHBA/IGF1R/SRC	5
GO:0050818	BP	GO:0050818	regulation of coagulation	7/451	73/18870	0.00178108464269776	0.00178108464269776	0.00306489842215408	CAV1/ANXA5/PLAU/SERPINE1/PLAUR/NFE2L2/PRDX2	7
GO:0014706	BP	GO:0014706	striated muscle tissue development	15/451	264/18870	0.00180058931391832	0.00180058931391832	0.00309628320100101	ZMPSTE24/TGFB1/FES/MAPK11/MSX1/SMAD4/TWIST1/ITGB1/YAP1/CALR/GSK3A/IGF1/ERBB3/POU4F1/EYA2	15
GO:0048813	BP	GO:0048813	dendrite morphogenesis	10/451	139/18870	0.00189090488013928	0.00189090488013928	0.00324930431376524	FYN/LZTS1/ITGB1/CDK5/PTEN/CDK5R1/LRRK2/PAK3/NFATC4/IGF2BP1	10
GO:0019065	BP	GO:0019065	receptor-mediated endocytosis of virus by host cell	3/451	11/18870	0.00193954649133736	0.00193954649133736	0.00328441937554797	CAV1/PIKFYVE/DPP4	3
GO:0033148	BP	GO:0033148	positive regulation of intracellular estrogen receptor signaling pathway	3/451	11/18870	0.00193954649133736	0.00193954649133736	0.00328441937554797	PARP1/SKP2/YAP1	3
GO:0034350	BP	GO:0034350	regulation of glial cell apoptotic process	3/451	11/18870	0.00193954649133736	0.00193954649133736	0.00328441937554797	TREM2/PRKCA/TRAF2	3
GO:0038196	BP	GO:0038196	type III interferon-mediated signaling pathway	3/451	11/18870	0.00193954649133736	0.00193954649133736	0.00328441937554797	IFNGR1/JAK1/IFNG	3
GO:0042118	BP	GO:0042118	endothelial cell activation	3/451	11/18870	0.00193954649133736	0.00193954649133736	0.00328441937554797	PPIA/SMAD4/P2RX4	3
GO:0045793	BP	GO:0045793	positive regulation of cell size	3/451	11/18870	0.00193954649133736	0.00193954649133736	0.00328441937554797	PRKD1/AKT3/RET	3
GO:0048563	BP	GO:0048563	post-embryonic animal organ morphogenesis	3/451	11/18870	0.00193954649133736	0.00193954649133736	0.00328441937554797	BAX/KDR/BAK1	3
GO:0051469	BP	GO:0051469	vesicle fusion with vacuole	3/451	11/18870	0.00193954649133736	0.00193954649133736	0.00328441937554797	CHMP2A/CHMP4C/CHMP4B	3
GO:0061763	BP	GO:0061763	multivesicular body-lysosome fusion	3/451	11/18870	0.00193954649133736	0.00193954649133736	0.00328441937554797	CHMP2A/CHMP4C/CHMP4B	3
GO:0070669	BP	GO:0070669	response to interleukin-2	3/451	11/18870	0.00193954649133736	0.00193954649133736	0.00328441937554797	JAK3/JAK1/STAT5B	3
GO:0071349	BP	GO:0071349	cellular response to interleukin-12	3/451	11/18870	0.00193954649133736	0.00193954649133736	0.00328441937554797	SIRPA/P4HB/JAK2	3
GO:0071358	BP	GO:0071358	cellular response to type III interferon	3/451	11/18870	0.00193954649133736	0.00193954649133736	0.00328441937554797	IFNGR1/JAK1/IFNG	3
GO:0071481	BP	GO:0071481	cellular response to X-ray	3/451	11/18870	0.00193954649133736	0.00193954649133736	0.00328441937554797	SFRP2/ATM/SFRP1	3
GO:0071492	BP	GO:0071492	cellular response to UV-A	3/451	11/18870	0.00193954649133736	0.00193954649133736	0.00328441937554797	TIMP1/MMP9/MMP1	3
GO:0072124	BP	GO:0072124	regulation of glomerular mesangial cell proliferation	3/451	11/18870	0.00193954649133736	0.00193954649133736	0.00328441937554797	CFLAR/ITGB3/IL6R	3
GO:0072584	BP	GO:0072584	caveolin-mediated endocytosis	3/451	11/18870	0.00193954649133736	0.00193954649133736	0.00328441937554797	CAV1/SRC/CLN3	3
GO:0099004	BP	GO:0099004	calmodulin dependent kinase signaling pathway	3/451	11/18870	0.00193954649133736	0.00193954649133736	0.00328441937554797	ZMPSTE24/TREM2/LRRK2	3
GO:1900222	BP	GO:1900222	negative regulation of amyloid-beta clearance	3/451	11/18870	0.00193954649133736	0.00193954649133736	0.00328441937554797	IFNGR1/TNF/IFNG	3
GO:1903897	BP	GO:1903897	regulation of PERK-mediated unfolded protein response	3/451	11/18870	0.00193954649133736	0.00193954649133736	0.00328441937554797	PPP1R15A/PTPN1/BOK	3
GO:1904181	BP	GO:1904181	positive regulation of membrane depolarization	3/451	11/18870	0.00193954649133736	0.00193954649133736	0.00328441937554797	DCN/PARP1/KDR	3
GO:1904424	BP	GO:1904424	regulation of GTP binding	3/451	11/18870	0.00193954649133736	0.00193954649133736	0.00328441937554797	MET/GPSM1/ARHGEF7	3
GO:0034142	BP	GO:0034142	toll-like receptor 4 signaling pathway	6/451	55/18870	0.00194159467945295	0.00194159467945295	0.00328561241330846	TREM2/PIK3R1/RIPK2/TLR4/CD14/MYD88	6
GO:0019430	BP	GO:0019430	removal of superoxide radicals	4/451	23/18870	0.00198776466771551	0.00198776466771551	0.00334199874722929	SOD2/NFE2L2/PRDX2/MPO	4
GO:0043373	BP	GO:0043373	CD4-positive, alpha-beta T cell lineage commitment	4/451	23/18870	0.00198776466771551	0.00198776466771551	0.00334199874722929	JAK1/IL6/IL6R/FOXP3	4
GO:0046794	BP	GO:0046794	transport of virus	4/451	23/18870	0.00198776466771551	0.00198776466771551	0.00334199874722929	CAV1/PIKFYVE/DPP4/TPCN1	4
GO:0061042	BP	GO:0061042	vascular wound healing	4/451	23/18870	0.00198776466771551	0.00198776466771551	0.00334199874722929	SERPINE1/KDR/CXCR4/TNF	4
GO:0072574	BP	GO:0072574	hepatocyte proliferation	4/451	23/18870	0.00198776466771551	0.00198776466771551	0.00334199874722929	CFLAR/FBXW7/IL6/TNF	4
GO:0072575	BP	GO:0072575	epithelial cell proliferation involved in liver morphogenesis	4/451	23/18870	0.00198776466771551	0.00198776466771551	0.00334199874722929	CFLAR/FBXW7/IL6/TNF	4
GO:0097150	BP	GO:0097150	neuronal stem cell population maintenance	4/451	23/18870	0.00198776466771551	0.00198776466771551	0.00334199874722929	FANCD2/FOXO1/CDH2/IGF2BP1	4
GO:1905709	BP	GO:1905709	negative regulation of membrane permeability	4/451	23/18870	0.00198776466771551	0.00198776466771551	0.00334199874722929	RASIP1/BCL2L2/BOK/BAK1	4
GO:0043270	BP	GO:0043270	positive regulation of monoatomic ion transport	13/451	214/18870	0.00198859936266862	0.00198859936266862	0.00334199874722929	CAV1/BAX/TREM2/MYLK/CXCL12/CX3CL1/ADRB2/SNCA/BAK1/ATP2A1/P2RX4/IFNG/CEMIP	13
GO:0042303	BP	GO:0042303	molting cycle	9/451	117/18870	0.00199259155825943	0.00199259155825943	0.00334199874722929	ZMPSTE24/SMAD4/EGFR/INHBA/PTGS2/GLI2/PIAS4/HDAC1/TNF	9
GO:0042633	BP	GO:0042633	hair cycle	9/451	117/18870	0.00199259155825943	0.00199259155825943	0.00334199874722929	ZMPSTE24/SMAD4/EGFR/INHBA/PTGS2/GLI2/PIAS4/HDAC1/TNF	9
GO:0001909	BP	GO:0001909	leukocyte mediated cytotoxicity	10/451	140/18870	0.00199405972963191	0.00199405972963191	0.00334199874722929	CX3CR1/STXBP2/TGFB1/ELANE/ICAM1/STAT5B/UNC13D/GZMB/MYD88/IL18	10
GO:0008360	BP	GO:0008360	regulation of cell shape	10/451	140/18870	0.00199405972963191	0.00199405972963191	0.00334199874722929	PTK2/ZMPSTE24/DAPK3/FES/FYN/KDR/LPAR1/EZR/KIT/FN1	10
GO:0010737	BP	GO:0010737	protein kinase A signaling	5/451	38/18870	0.00199814983212517	0.00199814983212517	0.00334199874722929	MIF/SFN/ADRB2/EZR/LRRK2	5
GO:0014912	BP	GO:0014912	negative regulation of smooth muscle cell migration	5/451	38/18870	0.00199814983212517	0.00199814983212517	0.00334199874722929	LRP1/SERPINE1/ABHD2/NFE2L2/IGFBP3	5
GO:0070873	BP	GO:0070873	regulation of glycogen metabolic process	5/451	38/18870	0.00199814983212517	0.00199814983212517	0.00334199874722929	PPP1CA/PHKG2/PHLDA2/GSK3A/IGF1	5
GO:0071404	BP	GO:0071404	cellular response to low-density lipoprotein particle stimulus	5/451	38/18870	0.00199814983212517	0.00199814983212517	0.00334199874722929	TGFB1/TREM2/ITGB1/TLR4/MYD88	5
GO:0034655	BP	GO:0034655	nucleobase-containing compound catabolic process	23/451	496/18870	0.00201175725972752	0.00201175725972752	0.00336245790146204	AIFM1/E2F1/FASTK/BAX/NANOS3/YBX3/TNFRSF1B/NT5E/PRKCA/ATM/TRAF2/ST20/GSK3A/TRAF5/IL6/MYD88/SLC11A1/GDNF/ELAVL1/YTHDF1/FTO/IGF2BP3/IGF2BP1	23
GO:0061572	BP	GO:0061572	actin filament bundle organization	11/451	165/18870	0.00210076981385178	0.00210076981385178	0.00350560982193431	PPM1F/CX3CL1/ZEB2/MET/PIK3R2/PIK3R1/LPAR1/EZR/SRC/SYNPO2/SFRP1	11
GO:0045727	BP	GO:0045727	positive regulation of translation	10/451	141/18870	0.0021017058971192	0.0021017058971192	0.00350560982193431	DDX3X/PRKDC/BCL3/PPP1R15A/YBX3/IL6/TNF/ELAVL1/YTHDF1/IGF2BP1	10
GO:1904064	BP	GO:1904064	positive regulation of cation transmembrane transport	10/451	141/18870	0.0021017058971192	0.0021017058971192	0.00350560982193431	CAV1/BAX/TREM2/CX3CL1/SNCA/BAK1/ATP2A1/P2RX4/IFNG/CEMIP	10
GO:0007088	BP	GO:0007088	regulation of mitotic nuclear division	9/451	118/18870	0.00211268034935881	0.00211268034935881	0.00351911404815754	BIRC5/UBE2C/PLK1/AURKA/DAPK3/PIN1/ATM/IGF1/TNF	9
GO:0050830	BP	GO:0050830	defense response to Gram-positive bacterium	9/451	118/18870	0.00211268034935881	0.00211268034935881	0.00351911404815754	HMGB2/GSDMD/EPHA2/PYCARD/RIPK2/IL6/MYD88/IL18/TNF	9
GO:0002042	BP	GO:0002042	cell migration involved in sprouting angiogenesis	8/451	96/18870	0.00211753710618535	0.00211753710618535	0.00352001051749155	CIB1/PDCD10/HMOX1/AKT3/PTGS2/ITGB1/KDR/FBXW7	8
GO:0022404	BP	GO:0022404	molting cycle process	8/451	96/18870	0.00211753710618535	0.00211753710618535	0.00352001051749155	ZMPSTE24/SMAD4/EGFR/INHBA/GLI2/PIAS4/HDAC1/TNF	8
GO:0022405	BP	GO:0022405	hair cycle process	8/451	96/18870	0.00211753710618535	0.00211753710618535	0.00352001051749155	ZMPSTE24/SMAD4/EGFR/INHBA/GLI2/PIAS4/HDAC1/TNF	8
GO:0010658	BP	GO:0010658	striated muscle cell apoptotic process	6/451	56/18870	0.00213153828415044	0.00213153828415044	0.00353367595652559	SMAD4/SFRP2/CFLAR/NFE2L2/JAK2/MAP3K5	6
GO:0031529	BP	GO:0031529	ruffle organization	6/451	56/18870	0.00213153828415044	0.00213153828415044	0.00353367595652559	CAV1/TCIRG1/HRAS/ICAM1/NDEL1/CCR7	6
GO:0038093	BP	GO:0038093	Fc receptor signaling pathway	6/451	56/18870	0.00213153828415044	0.00213153828415044	0.00353367595652559	PTK2/FYN/FER/SRC/KIT/LCK	6
GO:0043370	BP	GO:0043370	regulation of CD4-positive, alpha-beta T cell differentiation	6/451	56/18870	0.00213153828415044	0.00213153828415044	0.00353367595652559	JAK3/RIPK2/NLRP3/IL18/FOXP3/IFNG	6
GO:0051170	BP	GO:0051170	import into nucleus	11/451	166/18870	0.00220283394546017	0.00220283394546017	0.00364939613129652	PRKD1/BCL3/TGFB1/PTGS2/PIK3R2/PIK3R1/JAK2/CDH1/LRRK2/IFNG/ELAVL1	11
GO:0031099	BP	GO:0031099	regeneration	12/451	191/18870	0.00221252145319733	0.00221252145319733	0.00366296357180444	EZH2/AURKA/CXCL12/CFLAR/YAP1/IGF1R/JAK2/IGF1/CCND1/BAK1/IL6/TNF	12
GO:0006906	BP	GO:0006906	vesicle fusion	9/451	119/18870	0.00223846641837132	0.00223846641837132	0.00369468725539721	CHMP2A/PIKFYVE/CHMP4C/CHMP4B/RAB3A/VAMP8/RAB8A/SNCA/CLN3	9
GO:1901989	BP	GO:1901989	positive regulation of cell cycle phase transition	9/451	119/18870	0.00223846641837132	0.00223846641837132	0.00369468725539721	TFDP1/UBE2C/EZH2/DDX3X/EGFR/DDRGK1/CDK4/CCND1/MAPK15	9
GO:0021955	BP	GO:0021955	central nervous system neuron axonogenesis	5/451	39/18870	0.00224768814372679	0.00224768814372679	0.00369468725539721	GLI2/PTEN/NR4A2/NDEL1/DCC	5
GO:0032350	BP	GO:0032350	regulation of hormone metabolic process	5/451	39/18870	0.00224768814372679	0.00224768814372679	0.00369468725539721	ZMPSTE24/BMP6/STUB1/IGF1R/TCF7L2	5
GO:0032885	BP	GO:0032885	regulation of polysaccharide biosynthetic process	5/451	39/18870	0.00224768814372679	0.00224768814372679	0.00369468725539721	CLTC/TGFB1/PPP1CA/GSK3A/IGF1	5
GO:0055094	BP	GO:0055094	response to lipoprotein particle	5/451	39/18870	0.00224768814372679	0.00224768814372679	0.00369468725539721	TGFB1/TREM2/ITGB1/TLR4/MYD88	5
GO:0070229	BP	GO:0070229	negative regulation of lymphocyte apoptotic process	5/451	39/18870	0.00224768814372679	0.00224768814372679	0.00369468725539721	BCL3/MIF/JAK3/NOC2L/CD27	5
GO:0071548	BP	GO:0071548	response to dexamethasone	5/451	39/18870	0.00224768814372679	0.00224768814372679	0.00369468725539721	PIK3CA/CFLAR/IGF1R/JAK2/PCK2	5
GO:1900274	BP	GO:1900274	regulation of phospholipase C activity	5/451	39/18870	0.00224768814372679	0.00224768814372679	0.00369468725539721	HRAS/EGFR/LPAR2/LPAR1/KIT	5
GO:0005977	BP	GO:0005977	glycogen metabolic process	7/451	76/18870	0.00224830387612118	0.00224830387612118	0.00369468725539721	PPP1CA/PHKG2/LEPR/PHLDA2/GSK3A/IGF1/PRKAG3	7
GO:2000242	BP	GO:2000242	negative regulation of reproductive process	7/451	76/18870	0.00224830387612118	0.00224830387612118	0.00369468725539721	TIMP1/YBX3/CALR/PRDX4/IGF1/BCL2L1/KIT	7
GO:0051153	BP	GO:0051153	regulation of striated muscle cell differentiation	8/451	97/18870	0.0022608247667317	0.0022608247667317	0.00371276797081598	EZH2/PRKD1/TGFB1/MSX1/SMAD4/GSK3A/IGF1/CEACAM5	8
GO:0000280	BP	GO:0000280	nuclear division	21/451	441/18870	0.00226779778993977	0.00226779778993977	0.00372171972167438	BIRC5/UBE2C/PLK1/KIF2C/AURKA/FANCD2/BRCA2/CHMP2A/DAPK3/PIN1/CHMP4C/MSX1/CHMP4B/ATM/CALR/PTEN/CHEK2/IGF1/NDEL1/MAPK15/TNF	21
GO:0048639	BP	GO:0048639	positive regulation of developmental growth	11/451	167/18870	0.00230888574424908	0.00230888574424908	0.00378407374211857	CXCL12/YBX3/SEMA7A/IL7/YAP1/STAT5B/IGF1/MAPT/EZR/CXCR4/FN1	11
GO:0031345	BP	GO:0031345	negative regulation of cell projection organization	12/451	192/18870	0.00231043520970034	0.00231043520970034	0.00378407374211857	CIB1/PRNP/FYN/SEMA7A/YAP1/CDK5/PTEN/LPAR1/CDH1/LRRK2/NFATC4/DCC	12
GO:0071466	BP	GO:0071466	cellular response to xenobiotic stimulus	12/451	192/18870	0.00231043520970034	0.00231043520970034	0.00378407374211857	E2F1/PPM1F/TFRC/PRNP/ACER2/NFE2L2/ITGB3/NAT1/TLR3/AKR1C1/AIM2/CXCR4	12
GO:0003323	BP	GO:0003323	type B pancreatic cell development	4/451	24/18870	0.00234078572132081	0.00234078572132081	0.00381589138991455	BAD/BMP6/GSK3A/CDH2	4
GO:0007039	BP	GO:0007039	protein catabolic process in the vacuole	4/451	24/18870	0.00234078572132081	0.00234078572132081	0.00381589138991455	LRP1/LAPTM4B/TCIRG1/CLN3	4
GO:0010640	BP	GO:0010640	regulation of platelet-derived growth factor receptor signaling pathway	4/451	24/18870	0.00234078572132081	0.00234078572132081	0.00381589138991455	LRP1/CBL/SNCA/SRC	4
GO:0034138	BP	GO:0034138	toll-like receptor 3 signaling pathway	4/451	24/18870	0.00234078572132081	0.00234078572132081	0.00381589138991455	CAV1/SRC/TLR3/TNF	4
GO:0046628	BP	GO:0046628	positive regulation of insulin receptor signaling pathway	4/451	24/18870	0.00234078572132081	0.00234078572132081	0.00381589138991455	PTPN11/CTSD/PTPN1/SRC	4
GO:0071549	BP	GO:0071549	cellular response to dexamethasone stimulus	4/451	24/18870	0.00234078572132081	0.00234078572132081	0.00381589138991455	CFLAR/IGF1R/JAK2/PCK2	4
GO:1905048	BP	GO:1905048	regulation of metallopeptidase activity	4/451	24/18870	0.00234078572132081	0.00234078572132081	0.00381589138991455	LRP1/TIMP1/DDRGK1/TIMP3	4
GO:0002637	BP	GO:0002637	regulation of immunoglobulin production	7/451	77/18870	0.00242337310553871	0.00242337310553871	0.00394263803912625	MSH2/TFRC/TGFB1/TRAF2/IL6/FOXP3/TNF	7
GO:0046323	BP	GO:0046323	glucose import	7/451	77/18870	0.00242337310553871	0.00242337310553871	0.00394263803912625	PTPN11/PIK3R1/NFE2L2/GSK3A/IGF1/CLTCL1/TNF	7
GO:0051205	BP	GO:0051205	protein insertion into membrane	7/451	77/18870	0.00242337310553871	0.00242337310553871	0.00394263803912625	BAX/NDUFA13/BBC3/EGFR/TOMM7/PDCD5/GZMB	7
GO:0010565	BP	GO:0010565	regulation of cellular ketone metabolic process	10/451	144/18870	0.002453010573355	0.002453010573355	0.00398820238095162	CAV1/BRCA1/TWIST1/PTGS2/BMP6/SREBF1/SNCA/PDK2/CLN3/SLC7A11	10
GO:0051702	BP	GO:0051702	biological process involved in interaction with symbiont	9/451	121/18870	0.00250789194142929	0.00250789194142929	0.00406547967914197	CX3CR1/JUN/ELANE/GAPDH/JAK2/HDAC1/EEF1A1/MYD88/FN1	9
GO:0090174	BP	GO:0090174	organelle membrane fusion	9/451	121/18870	0.00250789194142929	0.00250789194142929	0.00406547967914197	CHMP2A/PIKFYVE/CHMP4C/CHMP4B/RAB3A/VAMP8/RAB8A/SNCA/CLN3	9
GO:0009595	BP	GO:0009595	detection of biotic stimulus	5/451	40/18870	0.00251915952070098	0.00251915952070098	0.00406547967914197	SRPX/TREM2/YAP1/TLR4/NLRP3	5
GO:0043368	BP	GO:0043368	positive T cell selection	5/451	40/18870	0.00251915952070098	0.00251915952070098	0.00406547967914197	JAK1/IL6/IL6R/CD3E/FOXP3	5
GO:0045730	BP	GO:0045730	respiratory burst	5/451	40/18870	0.00251915952070098	0.00251915952070098	0.00406547967914197	TREM2/PRDX2/MPO/NOX1/SLC11A1	5
GO:0048489	BP	GO:0048489	synaptic vesicle transport	5/451	40/18870	0.00251915952070098	0.00251915952070098	0.00406547967914197	AP3M2/RAB3A/CDK5/SNCA/LRRK2	5
GO:0070884	BP	GO:0070884	regulation of calcineurin-NFAT signaling cascade	5/451	40/18870	0.00251915952070098	0.00251915952070098	0.00406547967914197	CIB1/PRNP/IGF1/ERBB3/TNF	5
GO:0099003	BP	GO:0099003	vesicle-mediated transport in synapse	13/451	220/18870	0.00253253895708924	0.00253253895708924	0.00406547967914197	AP3M2/ATP6AP1/RAB3A/ATP6V1H/CDK5/PTEN/ITGB3/RAB8A/LPAR1/SNCA/CDK5R1/LRRK2/CDH2	13
GO:0001553	BP	GO:0001553	luteinization	3/451	12/18870	0.002540443522274	0.002540443522274	0.00406547967914197	INHBA/SGPL1/STAT5B	3
GO:0002327	BP	GO:0002327	immature B cell differentiation	3/451	12/18870	0.002540443522274	0.002540443522274	0.00406547967914197	PRKDC/ATM/KIT	3
GO:0014004	BP	GO:0014004	microglia differentiation	3/451	12/18870	0.002540443522274	0.002540443522274	0.00406547967914197	TGFB1/TLR4/MYD88	3
GO:0030656	BP	GO:0030656	regulation of vitamin metabolic process	3/451	12/18870	0.002540443522274	0.002540443522274	0.00406547967914197	SNAI2/TNF/IFNG	3
GO:0032817	BP	GO:0032817	regulation of natural killer cell proliferation	3/451	12/18870	0.002540443522274	0.002540443522274	0.00406547967914197	STAT5B/JAK2/IL18	3
GO:0033145	BP	GO:0033145	positive regulation of intracellular steroid hormone receptor signaling pathway	3/451	12/18870	0.002540443522274	0.002540443522274	0.00406547967914197	PARP1/SKP2/YAP1	3
GO:0034342	BP	GO:0034342	response to type III interferon	3/451	12/18870	0.002540443522274	0.002540443522274	0.00406547967914197	IFNGR1/JAK1/IFNG	3
GO:0048012	BP	GO:0048012	hepatocyte growth factor receptor signaling pathway	3/451	12/18870	0.002540443522274	0.002540443522274	0.00406547967914197	MET/HGF/PTPN1	3
GO:0060965	BP	GO:0060965	negative regulation of miRNA-mediated gene silencing	3/451	12/18870	0.002540443522274	0.002540443522274	0.00406547967914197	ZMPSTE24/IL6/ELAVL1	3
GO:0070672	BP	GO:0070672	response to interleukin-15	3/451	12/18870	0.002540443522274	0.002540443522274	0.00406547967914197	JAK3/JAK1/STAT5B	3
GO:0071233	BP	GO:0071233	cellular response to leucine	3/451	12/18870	0.002540443522274	0.002540443522274	0.00406547967914197	RRAGD/SESN1/SESN3	3
GO:0071493	BP	GO:0071493	cellular response to UV-B	3/451	12/18870	0.002540443522274	0.002540443522274	0.00406547967914197	NLRP1/MAPK11/CRIP1	3
GO:0072110	BP	GO:0072110	glomerular mesangial cell proliferation	3/451	12/18870	0.002540443522274	0.002540443522274	0.00406547967914197	CFLAR/ITGB3/IL6R	3
GO:0097048	BP	GO:0097048	dendritic cell apoptotic process	3/451	12/18870	0.002540443522274	0.002540443522274	0.00406547967914197	CXCL12/BCL2L1/CCR7	3
GO:0097576	BP	GO:0097576	vacuole fusion	3/451	12/18870	0.002540443522274	0.002540443522274	0.00406547967914197	CHMP2A/CHMP4C/CHMP4B	3
GO:2000668	BP	GO:2000668	regulation of dendritic cell apoptotic process	3/451	12/18870	0.002540443522274	0.002540443522274	0.00406547967914197	CXCL12/BCL2L1/CCR7	3
GO:0001706	BP	GO:0001706	endoderm formation	6/451	58/18870	0.00255310330821073	0.00255310330821073	0.00408039833847508	LAMB3/INHBA/ITGA4/LAMA3/MMP9/FN1	6
GO:0006749	BP	GO:0006749	glutathione metabolic process	6/451	58/18870	0.00255310330821073	0.00255310330821073	0.00408039833847508	GLO1/SOD2/GSS/NFE2L2/CHAC1/SLC7A11	6
GO:0140014	BP	GO:0140014	mitotic nuclear division	15/451	274/18870	0.00257502361369213	0.00257502361369213	0.00411274354883758	BIRC5/UBE2C/PLK1/KIF2C/AURKA/CHMP2A/DAPK3/PIN1/CHMP4C/CHMP4B/ATM/CHEK2/IGF1/NDEL1/TNF	15
GO:0062207	BP	GO:0062207	regulation of pattern recognition receptor signaling pathway	10/451	145/18870	0.00258005147226129	0.00258005147226129	0.00411795441115744	CAV1/PRKD1/DDX3X/TREM2/CPTP/PIK3R1/TLR4/CD14/SRC/MYD88	10
GO:0022604	BP	GO:0022604	regulation of cell morphogenesis	14/451	247/18870	0.00258165428613394	0.00258165428613394	0.00411795441115744	PRKDC/PTK2/ZMPSTE24/DAPK3/FES/FYN/ARHGEF7/KDR/LPAR1/EZR/SRC/KIT/CXCR4/FN1	14
GO:0006913	BP	GO:0006913	nucleocytoplasmic transport	17/451	330/18870	0.0026054045486744	0.0026054045486744	0.00414495339208141	PRKD1/PTPN11/BCL3/TGFB1/PTGS2/SFN/CDK5/PIK3R2/CALR/PIK3R1/JAK2/CDH1/STRADB/LRRK2/IFNG/HNRNPA2B1/ELAVL1	17
GO:0051169	BP	GO:0051169	nuclear transport	17/451	330/18870	0.0026054045486744	0.0026054045486744	0.00414495339208141	PRKD1/PTPN11/BCL3/TGFB1/PTGS2/SFN/CDK5/PIK3R2/CALR/PIK3R1/JAK2/CDH1/STRADB/LRRK2/IFNG/HNRNPA2B1/ELAVL1	17
GO:0010827	BP	GO:0010827	regulation of glucose transmembrane transport	7/451	78/18870	0.00260875122982894	0.00260875122982894	0.00414495339208141	PTPN11/PIK3R1/NFE2L2/GSK3A/IGF1/CLTCL1/TNF	7
GO:0044042	BP	GO:0044042	glucan metabolic process	7/451	78/18870	0.00260875122982894	0.00260875122982894	0.00414495339208141	PPP1CA/PHKG2/LEPR/PHLDA2/GSK3A/IGF1/PRKAG3	7
GO:0045921	BP	GO:0045921	positive regulation of exocytosis	7/451	78/18870	0.00260875122982894	0.00260875122982894	0.00414495339208141	CHMP2A/RAB3A/VAMP8/CDK5/SNCA/UNC13D/IFNG	7
GO:2000514	BP	GO:2000514	regulation of CD4-positive, alpha-beta T cell activation	7/451	78/18870	0.00260875122982894	0.00260875122982894	0.00414495339208141	JAK3/RIPK2/NLRP3/CD3E/IL18/FOXP3/IFNG	7
GO:0002363	BP	GO:0002363	alpha-beta T cell lineage commitment	4/451	25/18870	0.00273466903814643	0.00273466903814643	0.00431469903658941	JAK1/IL6/IL6R/FOXP3	4
GO:0014856	BP	GO:0014856	skeletal muscle cell proliferation	4/451	25/18870	0.00273466903814643	0.00273466903814643	0.00431469903658941	CFLAR/JAK2/HGF/SRC	4
GO:0046641	BP	GO:0046641	positive regulation of alpha-beta T cell proliferation	4/451	25/18870	0.00273466903814643	0.00273466903814643	0.00431469903658941	JAK2/RIPK2/CD3E/IL18	4
GO:0046755	BP	GO:0046755	viral budding	4/451	25/18870	0.00273466903814643	0.00273466903814643	0.00431469903658941	CHMP2A/CHMP4C/CHMP4B/LRSAM1	4
GO:0050927	BP	GO:0050927	positive regulation of positive chemotaxis	4/451	25/18870	0.00273466903814643	0.00273466903814643	0.00431469903658941	CXCL12/KDR/CXCL8/CCR4	4
GO:0060586	BP	GO:0060586	multicellular organismal-level iron ion homeostasis	4/451	25/18870	0.00273466903814643	0.00273466903814643	0.00431469903658941	HMOX1/BMP6/SOD2/SLC11A1	4
GO:0071450	BP	GO:0071450	cellular response to oxygen radical	4/451	25/18870	0.00273466903814643	0.00273466903814643	0.00431469903658941	SOD2/NFE2L2/PRDX2/MPO	4
GO:0071451	BP	GO:0071451	cellular response to superoxide	4/451	25/18870	0.00273466903814643	0.00273466903814643	0.00431469903658941	SOD2/NFE2L2/PRDX2/MPO	4
GO:0072576	BP	GO:0072576	liver morphogenesis	4/451	25/18870	0.00273466903814643	0.00273466903814643	0.00431469903658941	CFLAR/FBXW7/IL6/TNF	4
GO:2000773	BP	GO:2000773	negative regulation of cellular senescence	4/451	25/18870	0.00273466903814643	0.00273466903814643	0.00431469903658941	MIF/AKT3/TWIST1/PTEN	4
GO:0050764	BP	GO:0050764	regulation of phagocytosis	8/451	100/18870	0.00273675992056077	0.00273675992056077	0.00431469903658941	SIRPA/TREM2/PYCARD/CALR/TNF/IFNG/PRTN3/SLC11A1	8
GO:0060349	BP	GO:0060349	bone morphogenesis	8/451	100/18870	0.00273675992056077	0.00273675992056077	0.00431469903658941	ZMPSTE24/MSX1/TWIST1/BMP6/FGFR3/BMPR1B/COL13A1/MMP13	8
GO:0001755	BP	GO:0001755	neural crest cell migration	6/451	59/18870	0.00278595404055673	0.00278595404055673	0.00437814317156899	SEMA7A/TWIST1/KITLG/RET/FN1/GDNF	6
GO:0006826	BP	GO:0006826	iron ion transport	6/451	59/18870	0.00278595404055673	0.00278595404055673	0.00437814317156899	CLTC/TFRC/CP/TF/IFNG/SLC11A1	6
GO:0014009	BP	GO:0014009	glial cell proliferation	6/451	59/18870	0.00278595404055673	0.00278595404055673	0.00437814317156899	KRAS/TREM2/CX3CL1/LEPR/IL6/TNF	6
GO:0046579	BP	GO:0046579	positive regulation of Ras protein signal transduction	6/451	59/18870	0.00278595404055673	0.00278595404055673	0.00437814317156899	KRAS/LPAR2/KITLG/LPAR1/IGF1/SRC	6
GO:0051480	BP	GO:0051480	regulation of cytosolic calcium ion concentration	6/451	59/18870	0.00278595404055673	0.00278595404055673	0.00437814317156899	CAV1/HRC/ITPR1/BOK/CLN3/RYR1	6
GO:0043244	BP	GO:0043244	regulation of protein-containing complex disassembly	9/451	123/18870	0.00280242038037515	0.00280242038037515	0.00440119159220599	CIB1/ZMPSTE24/UBQLN4/PIK3CA/FYCO1/IGF1R/ADRB2/CLN3/TNF	9
GO:0002691	BP	GO:0002691	regulation of cellular extravasation	5/451	41/18870	0.00281364997885248	0.00281364997885248	0.00440186476807376	ELANE/CXCL12/IL1R1/ICAM1/ITGA4	5
GO:0051154	BP	GO:0051154	negative regulation of striated muscle cell differentiation	5/451	41/18870	0.00281364997885248	0.00281364997885248	0.00440186476807376	EZH2/MSX1/SMAD4/GSK3A/CEACAM5	5
GO:0106056	BP	GO:0106056	regulation of calcineurin-mediated signaling	5/451	41/18870	0.00281364997885248	0.00281364997885248	0.00440186476807376	CIB1/PRNP/IGF1/ERBB3/TNF	5
GO:1900016	BP	GO:1900016	negative regulation of cytokine production involved in inflammatory response	5/451	41/18870	0.00281364997885248	0.00281364997885248	0.00440186476807376	EZH2/SIRPA/TREM2/PYCARD/NLRP7	5
GO:1902742	BP	GO:1902742	apoptotic process involved in development	5/451	41/18870	0.00281364997885248	0.00281364997885248	0.00440186476807376	PPP2R1B/BAX/CRYAB/TNFRSF1B/BAK1	5
GO:1904994	BP	GO:1904994	regulation of leukocyte adhesion to vascular endothelial cell	5/451	41/18870	0.00281364997885248	0.00281364997885248	0.00440186476807376	ELANE/CXCL12/ITGA4/IL6/TNF	5
GO:0001906	BP	GO:0001906	cell killing	13/451	223/18870	0.00284707530674248	0.00284707530674248	0.00445130969010822	CX3CR1/STXBP2/TGFB1/ELANE/ICAM1/GAPDH/STAT5B/UNC13D/BCL2L1/GZMB/MYD88/IL18/IFNG	13
GO:0051048	BP	GO:0051048	negative regulation of secretion	11/451	172/18870	0.00290298713572384	0.00290298713572384	0.00453582587273346	PTPN11/INHBA/TNFRSF1B/FOXO1/VAMP8/SREBF1/SNCA/ERBB3/SFRP1/CD84/TNF	11
GO:0009746	BP	GO:0009746	response to hexose	12/451	198/18870	0.00297490119455726	0.00297490119455726	0.00464522112990288	PIK3CA/CASP3/BAD/TREM2/SMAD4/ICAM1/PTGS2/SREBF1/IGF1R/PCK2/TCF7L2/TNF	12
GO:0002437	BP	GO:0002437	inflammatory response to antigenic stimulus	7/451	80/18870	0.00301201635614572	0.00301201635614572	0.00469717642006345	HMGB2/TREM2/ELANE/FYN/SRC/CCR7/TNF	7
GO:0090049	BP	GO:0090049	regulation of cell migration involved in sprouting angiogenesis	7/451	80/18870	0.00301201635614572	0.00301201635614572	0.00469717642006345	CIB1/PDCD10/HMOX1/AKT3/PTGS2/KDR/FBXW7	7
GO:0008347	BP	GO:0008347	glial cell migration	6/451	60/18870	0.00303434658517279	0.00303434658517279	0.00471995923219258	CX3CR1/TREM2/CX3CL1/CDK5/CDK5R1/P2RX4	6
GO:0010803	BP	GO:0010803	regulation of tumor necrosis factor-mediated signaling pathway	6/451	60/18870	0.00303434658517279	0.00303434658517279	0.00471995923219258	CASP1/PYCARD/TRAF2/PIAS4/SHARPIN/LAPTM5	6
GO:0060193	BP	GO:0060193	positive regulation of lipase activity	6/451	60/18870	0.00303434658517279	0.00303434658517279	0.00471995923219258	HRAS/EGFR/FGFR3/LPAR2/LPAR1/KIT	6
GO:0071709	BP	GO:0071709	membrane assembly	6/451	60/18870	0.00303434658517279	0.00303434658517279	0.00471995923219258	CAV1/CHMP2A/CHMP4C/CHMP4B/PTEN/CDH2	6
GO:0001838	BP	GO:0001838	embryonic epithelial tube formation	9/451	125/18870	0.0031236491324162	0.0031236491324162	0.00485064572002346	GRHL2/TGFB1/CASP3/SFRP2/TWIST1/LIAS/RET/SFRP1/GDNF	9
GO:0072089	BP	GO:0072089	stem cell proliferation	9/451	125/18870	0.0031236491324162	0.0031236491324162	0.00485064572002346	HMGB2/BRCA2/TGFB1/SFRP2/SNAI2/YAP1/SFN/KITLG/KDR	9
GO:0042119	BP	GO:0042119	neutrophil activation	5/451	42/18870	0.00313224757310426	0.00313224757310426	0.00485064572002346	STXBP2/CXCL8/MYD88/IL18/TNF	5
GO:0060236	BP	GO:0060236	regulation of mitotic spindle organization	5/451	42/18870	0.00313224757310426	0.00313224757310426	0.00485064572002346	PLK1/CLTC/CHMP2A/CHMP4C/CHMP4B	5
GO:0071402	BP	GO:0071402	cellular response to lipoprotein particle stimulus	5/451	42/18870	0.00313224757310426	0.00313224757310426	0.00485064572002346	TGFB1/TREM2/ITGB1/TLR4/MYD88	5
GO:0140467	BP	GO:0140467	integrated stress response signaling	5/451	42/18870	0.00313224757310426	0.00313224757310426	0.00485064572002346	JUN/PPP1R15A/NFE2L2/PTPN1/BOK	5
GO:1990000	BP	GO:1990000	amyloid fibril formation	5/451	42/18870	0.00313224757310426	0.00313224757310426	0.00485064572002346	TREM2/CRYAB/SNCA/MAPT/SIAH2	5
GO:0032469	BP	GO:0032469	endoplasmic reticulum calcium ion homeostasis	4/451	26/18870	0.00317164685134489	0.00317164685134489	0.00488382317093608	BAX/ITPR1/BAK1/ATP2A1	4
GO:0033598	BP	GO:0033598	mammary gland epithelial cell proliferation	4/451	26/18870	0.00317164685134489	0.00317164685134489	0.00488382317093608	BRCA2/BAX/EPHA2/CCND1	4
GO:0043369	BP	GO:0043369	CD4-positive or CD8-positive, alpha-beta T cell lineage commitment	4/451	26/18870	0.00317164685134489	0.00317164685134489	0.00488382317093608	JAK1/IL6/IL6R/FOXP3	4
GO:0044346	BP	GO:0044346	fibroblast apoptotic process	4/451	26/18870	0.00317164685134489	0.00317164685134489	0.00488382317093608	PIK3CA/CASP3/BAK1/SFRP1	4
GO:0050926	BP	GO:0050926	regulation of positive chemotaxis	4/451	26/18870	0.00317164685134489	0.00317164685134489	0.00488382317093608	CXCL12/KDR/CXCL8/CCR4	4
GO:0062149	BP	GO:0062149	detection of stimulus involved in sensory perception of pain	4/451	26/18870	0.00317164685134489	0.00317164685134489	0.00488382317093608	CXCL12/FYN/CXCR4/TNF	4
GO:0071280	BP	GO:0071280	cellular response to copper ion	4/451	26/18870	0.00317164685134489	0.00317164685134489	0.00488382317093608	PRNP/NFE2L2/DAXX/SNCA	4
GO:1900078	BP	GO:1900078	positive regulation of cellular response to insulin stimulus	4/451	26/18870	0.00317164685134489	0.00317164685134489	0.00488382317093608	PTPN11/CTSD/PTPN1/SRC	4
GO:1904996	BP	GO:1904996	positive regulation of leukocyte adhesion to vascular endothelial cell	4/451	26/18870	0.00317164685134489	0.00317164685134489	0.00488382317093608	ELANE/ITGA4/IL6/TNF	4
GO:0000209	BP	GO:0000209	protein polyubiquitination	13/451	226/18870	0.00319282711611822	0.00319282711611822	0.00491025315507621	PPIA/UBE2C/SKP2/BRCA1/DDX3X/STUB1/LRSAM1/WDR24/TRAF2/SHARPIN/KLHL3/RIPK2/TRAF5	13
GO:0042180	BP	GO:0042180	cellular ketone metabolic process	13/451	226/18870	0.00319282711611822	0.00319282711611822	0.00491025315507621	CAV1/BRCA1/GLO1/TWIST1/PTGS2/BMP6/SREBF1/STAT5B/SNCA/PDK2/CLN3/AKR1C1/SLC7A11	13
GO:0009415	BP	GO:0009415	response to water	3/451	13/18870	0.00324438970996368	0.00324438970996368	0.00495836664226686	PIK3CA/KRT8/UMOD	3
GO:0036006	BP	GO:0036006	cellular response to macrophage colony-stimulating factor stimulus	3/451	13/18870	0.00324438970996368	0.00324438970996368	0.00495836664226686	TREM2/FER/TLR4	3
GO:0036462	BP	GO:0036462	TRAIL-activated apoptotic signaling pathway	3/451	13/18870	0.00324438970996368	0.00324438970996368	0.00495836664226686	PTEN/TIMP3/ATF3	3
GO:0042362	BP	GO:0042362	fat-soluble vitamin biosynthetic process	3/451	13/18870	0.00324438970996368	0.00324438970996368	0.00495836664226686	SNAI2/TNF/IFNG	3
GO:0060149	BP	GO:0060149	negative regulation of post-transcriptional gene silencing	3/451	13/18870	0.00324438970996368	0.00324438970996368	0.00495836664226686	ZMPSTE24/IL6/ELAVL1	3
GO:0060967	BP	GO:0060967	negative regulation of gene silencing by regulatory ncRNA	3/451	13/18870	0.00324438970996368	0.00324438970996368	0.00495836664226686	ZMPSTE24/IL6/ELAVL1	3
GO:0061517	BP	GO:0061517	macrophage proliferation	3/451	13/18870	0.00324438970996368	0.00324438970996368	0.00495836664226686	PTK2/TREM2/CX3CL1	3
GO:1900369	BP	GO:1900369	negative regulation of post-transcriptional gene silencing by regulatory ncRNA	3/451	13/18870	0.00324438970996368	0.00324438970996368	0.00495836664226686	ZMPSTE24/IL6/ELAVL1	3
GO:1901862	BP	GO:1901862	negative regulation of muscle tissue development	3/451	13/18870	0.00324438970996368	0.00324438970996368	0.00495836664226686	TGFB1/YBX3/TWIST1	3
GO:1990253	BP	GO:1990253	cellular response to leucine starvation	3/451	13/18870	0.00324438970996368	0.00324438970996368	0.00495836664226686	RRAGD/SESN1/SESN3	3
GO:0031113	BP	GO:0031113	regulation of microtubule polymerization	6/451	61/18870	0.00329890967532062	0.00329890967532062	0.00502911614107481	FES/MET/ARHGEF7/SNCA/MAPT/CDK5R1	6
GO:0034113	BP	GO:0034113	heterotypic cell-cell adhesion	6/451	61/18870	0.00329890967532062	0.00329890967532062	0.00502911614107481	SIRPA/ITGB1/ITGA4/ITGB3/LCK/TNF	6
GO:0060350	BP	GO:0060350	endochondral bone morphogenesis	6/451	61/18870	0.00329890967532062	0.00329890967532062	0.00502911614107481	ZMPSTE24/BMP6/FGFR3/BMPR1B/COL13A1/MMP13	6
GO:1905517	BP	GO:1905517	macrophage migration	6/451	61/18870	0.00329890967532062	0.00329890967532062	0.00502911614107481	CX3CR1/PTK2/MIF/TREM2/CX3CL1/P2RX4	6
GO:0006402	BP	GO:0006402	mRNA catabolic process	16/451	310/18870	0.00337459544698424	0.00337459544698424	0.00514129216156379	E2F1/FASTK/NANOS3/YBX3/PRKCA/ATM/TRAF2/TRAF5/MYD88/SLC11A1/GDNF/ELAVL1/YTHDF1/FTO/IGF2BP3/IGF2BP1	16
GO:0046683	BP	GO:0046683	response to organophosphorus	9/451	127/18870	0.00347321845646064	0.00347321845646064	0.00527612254673236	BSG/NT5E/PTGS2/SREBF1/LPAR1/EZR/STAT1/P2RX4/AKR1C1	9
GO:1903305	BP	GO:1903305	regulation of regulated secretory pathway	9/451	127/18870	0.00347321845646064	0.00347321845646064	0.00527612254673236	STXBP2/FES/RAB3A/VAMP8/FER/CDK5/UNC13D/LRRK2/CD84	9
GO:0002714	BP	GO:0002714	positive regulation of B cell mediated immunity	5/451	43/18870	0.0034760403580054	0.0034760403580054	0.00527612254673236	MSH2/TFRC/TGFB1/TREM2/TNF	5
GO:0002891	BP	GO:0002891	positive regulation of immunoglobulin mediated immune response	5/451	43/18870	0.0034760403580054	0.0034760403580054	0.00527612254673236	MSH2/TFRC/TGFB1/TREM2/TNF	5
GO:0010712	BP	GO:0010712	regulation of collagen metabolic process	5/451	43/18870	0.0034760403580054	0.0034760403580054	0.00527612254673236	TGFB1/INHBA/ITGB1/CREB3L1/IL6	5
GO:0045622	BP	GO:0045622	regulation of T-helper cell differentiation	5/451	43/18870	0.0034760403580054	0.0034760403580054	0.00527612254673236	JAK3/RIPK2/NLRP3/IL18/FOXP3	5
GO:0007051	BP	GO:0007051	spindle organization	12/451	202/18870	0.00349829783200785	0.00349829783200785	0.00530661216126044	BIRC5/PLK1/AURKA/CLTC/CHMP2A/CHMP4C/PLK3/CHMP4B/PTEN/CHEK2/EZR/MAPK15	12
GO:0043161	BP	GO:0043161	proteasome-mediated ubiquitin-dependent protein catabolic process	21/451	458/18870	0.00352954354649133	0.00352954354649133	0.00535068989362701	CAV1/UBE2C/PLK1/AURKA/SKP2/PBK/UBQLN4/PLK3/DDRGK1/STUB1/RPL11/AUP1/CALR/NFE2L2/SHARPIN/KLHL3/GSK3A/FBXW7/SIAH2/LRRK2/UMOD	21
GO:0001783	BP	GO:0001783	B cell apoptotic process	4/451	27/18870	0.00365390415286101	0.00365390415286101	0.00552551466139123	BAX/MIF/NOC2L/BAK1	4
GO:0035458	BP	GO:0035458	cellular response to interferon-beta	4/451	27/18870	0.00365390415286101	0.00365390415286101	0.00552551466139123	NDUFA13/STAT1/TLR3/AIM2	4
GO:0045672	BP	GO:0045672	positive regulation of osteoclast differentiation	4/451	27/18870	0.00365390415286101	0.00365390415286101	0.00552551466139123	TREM2/POU4F1/TNF/IFNG	4
GO:1902410	BP	GO:1902410	mitotic cytokinetic process	4/451	27/18870	0.00365390415286101	0.00365390415286101	0.00552551466139123	CHMP2A/CHMP4C/CHMP4B/ARF1	4
GO:0110020	BP	GO:0110020	regulation of actomyosin structure organization	8/451	105/18870	0.00369999659812544	0.00369999659812544	0.00558741194678494	PRKD1/PPM1F/SMAD4/MET/PIK3R2/PIK3R1/LPAR1/SFRP1	8
GO:0014855	BP	GO:0014855	striated muscle cell proliferation	7/451	83/18870	0.00370423939689362	0.00370423939689362	0.00558741194678494	FES/MAPK11/CFLAR/YAP1/JAK2/HGF/SRC	7
GO:0051279	BP	GO:0051279	regulation of release of sequestered calcium ion into cytosol	7/451	83/18870	0.00370423939689362	0.00370423939689362	0.00558741194678494	PRKD1/BAX/HRC/CX3CL1/ITGB3/SNCA/CEMIP	7
GO:0009743	BP	GO:0009743	response to carbohydrate	13/451	230/18870	0.00370626046870466	0.00370626046870466	0.00558741194678494	PIK3CA/CASP3/BAD/TREM2/SMAD4/ICAM1/PTGS2/SOD2/SREBF1/IGF1R/PCK2/TCF7L2/TNF	13
GO:0048705	BP	GO:0048705	skeletal system morphogenesis	13/451	230/18870	0.00370626046870466	0.00370626046870466	0.00558741194678494	ZMPSTE24/GRHL2/MSX1/ZEB1/TWIST1/BMP6/PCGF2/FGFR3/SGPL1/BMPR1B/COL13A1/SFRP1/MMP13	13
GO:0032368	BP	GO:0032368	regulation of lipid transport	10/451	153/18870	0.00379719557107178	0.00379719557107178	0.00572097500509112	LRP1/CAV1/PTPN11/MIF/TREM2/BMP6/PRELID1/ITGB3/P2RX4/FASLG	10
GO:0010828	BP	GO:0010828	positive regulation of glucose transmembrane transport	5/451	44/18870	0.00384611439612105	0.00384611439612105	0.0057768807333436	PTPN11/PIK3R1/NFE2L2/IGF1/CLTCL1	5
GO:0032689	BP	GO:0032689	negative regulation of type II interferon production	5/451	44/18870	0.00384611439612105	0.00384611439612105	0.0057768807333436	PRNP/INHBA/TLR4/LAPTM5/FOXP3	5
GO:0043506	BP	GO:0043506	regulation of JUN kinase activity	5/451	44/18870	0.00384611439612105	0.00384611439612105	0.0057768807333436	DNAJA1/TRAF2/PTPN1/MAP3K5/TNF	5
GO:0046640	BP	GO:0046640	regulation of alpha-beta T cell proliferation	5/451	44/18870	0.00384611439612105	0.00384611439612105	0.0057768807333436	JAK2/RIPK2/CD3E/IL18/FOXP3	5
GO:0071763	BP	GO:0071763	nuclear membrane organization	5/451	44/18870	0.00384611439612105	0.00384611439612105	0.0057768807333436	PLK1/CHMP2A/CHMP4C/PRKCA/CHMP4B	5
GO:0002456	BP	GO:0002456	T cell mediated immunity	9/451	129/18870	0.00385280900411532	0.00385280900411532	0.00578338361704622	IL1R1/ICAM1/TNFRSF1B/TRAF2/NLRP3/IL6/CD8A/IL18/FOXP3	9
GO:0016447	BP	GO:0016447	somatic recombination of immunoglobulin gene segments	6/451	63/18870	0.00387908314926252	0.00387908314926252	0.00581211955349383	MSH2/PRKDC/TFRC/MSH6/TGFB1/FOXP3	6
GO:0043470	BP	GO:0043470	regulation of carbohydrate catabolic process	6/451	63/18870	0.00387908314926252	0.00387908314926252	0.00581211955349383	MLST8/PPP1CA/PHKG2/GSK3A/IGF1/IFNG	6
GO:0140895	BP	GO:0140895	cell surface toll-like receptor signaling pathway	6/451	63/18870	0.00387908314926252	0.00387908314926252	0.00581211955349383	TREM2/PIK3R1/RIPK2/TLR4/CD14/MYD88	6
GO:0035303	BP	GO:0035303	regulation of dephosphorylation	8/451	106/18870	0.00392068878342448	0.00392068878342448	0.00586367941020124	PPIA/PPP1R15A/TGFB1/PIN1/MTMR3/SRC/TNF/IFNG	8
GO:0048709	BP	GO:0048709	oligodendrocyte differentiation	8/451	106/18870	0.00392068878342448	0.00392068878342448	0.00586367941020124	TNFRSF1B/CDK5/PTEN/HDAC1/LPAR1/NTRK2/BOK/CXCR4	8
GO:0060291	BP	GO:0060291	long-term synaptic potentiation	8/451	106/18870	0.00392068878342448	0.00392068878342448	0.00586367941020124	CX3CR1/ITPR3/PRNP/SNCA/NTRK2/LGMN/NFATC4/YTHDF1	8
GO:0007052	BP	GO:0007052	mitotic spindle organization	9/451	130/18870	0.00405439783759473	0.00405439783759473	0.00600445495216231	BIRC5/PLK1/AURKA/CLTC/CHMP2A/CHMP4C/PLK3/CHMP4B/CHEK2	9
GO:0030213	BP	GO:0030213	hyaluronan biosynthetic process	3/451	14/18870	0.00405656117172773	0.00405656117172773	0.00600445495216231	CLTC/TGFB1/CEMIP	3
GO:0032621	BP	GO:0032621	interleukin-18 production	3/451	14/18870	0.00405656117172773	0.00405656117172773	0.00600445495216231	CASP1/CD84/TNF	3
GO:0032661	BP	GO:0032661	regulation of interleukin-18 production	3/451	14/18870	0.00405656117172773	0.00405656117172773	0.00600445495216231	CASP1/CD84/TNF	3
GO:0032908	BP	GO:0032908	regulation of transforming growth factor beta1 production	3/451	14/18870	0.00405656117172773	0.00405656117172773	0.00600445495216231	LAPTM4B/CX3CL1/FOXP3	3
GO:0035791	BP	GO:0035791	platelet-derived growth factor receptor-beta signaling pathway	3/451	14/18870	0.00405656117172773	0.00405656117172773	0.00600445495216231	LRP1/PTPN1/SRC	3
GO:0045348	BP	GO:0045348	positive regulation of MHC class II biosynthetic process	3/451	14/18870	0.00405656117172773	0.00405656117172773	0.00600445495216231	JAK2/TLR4/IFNG	3
GO:0046761	BP	GO:0046761	viral budding from plasma membrane	3/451	14/18870	0.00405656117172773	0.00405656117172773	0.00600445495216231	CHMP2A/CHMP4C/CHMP4B	3
GO:0061043	BP	GO:0061043	regulation of vascular wound healing	3/451	14/18870	0.00405656117172773	0.00405656117172773	0.00600445495216231	SERPINE1/CXCR4/TNF	3
GO:0070262	BP	GO:0070262	peptidyl-serine dephosphorylation	3/451	14/18870	0.00405656117172773	0.00405656117172773	0.00600445495216231	PPM1F/PPP1R15A/PPP1CA	3
GO:0090649	BP	GO:0090649	response to oxygen-glucose deprivation	3/451	14/18870	0.00405656117172773	0.00405656117172773	0.00600445495216231	AIFM1/CBL/ZEB2	3
GO:0097531	BP	GO:0097531	mast cell migration	3/451	14/18870	0.00405656117172773	0.00405656117172773	0.00600445495216231	STAT5B/KITLG/KIT	3
GO:0140052	BP	GO:0140052	cellular response to oxidised low-density lipoprotein particle stimulus	3/451	14/18870	0.00405656117172773	0.00405656117172773	0.00600445495216231	TREM2/TLR4/MYD88	3
GO:1901031	BP	GO:1901031	regulation of response to reactive oxygen species	3/451	14/18870	0.00405656117172773	0.00405656117172773	0.00600445495216231	NFE2L2/SESN1/SESN3	3
GO:1903265	BP	GO:1903265	positive regulation of tumor necrosis factor-mediated signaling pathway	3/451	14/18870	0.00405656117172773	0.00405656117172773	0.00600445495216231	CASP1/TRAF2/LAPTM5	3
GO:1904925	BP	GO:1904925	positive regulation of autophagy of mitochondrion in response to mitochondrial depolarization	3/451	14/18870	0.00405656117172773	0.00405656117172773	0.00600445495216231	TOMM7/VPS13C/OPTN	3
GO:1905049	BP	GO:1905049	negative regulation of metallopeptidase activity	3/451	14/18870	0.00405656117172773	0.00405656117172773	0.00600445495216231	LRP1/TIMP1/TIMP3	3
GO:0032231	BP	GO:0032231	regulation of actin filament bundle assembly	8/451	107/18870	0.00415140672916172	0.00415140672916172	0.00613651290815493	PPM1F/CX3CL1/MET/PIK3R2/PIK3R1/LPAR1/SYNPO2/SFRP1	8
GO:0000303	BP	GO:0000303	response to superoxide	4/451	28/18870	0.00418357331294843	0.00418357331294843	0.00613651290815493	SOD2/NFE2L2/PRDX2/MPO	4
GO:0001963	BP	GO:0001963	synaptic transmission, dopaminergic	4/451	28/18870	0.00418357331294843	0.00418357331294843	0.00613651290815493	PTGS2/CDK5/SNCA/GDNF	4
GO:0002675	BP	GO:0002675	positive regulation of acute inflammatory response	4/451	28/18870	0.00418357331294843	0.00418357331294843	0.00613651290815493	PTGS2/IL6/CCR7/TNF	4
GO:0006027	BP	GO:0006027	glycosaminoglycan catabolic process	4/451	28/18870	0.00418357331294843	0.00418357331294843	0.00613651290815493	TGFB1/IDUA/GNS/CEMIP	4
GO:0016540	BP	GO:0016540	protein autoprocessing	4/451	28/18870	0.00418357331294843	0.00418357331294843	0.00613651290815493	PARP1/CASP1/PIDD1/CASP6	4
GO:0030194	BP	GO:0030194	positive regulation of blood coagulation	4/451	28/18870	0.00418357331294843	0.00418357331294843	0.00613651290815493	PLAU/SERPINE1/NFE2L2/PRDX2	4
GO:0032703	BP	GO:0032703	negative regulation of interleukin-2 production	4/451	28/18870	0.00418357331294843	0.00418357331294843	0.00613651290815493	PRNP/EZR/LAPTM5/FOXP3	4
GO:0042832	BP	GO:0042832	defense response to protozoan	4/451	28/18870	0.00418357331294843	0.00418357331294843	0.00613651290815493	BCL3/HRAS/MYD88/SLC11A1	4
GO:0044342	BP	GO:0044342	type B pancreatic cell proliferation	4/451	28/18870	0.00418357331294843	0.00418357331294843	0.00613651290815493	BAD/CDK4/SFRP1/IGFBP3	4
GO:0060402	BP	GO:0060402	calcium ion transport into cytosol	4/451	28/18870	0.00418357331294843	0.00418357331294843	0.00613651290815493	CAV1/BAX/BAK1/P2RX4	4
GO:0060964	BP	GO:0060964	regulation of miRNA-mediated gene silencing	4/451	28/18870	0.00418357331294843	0.00418357331294843	0.00613651290815493	ZMPSTE24/TGFB1/IL6/ELAVL1	4
GO:1900048	BP	GO:1900048	positive regulation of hemostasis	4/451	28/18870	0.00418357331294843	0.00418357331294843	0.00613651290815493	PLAU/SERPINE1/NFE2L2/PRDX2	4
GO:1902914	BP	GO:1902914	regulation of protein polyubiquitination	4/451	28/18870	0.00418357331294843	0.00418357331294843	0.00613651290815493	PPIA/SKP2/DDX3X/RIPK2	4
GO:1903077	BP	GO:1903077	negative regulation of protein localization to plasma membrane	4/451	28/18870	0.00418357331294843	0.00418357331294843	0.00613651290815493	CLTC/TGFB1/BCL2L1/TMBIM1	4
GO:0001885	BP	GO:0001885	endothelial cell development	6/451	64/18870	0.00419596948054812	0.00419596948054812	0.00613651290815493	ICAM1/MET/EZR/MYD88/FOXP3/TNF	6
GO:0002712	BP	GO:0002712	regulation of B cell mediated immunity	6/451	64/18870	0.00419596948054812	0.00419596948054812	0.00613651290815493	MSH2/TFRC/TGFB1/TREM2/FOXP3/TNF	6
GO:0002889	BP	GO:0002889	regulation of immunoglobulin mediated immune response	6/451	64/18870	0.00419596948054812	0.00419596948054812	0.00613651290815493	MSH2/TFRC/TGFB1/TREM2/FOXP3/TNF	6
GO:0044091	BP	GO:0044091	membrane biogenesis	6/451	64/18870	0.00419596948054812	0.00419596948054812	0.00613651290815493	CAV1/CHMP2A/CHMP4C/CHMP4B/PTEN/CDH2	6
GO:0062208	BP	GO:0062208	positive regulation of pattern recognition receptor signaling pathway	6/451	64/18870	0.00419596948054812	0.00419596948054812	0.00613651290815493	CAV1/PRKD1/DDX3X/TLR4/CD14/MYD88	6
GO:0008306	BP	GO:0008306	associative learning	7/451	85/18870	0.00422873965158119	0.00422873965158119	0.00618074194521226	KRAS/ITGB1/CDK5/LGMN/KIT/CLN3/SLC7A11	7
GO:0006775	BP	GO:0006775	fat-soluble vitamin metabolic process	5/451	45/18870	0.00424355181791123	0.00424355181791123	0.00618390996362072	SNAI2/PIAS4/LGMN/TNF/IFNG	5
GO:0010799	BP	GO:0010799	regulation of peptidyl-threonine phosphorylation	5/451	45/18870	0.00424355181791123	0.00424355181791123	0.00618390996362072	PLK1/TGFB1/GSK3A/RIPK2/CEMIP	5
GO:0010907	BP	GO:0010907	positive regulation of glucose metabolic process	5/451	45/18870	0.00424355181791123	0.00424355181791123	0.00618390996362072	PMAIP1/FOXO1/PHKG2/IGF1/SRC	5
GO:0030574	BP	GO:0030574	collagen catabolic process	5/451	45/18870	0.00424355181791123	0.00424355181791123	0.00618390996362072	ITGB1/MMP9/MMP1/PRTN3/MMP13	5
GO:0050856	BP	GO:0050856	regulation of T cell receptor signaling pathway	5/451	45/18870	0.00424355181791123	0.00424355181791123	0.00618390996362072	PRNP/EZR/LCK/LAPTM5/CCR7	5
GO:0072006	BP	GO:0072006	nephron development	10/451	156/18870	0.00435620544336902	0.00435620544336902	0.00634429343590874	SMAD4/CFLAR/YAP1/KLHL3/ITGB3/STAT1/RET/IL6R/UMOD/GDNF	10
GO:0048736	BP	GO:0048736	appendage development	11/451	182/18870	0.00445920442241763	0.00445920442241763	0.00648657244952951	GRHL2/BAX/MSX1/SMAD4/SFRP2/TWIST1/PIAS4/HDAC1/BAK1/ITGB4/SLC7A11	11
GO:0060173	BP	GO:0060173	limb development	11/451	182/18870	0.00445920442241763	0.00445920442241763	0.00648657244952951	GRHL2/BAX/MSX1/SMAD4/SFRP2/TWIST1/PIAS4/HDAC1/BAK1/ITGB4/SLC7A11	11
GO:0042476	BP	GO:0042476	odontogenesis	9/451	132/18870	0.00448225324837281	0.00448225324837281	0.00651622397895365	BSG/TCIRG1/BAX/MSX1/INHBA/SERPINE1/GLI2/HDAC1/SRC	9
GO:2000243	BP	GO:2000243	positive regulation of reproductive process	7/451	86/18870	0.00451115035148386	0.00451115035148386	0.00655433734652845	AURKA/CIB1/BAX/MSX1/INHBA/SRC/MAPK15	7
GO:0030888	BP	GO:0030888	regulation of B cell proliferation	6/451	65/18870	0.00453157675647974	0.00453157675647974	0.00657620040937212	TFRC/CASP3/MIF/IL7/ATM/TLR4	6
GO:0098930	BP	GO:0098930	axonal transport	6/451	65/18870	0.00453157675647974	0.00453157675647974	0.00657620040937212	FEZ1/KIF1B/AP3M2/HSPB1/MAPT/NDEL1	6
GO:0007043	BP	GO:0007043	cell-cell junction assembly	10/451	157/18870	0.00455630222269789	0.00455630222269789	0.00660816011945258	CAV1/GRHL2/SNAI2/EPHA2/PRKCA/FER/TLN1/CDH1/TNF/CDH2	10
GO:0006887	BP	GO:0006887	exocytosis	17/451	349/18870	0.00458269816862033	0.00458269816862033	0.00664250325754533	CHMP2A/STXBP2/CBL/FES/RAB3A/VAMP8/FER/CDK5/RAB8A/SNCA/UNC13D/LRRK2/LAT/KIT/CD84/CLNK/IFNG	17
GO:0019827	BP	GO:0019827	stem cell population maintenance	11/451	183/18870	0.00464558515171258	0.00464558515171258	0.00672966719096303	FANCD2/FOXO1/YAP1/BRMS1/HDAC1/TPT1/SFRP1/KIT/CDH2/ELAVL1/IGF2BP1	11
GO:0005978	BP	GO:0005978	glycogen biosynthetic process	5/451	46/18870	0.00466942893627185	0.00466942893627185	0.00673627288865673	PPP1CA/PHKG2/GSK3A/IGF1/PRKAG3	5
GO:0009250	BP	GO:0009250	glucan biosynthetic process	5/451	46/18870	0.00466942893627185	0.00466942893627185	0.00673627288865673	PPP1CA/PHKG2/GSK3A/IGF1/PRKAG3	5
GO:0032768	BP	GO:0032768	regulation of monooxygenase activity	5/451	46/18870	0.00466942893627185	0.00466942893627185	0.00673627288865673	EGFR/SNCA/TNF/IFNG/GDNF	5
GO:0035272	BP	GO:0035272	exocrine system development	5/451	46/18870	0.00466942893627185	0.00466942893627185	0.00673627288865673	TGFB1/EGFR/SNAI2/HGF/TNF	5
GO:0045646	BP	GO:0045646	regulation of erythrocyte differentiation	5/451	46/18870	0.00466942893627185	0.00466942893627185	0.00673627288865673	HMGB2/PRKDC/INHBA/STAT5B/STAT1	5
GO:1902622	BP	GO:1902622	regulation of neutrophil migration	5/451	46/18870	0.00466942893627185	0.00466942893627185	0.00673627288865673	IL1R1/DPP4/CXCL8/MYD88/CCR7	5
GO:1990090	BP	GO:1990090	cellular response to nerve growth factor stimulus	5/451	46/18870	0.00466942893627185	0.00466942893627185	0.00673627288865673	PARP1/CIB1/CBL/MAPT/NTRK2	5
GO:0051225	BP	GO:0051225	spindle assembly	9/451	133/18870	0.00470896229688092	0.00470896229688092	0.00678529877223235	BIRC5/PLK1/AURKA/CHMP2A/CHMP4C/CHMP4B/PTEN/CHEK2/MAPK15	9
GO:1904950	BP	GO:1904950	negative regulation of establishment of protein localization	9/451	133/18870	0.00470896229688092	0.00470896229688092	0.00678529877223235	PPM1F/DNAJA1/PTPN11/FOXO1/CDK5/SREBF1/MAPT/LRRK2/SFRP1	9
GO:0000305	BP	GO:0000305	response to oxygen radical	4/451	29/18870	0.00476272923608742	0.00476272923608742	0.00683458118077038	SOD2/NFE2L2/PRDX2/MPO	4
GO:0001778	BP	GO:0001778	plasma membrane repair	4/451	29/18870	0.00476272923608742	0.00476272923608742	0.00683458118077038	CHMP2A/CHMP4C/CHMP4B/RAB3A	4
GO:0019076	BP	GO:0019076	viral release from host cell	4/451	29/18870	0.00476272923608742	0.00476272923608742	0.00683458118077038	PPIA/CHMP2A/CHMP4C/CHMP4B	4
GO:0035891	BP	GO:0035891	exit from host cell	4/451	29/18870	0.00476272923608742	0.00476272923608742	0.00683458118077038	PPIA/CHMP2A/CHMP4C/CHMP4B	4
GO:0090025	BP	GO:0090025	regulation of monocyte chemotaxis	4/451	29/18870	0.00476272923608742	0.00476272923608742	0.00683458118077038	CX3CR1/CXCL12/SERPINE1/LGMN	4
GO:1900368	BP	GO:1900368	regulation of post-transcriptional gene silencing by regulatory ncRNA	4/451	29/18870	0.00476272923608742	0.00476272923608742	0.00683458118077038	ZMPSTE24/TGFB1/IL6/ELAVL1	4
GO:1902430	BP	GO:1902430	negative regulation of amyloid-beta formation	4/451	29/18870	0.00476272923608742	0.00476272923608742	0.00683458118077038	PIN1/PRNP/IGF1/NTRK2	4
GO:0034605	BP	GO:0034605	cellular response to heat	6/451	66/18870	0.00488654770666744	0.00488654770666744	0.0070040416626078	HMOX1/PTGS2/STUB1/ATM/DAXX/MAPT	6
GO:0046854	BP	GO:0046854	phosphatidylinositol phosphate biosynthetic process	6/451	66/18870	0.00488654770666744	0.00488654770666744	0.0070040416626078	PIK3CA/PIKFYVE/PIP4K2C/ATM/PIK3R2/PIK3R1	6
GO:0030038	BP	GO:0030038	contractile actin filament bundle assembly	8/451	110/18870	0.00490668588275904	0.00490668588275904	0.00702056068839841	PPM1F/ZEB2/MET/PIK3R2/PIK3R1/LPAR1/SRC/SFRP1	8
GO:0043149	BP	GO:0043149	stress fiber assembly	8/451	110/18870	0.00490668588275904	0.00490668588275904	0.00702056068839841	PPM1F/ZEB2/MET/PIK3R2/PIK3R1/LPAR1/SRC/SFRP1	8
GO:0045445	BP	GO:0045445	myoblast differentiation	8/451	110/18870	0.00490668588275904	0.00490668588275904	0.00702056068839841	TGFB1/ITGB1/IGF1/MAP3K5/TCF7L2/IL18/TNF/IGFBP3	8
GO:0007041	BP	GO:0007041	lysosomal transport	9/451	134/18870	0.00494449045684107	0.00494449045684107	0.00707051482378689	LRP1/CHMP2A/CHMP4C/C9orf72/CHMP4B/ADRB2/LRRK2/CLN3/LAPTM5	9
GO:0001787	BP	GO:0001787	natural killer cell proliferation	3/451	15/18870	0.00498158208352476	0.00498158208352476	0.00707391355219024	STAT5B/JAK2/IL18	3
GO:0003198	BP	GO:0003198	epithelial to mesenchymal transition involved in endocardial cushion formation	3/451	15/18870	0.00498158208352476	0.00498158208352476	0.00707391355219024	MSX1/SMAD4/SNAI2	3
GO:0033599	BP	GO:0033599	regulation of mammary gland epithelial cell proliferation	3/451	15/18870	0.00498158208352476	0.00498158208352476	0.00707391355219024	BRCA2/BAX/CCND1	3
GO:0043518	BP	GO:0043518	negative regulation of DNA damage response, signal transduction by p53 class mediator	3/451	15/18870	0.00498158208352476	0.00498158208352476	0.00707391355219024	MIF/SNAI2/TWIST1	3
GO:0046007	BP	GO:0046007	negative regulation of activated T cell proliferation	3/451	15/18870	0.00498158208352476	0.00498158208352476	0.00707391355219024	CASP3/PRNP/FOXP3	3
GO:0046753	BP	GO:0046753	non-lytic viral release	3/451	15/18870	0.00498158208352476	0.00498158208352476	0.00707391355219024	CHMP2A/CHMP4C/CHMP4B	3
GO:0048070	BP	GO:0048070	regulation of developmental pigmentation	3/451	15/18870	0.00498158208352476	0.00498158208352476	0.00707391355219024	BAX/ZEB2/KITLG	3
GO:1900102	BP	GO:1900102	negative regulation of endoplasmic reticulum unfolded protein response	3/451	15/18870	0.00498158208352476	0.00498158208352476	0.00707391355219024	PPP1R15A/DDRGK1/PTPN1	3
GO:1901722	BP	GO:1901722	regulation of cell proliferation involved in kidney development	3/451	15/18870	0.00498158208352476	0.00498158208352476	0.00707391355219024	CFLAR/ITGB3/IL6R	3
GO:1902166	BP	GO:1902166	negative regulation of intrinsic apoptotic signaling pathway in response to DNA damage by p53 class mediator	3/451	15/18870	0.00498158208352476	0.00498158208352476	0.00707391355219024	MIF/ZNF385A/MUC1	3
GO:1903054	BP	GO:1903054	negative regulation of extracellular matrix organization	3/451	15/18870	0.00498158208352476	0.00498158208352476	0.00707391355219024	TGFB1/TNFRSF1B/DPP4	3
GO:1904923	BP	GO:1904923	regulation of autophagy of mitochondrion in response to mitochondrial depolarization	3/451	15/18870	0.00498158208352476	0.00498158208352476	0.00707391355219024	TOMM7/VPS13C/OPTN	3
GO:0043547	BP	GO:0043547	positive regulation of GTPase activity	13/451	239/18870	0.00510794320333849	0.00510794320333849	0.00724913832138272	EZH2/PIN1/TBC1D14/HRAS/C9orf72/CX3CL1/EPHA2/ITGB1/ARHGEF7/NDEL1/SFRP1/CCR7/PRTN3	13
GO:0002701	BP	GO:0002701	negative regulation of production of molecular mediator of immune response	5/451	47/18870	0.00512481441850406	0.00512481441850406	0.00725203697257854	TGFB1/JAK3/TWIST1/FOXP3/TNF	5
GO:0010837	BP	GO:0010837	regulation of keratinocyte proliferation	5/451	47/18870	0.00512481441850406	0.00512481441850406	0.00725203697257854	PRKD1/ZEB1/SNAI2/YAP1/SFN	5
GO:0035196	BP	GO:0035196	miRNA processing	5/451	47/18870	0.00512481441850406	0.00512481441850406	0.00725203697257854	DDX3X/ZMPSTE24/TGFB1/IL6/HNRNPA2B1	5
GO:0046633	BP	GO:0046633	alpha-beta T cell proliferation	5/451	47/18870	0.00512481441850406	0.00512481441850406	0.00725203697257854	JAK2/RIPK2/CD3E/IL18/FOXP3	5
GO:0072538	BP	GO:0072538	T-helper 17 type immune response	5/451	47/18870	0.00512481441850406	0.00512481441850406	0.00725203697257854	JAK1/JAK2/IL6/IL6R/FOXP3	5
GO:0002793	BP	GO:0002793	positive regulation of peptide secretion	8/451	111/18870	0.00518048921331587	0.00518048921331587	0.0073223464816141	PRKD1/BAD/S100A8/ACSL4/ITPR1/JAK2/PCK2/TCF7L2	8
GO:1905954	BP	GO:1905954	positive regulation of lipid localization	8/451	111/18870	0.00518048921331587	0.00518048921331587	0.0073223464816141	LRP1/CAV1/MIF/TREM2/BMP6/PRELID1/P2RX4/FASLG	8
GO:0006612	BP	GO:0006612	protein targeting to membrane	9/451	135/18870	0.00518906367011592	0.00518906367011592	0.00733022889457222	CIB1/PIKFYVE/HRAS/PRNP/FYN/CHMP4B/CDK5/CDK5R1/CEMIP	9
GO:0007565	BP	GO:0007565	female pregnancy	11/451	186/18870	0.0052420723672355	0.0052420723672355	0.00740083512160451	PARP1/BSG/TIMP1/ACSL4/PTGS2/CALR/STAT5B/ITGB3/MMP9/ITGB4/IGFBP2	11
GO:0051057	BP	GO:0051057	positive regulation of small GTPase mediated signal transduction	6/451	67/18870	0.00526152562426845	0.00526152562426845	0.0074197316974295	KRAS/LPAR2/KITLG/LPAR1/IGF1/SRC	6
GO:0071300	BP	GO:0071300	cellular response to retinoic acid	6/451	67/18870	0.00526152562426845	0.00526152562426845	0.0074197316974295	NDUFA13/YAP1/ATM/RET/PTK6/TNF	6
GO:0007517	BP	GO:0007517	muscle organ development	17/451	354/18870	0.00526988622649151	0.00526988622649151	0.00742723840687988	CAV1/KRAS/TGFB1/MSX1/SMAD4/MYLK/YBX3/CRYAB/TWIST1/CFLAR/ITGB1/CDK5/IGF1/ERBB3/POU4F1/ATF3/RYR1	17
GO:0003309	BP	GO:0003309	type B pancreatic cell differentiation	4/451	30/18870	0.00539338502247868	0.00539338502247868	0.00757509804239425	BAD/BMP6/GSK3A/CDH2	4
GO:0045948	BP	GO:0045948	positive regulation of translational initiation	4/451	30/18870	0.00539338502247868	0.00539338502247868	0.00757509804239425	DDX3X/PPP1R15A/TNF/YTHDF1	4
GO:0050820	BP	GO:0050820	positive regulation of coagulation	4/451	30/18870	0.00539338502247868	0.00539338502247868	0.00757509804239425	PLAU/SERPINE1/NFE2L2/PRDX2	4
GO:0060147	BP	GO:0060147	regulation of post-transcriptional gene silencing	4/451	30/18870	0.00539338502247868	0.00539338502247868	0.00757509804239425	ZMPSTE24/TGFB1/IL6/ELAVL1	4
GO:0090382	BP	GO:0090382	phagosome maturation	4/451	30/18870	0.00539338502247868	0.00539338502247868	0.00757509804239425	SRPX/TCIRG1/PIKFYVE/CLN3	4
GO:1904376	BP	GO:1904376	negative regulation of protein localization to cell periphery	4/451	30/18870	0.00539338502247868	0.00539338502247868	0.00757509804239425	CLTC/TGFB1/BCL2L1/TMBIM1	4
GO:0072384	BP	GO:0072384	organelle transport along microtubule	7/451	89/18870	0.00544411741801013	0.00544411741801013	0.00764196311682732	FEZ1/RHOT2/AP3M2/FYCO1/MAPT/NDEL1/CLN3	7
GO:0002861	BP	GO:0002861	regulation of inflammatory response to antigenic stimulus	5/451	48/18870	0.0056107675180991	0.0056107675180991	0.00784885760842118	TREM2/FYN/SRC/CCR7/TNF	5
GO:0008542	BP	GO:0008542	visual learning	5/451	48/18870	0.0056107675180991	0.0056107675180991	0.00784885760842118	KRAS/ITGB1/CDK5/KIT/SLC7A11	5
GO:0044331	BP	GO:0044331	cell-cell adhesion mediated by cadherin	5/451	48/18870	0.0056107675180991	0.0056107675180991	0.00784885760842118	PPM1F/BMP6/FER/CDH1/CDH2	5
GO:0046189	BP	GO:0046189	phenol-containing compound biosynthetic process	5/451	48/18870	0.0056107675180991	0.0056107675180991	0.00784885760842118	ZEB2/KL/SNCA/NR4A2/SLC7A11	5
GO:1900542	BP	GO:1900542	regulation of purine nucleotide metabolic process	5/451	48/18870	0.0056107675180991	0.0056107675180991	0.00784885760842118	PARP1/TREM2/MLST8/SNCA/PDK2	5
GO:1990089	BP	GO:1990089	response to nerve growth factor	5/451	48/18870	0.0056107675180991	0.0056107675180991	0.00784885760842118	PARP1/CIB1/CBL/MAPT/NTRK2	5
GO:0016445	BP	GO:0016445	somatic diversification of immunoglobulins	6/451	68/18870	0.00565715362885798	0.00565715362885798	0.00790018809091772	MSH2/PRKDC/TFRC/MSH6/TGFB1/FOXP3	6
GO:0030193	BP	GO:0030193	regulation of blood coagulation	6/451	68/18870	0.00565715362885798	0.00565715362885798	0.00790018809091772	CAV1/PLAU/SERPINE1/PLAUR/NFE2L2/PRDX2	6
GO:0051865	BP	GO:0051865	protein autoubiquitination	6/451	68/18870	0.00565715362885798	0.00565715362885798	0.00790018809091772	BRCA1/STUB1/LRSAM1/RNF181/TRAF2/LRRK2	6
GO:0072175	BP	GO:0072175	epithelial tube formation	9/451	137/18870	0.00570625743974104	0.00570625743974104	0.00796421294912187	GRHL2/TGFB1/CASP3/SFRP2/TWIST1/LIAS/RET/SFRP1/GDNF	9
GO:0046889	BP	GO:0046889	positive regulation of lipid biosynthetic process	7/451	90/18870	0.00578511101759648	0.00578511101759648	0.00806966276991421	PTGS2/BMP6/MLST8/SREBF1/IGF1R/TNF/IFNG	7
GO:0007292	BP	GO:0007292	female gamete generation	10/451	163/18870	0.00591349463399019	0.00591349463399019	0.008239345050088	PLK1/AURKA/BRCA2/NANOS3/INHBA/ATM/PTEN/IGF1/SRC/BMPR1B	10
GO:0050905	BP	GO:0050905	neuromuscular process	10/451	163/18870	0.00591349463399019	0.00591349463399019	0.008239345050088	PRKD1/ZMPSTE24/HERC1/HIPK2/PTEN/ITPR1/POU4F1/ATP2A1/CLN3/TNF	10
GO:0007098	BP	GO:0007098	centrosome cycle	9/451	138/18870	0.00597933798603496	0.00597933798603496	0.00832634105116845	PLK1/AURKA/BRCA1/BRCA2/CHMP2A/CHMP4C/FES/CHMP4B/NDEL1	9
GO:0002679	BP	GO:0002679	respiratory burst involved in defense response	3/451	16/18870	0.00602355380639655	0.00602355380639655	0.00833098088369802	TREM2/PRDX2/MPO	3
GO:0003214	BP	GO:0003214	cardiac left ventricle morphogenesis	3/451	16/18870	0.00602355380639655	0.00602355380639655	0.00833098088369802	SMAD4/SFRP2/GSK3A	3
GO:0006878	BP	GO:0006878	intracellular copper ion homeostasis	3/451	16/18870	0.00602355380639655	0.00602355380639655	0.00833098088369802	PRNP/ARF1/ATP7B	3
GO:0017014	BP	GO:0017014	protein nitrosylation	3/451	16/18870	0.00602355380639655	0.00602355380639655	0.00833098088369802	S100A9/S100A8/GAPDH	3
GO:0018119	BP	GO:0018119	peptidyl-cysteine S-nitrosylation	3/451	16/18870	0.00602355380639655	0.00602355380639655	0.00833098088369802	S100A9/S100A8/GAPDH	3
GO:0034393	BP	GO:0034393	positive regulation of smooth muscle cell apoptotic process	3/451	16/18870	0.00602355380639655	0.00602355380639655	0.00833098088369802	SOD2/CDKN2A/IFNG	3
GO:0050665	BP	GO:0050665	hydrogen peroxide biosynthetic process	3/451	16/18870	0.00602355380639655	0.00602355380639655	0.00833098088369802	ZNF205/FYN/SOD2	3
GO:0051044	BP	GO:0051044	positive regulation of membrane protein ectodomain proteolysis	3/451	16/18870	0.00602355380639655	0.00602355380639655	0.00833098088369802	TNFRSF1B/TNF/IFNG	3
GO:0072540	BP	GO:0072540	T-helper 17 cell lineage commitment	3/451	16/18870	0.00602355380639655	0.00602355380639655	0.00833098088369802	JAK1/IL6/IL6R	3
GO:0097091	BP	GO:0097091	synaptic vesicle clustering	3/451	16/18870	0.00602355380639655	0.00602355380639655	0.00833098088369802	RAB3A/PTEN/CDH2	3
GO:1903798	BP	GO:1903798	regulation of miRNA processing	3/451	16/18870	0.00602355380639655	0.00602355380639655	0.00833098088369802	ZMPSTE24/TGFB1/IL6	3
GO:2000345	BP	GO:2000345	regulation of hepatocyte proliferation	3/451	16/18870	0.00602355380639655	0.00602355380639655	0.00833098088369802	CFLAR/FBXW7/TNF	3
GO:0007281	BP	GO:0007281	germ cell development	17/451	359/18870	0.00603900785435541	0.00603900785435541	0.00834422108782188	HMGB2/MSH2/AURKA/BRCA2/CIB1/PIK3CA/BAX/NANOS3/ABHD2/ATM/FER/VDAC3/IGF1/SRC/BMPR1B/BCL2L1/KIT	17
GO:0002711	BP	GO:0002711	positive regulation of T cell mediated immunity	6/451	69/18870	0.00607407393542533	0.00607407393542533	0.00834422108782188	IL1R1/TRAF2/NLRP3/IL6/IL18/FOXP3	6
GO:0001562	BP	GO:0001562	response to protozoan	4/451	31/18870	0.00607748810569963	0.00607748810569963	0.00834422108782188	BCL3/HRAS/MYD88/SLC11A1	4
[truncated: 1,368 more rows]
