# Supplementary material for: A prognostic model for breast cancer survival based on PCD and m6A gene interactions
Source: Front Immunol. 2025 Nov 20;16:1711910. doi: 10.3389/fimmu.2025.1711910 (PMC12675348; doi:10.3389/fimmu.2025.1711910)
Supplement: Supplementary file 5 [file Table5.csv]

	category	subcategory	ID	Description	GeneRatio	BgRatio	pvalue	p.adjust	qvalue	geneID	Count
hsa05161	Human Diseases	Infectious disease: viral	hsa05161	Hepatitis B	41/364	163/8843	1.1421129456234e-21	1.1421129456234e-21	1.37053553474809e-19	CYCS/BIRC5/E2F1/E2F2/YWHAZ/DDX3X/JUN/KRAS/TGFB1/PIK3CA/CASP3/BAX/BAD/HRAS/MAPK11/SMAD4/AKT3/FAS/JAK3/CASP10/PRKCA/ATP6AP1/JAK1/PIK3R2/PIK3R1/STAT5B/JAK2/VDAC3/ELK1/TLR4/SRC/STAT1/CREB3L1/MMP9/TLR3/CXCL8/IL6/MYD88/NFATC4/TNF/FASLG	41
hsa04210	Cellular Processes	Cell growth and death	hsa04210	Apoptosis	36/364	136/8843	6.15150399869107e-20	6.15150399869107e-20	3.69090239921464e-18	PARP1/CYCS/AIFM1/BIRC5/JUN/ITPR3/CASP2/KRAS/PIK3CA/CASP3/BAX/BAD/HRAS/BBC3/CTSD/PMAIP1/AKT3/FAS/CASP10/CFLAR/ATM/TRAF2/PIDD1/PIK3R2/PIK3R1/ITPR1/DAXX/CTSV/MAP3K5/BAK1/CASP6/BCL2L1/BCL2A1/GZMB/TNF/FASLG	36
hsa05205	Human Diseases	Cancer: overview	hsa05205	Proteoglycans in cancer	41/364	204/8843	8.18553072217218e-18	8.18553072217218e-18	3.27421228886887e-16	DCN/CAV1/PTPN11/PTK2/ITPR3/KRAS/TGFB1/CBL/PIK3CA/CASP3/HRAS/MAPK11/PLAU/EGFR/AKT3/PLAUR/MET/FAS/PRKCA/TWIST1/ITGB1/PPP1CA/PIK3R2/IGF1R/PIK3R1/ITPR1/KDR/TIMP3/HGF/ITGB3/ELK1/TLR4/IGF1/CCND1/ERBB3/EZR/SRC/MMP9/TNF/FASLG/FN1	41
hsa04151	Environmental Information Processing	Signal transduction	hsa04151	PI3K-Akt signaling pathway	53/364	362/8843	2.14591535456205e-16	2.14591535456205e-16	6.43774606368614e-15	BRCA1/YWHAZ/PTK2/KRAS/PIK3CA/PPP2R1B/BAD/HRAS/EGFR/LAMB3/AKT3/MET/EPHA2/JAK3/PRKCA/IL7/MLST8/FGFR3/ITGB1/JAK1/RBL2/LPAR2/ITGA4/PIK3R2/IGF1R/PIK3R1/PTEN/KITLG/LAMA3/KDR/JAK2/ITGA8/HGF/ITGB3/CDK4/LPAR1/TLR4/IGF1/CCND1/ERBB3/NTRK2/CREB3L1/RET/BCL2L1/ITGB4/LAMC2/KIT/PCK2/IL6/IL6R/FASLG/FN1/GDNF	53
hsa05163	Human Diseases	Infectious disease: viral	hsa05163	Human cytomegalovirus infection	41/364	226/8843	3.78148048197618e-16	3.78148048197618e-16	9.07555315674283e-15	CYCS/E2F1/E2F2/PTK2/ITPR3/KRAS/PIK3CA/CASP3/BAX/HRAS/MAPK11/CXCL12/CX3CL1/IL1R1/EGFR/AKT3/FAS/PRKCA/PTGS2/JAK1/TRAF2/PIK3R2/CALR/PIK3R1/ITPR1/CDKN2A/ITGB3/CDK4/ELK1/CCND1/SRC/CREB3L1/TRAF5/BAK1/CXCL8/IL6/CXCR4/NFATC4/IL6R/TNF/FASLG	41
hsa05417	Human Diseases	Cardiovascular disease	hsa05417	Lipid and atherosclerosis	39/364	216/8843	2.46958701922525e-15	2.46958701922525e-15	4.9391740384505e-14	CYCS/JUN/PTK2/KRAS/PIK3CA/CASP3/BAX/BAD/HRAS/MAPK11/ICAM1/AKT3/CASP1/FAS/PRKCA/SOD2/PYCARD/TRAF2/PIK3R2/PIK3R1/NFE2L2/ITPR1/JAK2/TLR4/NLRP3/CD14/MAP3K5/SRC/MMP9/CASP6/BCL2L1/MMP1/CXCL8/IL6/MYD88/IL18/TNF/FASLG/NOX1	39
hsa01521	Human Diseases	Drug resistance: antineoplastic	hsa01521	EGFR tyrosine kinase inhibitor resistance	24/364	80/8843	5.20963492666749e-15	5.20963492666749e-15	8.93080273142998e-14	KRAS/PIK3CA/BAX/BAD/HRAS/EGFR/AKT3/MET/PRKCA/FGFR3/JAK1/PIK3R2/IGF1R/PIK3R1/PTEN/KDR/JAK2/HGF/IGF1/ERBB3/SRC/BCL2L1/IL6/IL6R	24
hsa04933	Human Diseases	Endocrine and metabolic disease	hsa04933	AGE-RAGE signaling pathway in diabetic complications	26/364	101/8843	2.19973127718362e-14	2.19973127718362e-14	3.29959691577543e-13	JUN/KRAS/TGFB1/PIK3CA/CASP3/BAX/HRAS/MAPK11/SMAD4/SERPINE1/ICAM1/AKT3/FOXO1/PRKCA/PIK3R2/PIK3R1/STAT5B/JAK2/CDK4/CCND1/STAT1/CXCL8/IL6/TNF/NOX1/FN1	26
hsa05165	Human Diseases	Infectious disease: viral	hsa05165	Human papillomavirus infection	47/364	333/8843	5.30737185285845e-14	5.30737185285845e-14	7.07649580381127e-13	E2F1/PTK2/TCIRG1/KRAS/PIK3CA/PPP2R1B/CASP3/BAX/BAD/HRAS/EGFR/LAMB3/AKT3/FOXO1/FAS/PTGS2/ATP6AP1/ATP6V0C/ITGB1/JAK1/RBL2/ATP6V1H/ATM/ITGA4/PIK3R2/PIK3R1/ATP6V0B/PTEN/LAMA3/ITGA8/ITGB3/HDAC1/CDK4/CCND1/STAT1/CREB3L1/BAK1/TLR3/IRF9/ATP6V1C2/ITGB4/LAMC2/TCF7L2/TNF/FASLG/FN1/ATP6V0D2	47
hsa01524	Human Diseases	Drug resistance: antineoplastic	hsa01524	Platinum drug resistance	22/364	75/8843	1.23464721136819e-13	1.23464721136819e-13	1.34688786694712e-12	CYCS/MSH2/BIRC5/BRCA1/MSH6/PIK3CA/CASP3/BAX/BAD/BBC3/PMAIP1/AKT3/FAS/ATM/PIK3R2/PIK3R1/ATP7B/CDKN2A/MAP3K5/BAK1/BCL2L1/FASLG	22
hsa04115	Cellular Processes	Cell growth and death	hsa04115	p53 signaling pathway	22/364	75/8843	1.23464721136819e-13	1.23464721136819e-13	1.34688786694712e-12	CYCS/SIVA1/CASP3/BAX/BBC3/PMAIP1/SERPINE1/FAS/ZNF385A/SFN/ATM/PIDD1/PTEN/CDKN2A/CDK4/CHEK2/IGF1/CCND1/SESN1/SESN3/BCL2L1/IGFBP3	22
hsa05222	Human Diseases	Cancer: specific types	hsa05222	Small cell lung cancer	24/364	93/8843	2.14000037910107e-13	2.14000037910107e-13	2.14000037910107e-12	CYCS/E2F1/SKP2/E2F2/PTK2/PIK3CA/CASP3/BAX/LAMB3/AKT3/PTGS2/ITGB1/TRAF2/PIK3R2/PIK3R1/PTEN/LAMA3/CDK4/CCND1/TRAF5/BAK1/BCL2L1/LAMC2/FN1	24
hsa04217	Cellular Processes	Cell growth and death	hsa04217	Necroptosis	31/364	159/8843	2.4384615674468e-13	2.4384615674468e-13	2.25088760072012e-12	PPIA/PARP1/AIFM1/PGAM5/CHMP2A/BAX/CHMP4C/USP21/IFNGR1/CASP1/FAS/JAK3/CHMP4B/CFLAR/JAK1/PYCARD/TRAF2/STAT5B/SHARPIN/JAK2/VDAC3/TLR4/NLRP3/STAT1/TRAF5/TLR3/IRF9/ZBP1/TNF/FASLG/IFNG	31
hsa04510	Cellular Processes	Cellular community - eukaryotes	hsa04510	Focal adhesion	35/364	203/8843	3.03983262057445e-13	3.03983262057445e-13	2.60557081763524e-12	CAV1/JUN/PTK2/PIK3CA/BAD/HRAS/MYLK/EGFR/LAMB3/AKT3/FYN/MET/PRKCA/ITGB1/PPP1CA/ITGA4/PIK3R2/TLN1/IGF1R/PIK3R1/PTEN/DOCK1/LAMA3/KDR/ITGA8/HGF/ITGB3/ELK1/IGF1/CCND1/SRC/ITGB4/LAMC2/PAK3/FN1	35
hsa05210	Human Diseases	Cancer: specific types	hsa05210	Colorectal cancer	23/364	87/8843	3.93515393045846e-13	3.93515393045846e-13	3.14812314436677e-12	CYCS/MSH2/BIRC5/JUN/MSH6/KRAS/TGFB1/PIK3CA/CASP3/BAX/BAD/HRAS/BBC3/SMAD4/PMAIP1/EGFR/AKT3/PIK3R2/PIK3R1/CCND1/BAK1/TCF7L2/DCC	23
hsa05167	Human Diseases	Infectious disease: viral	hsa05167	Kaposi sarcoma-associated herpesvirus infection	34/364	196/8843	5.64151846767589e-13	5.64151846767589e-13	4.23113885075692e-12	CYCS/E2F1/E2F2/JUN/ITPR3/KRAS/PIK3CA/CASP3/BAX/HRAS/MAPK11/IFNGR1/ICAM1/AKT3/FAS/PTGS2/JAK1/TRAF2/PIK3R2/PIK3R1/ITPR1/JAK2/CDK4/CCND1/SRC/STAT1/BAK1/TLR3/IRF9/TCF7L2/CXCL8/IL6/NFATC4/CCR4	34
hsa05218	Human Diseases	Cancer: specific types	hsa05218	Melanoma	21/364	73/8843	6.92128437374432e-13	6.92128437374432e-13	4.61418958249622e-12	E2F1/E2F2/KRAS/PIK3CA/BAX/BAD/HRAS/EGFR/AKT3/MET/PIK3R2/IGF1R/PIK3R1/PTEN/CDKN2A/HGF/CDK4/IGF1/CCND1/CDH1/BAK1	21
hsa05223	Human Diseases	Cancer: specific types	hsa05223	Non-small cell lung cancer	21/364	73/8843	6.92128437374432e-13	6.92128437374432e-13	4.61418958249622e-12	E2F1/E2F2/KRAS/PIK3CA/BAX/BAD/HRAS/EGFR/AKT3/MET/JAK3/PRKCA/PIK3R2/PIK3R1/STAT5B/CDKN2A/HGF/CDK4/CCND1/RET/BAK1	21
hsa05220	Human Diseases	Cancer: specific types	hsa05220	Chronic myeloid leukemia	21/364	77/8843	2.19175123823183e-12	2.19175123823183e-12	1.3842639399359e-11	E2F1/E2F2/PTPN11/KRAS/TGFB1/CBL/PIK3CA/BAX/BAD/HRAS/SMAD4/AKT3/PIK3R2/PIK3R1/STAT5B/CDKN2A/HDAC1/CDK4/CCND1/BAK1/BCL2L1	21
hsa05166	Human Diseases	Infectious disease: viral	hsa05166	Human T-cell leukemia virus 1 infection	35/364	223/8843	5.17291255117919e-12	5.17291255117919e-12	3.10374753070751e-11	E2F1/E2F2/JUN/KRAS/TGFB1/PIK3CA/BAX/HRAS/MSX1/SMAD4/IL1R1/ICAM1/AKT3/JAK3/JAK1/ATM/PIK3R2/CALR/TLN1/PIK3R1/PTEN/STAT5B/CDKN2A/VDAC3/CDK4/ELK1/CHEK2/CCND1/CREB3L1/BCL2L1/LCK/IL6/NFATC4/CD3E/TNF	35
hsa04218	Cellular Processes	Cell growth and death	hsa04218	Cellular senescence	29/364	157/8843	6.16966046528495e-12	6.16966046528495e-12	3.52552026587711e-11	E2F1/E2F2/ITPR3/KRAS/TGFB1/PIK3CA/HRAS/MAPK11/SERPINE1/AKT3/FOXO1/PPP1CA/RBL2/ATM/RAD9A/PIK3R2/PIK3R1/HIPK2/PTEN/ITPR1/CDKN2A/VDAC3/CDK4/CHEK2/CCND1/CXCL8/IL6/NFATC4/IGFBP3	29
hsa05170	Human Diseases	Infectious disease: viral	hsa05170	Human immunodeficiency virus 1 infection	34/364	213/8843	6.51696924510258e-12	6.51696924510258e-12	3.55471049732868e-11	CYCS/JUN/PTK2/ITPR3/KRAS/PIK3CA/CASP3/BAX/BAD/HRAS/MAPK11/AP1M2/AKT3/TNFRSF1B/FAS/PRKCA/ATM/TRAF2/PIK3R2/CALR/PIK3R1/ITPR1/AP1S1/TLR4/TRAF5/BAK1/BCL2L1/PAK3/CXCR4/MYD88/NFATC4/CD3E/TNF/FASLG	34
hsa05135	Human Diseases	Infectious disease: bacterial	hsa05135	Yersinia infection	27/364	138/8843	8.31949583088134e-12	8.31949583088134e-12	4.34060652045983e-11	JUN/PTK2/PIK3CA/MAPK11/AKT3/CASP1/ITGB1/PYCARD/TRAF2/ITGA4/PIK3R2/PIK3R1/DOCK1/ARHGEF7/TLR4/NLRP3/SRC/LAT/LCK/CXCL8/IL6/MYD88/CD8A/IL18/CD8B/TNF/FN1	27
hsa05212	Human Diseases	Cancer: specific types	hsa05212	Pancreatic cancer	20/364	77/8843	1.99289067084367e-11	1.99289067084367e-11	9.96445335421833e-11	E2F1/BRCA2/E2F2/KRAS/TGFB1/PIK3CA/BAX/BAD/SMAD4/EGFR/AKT3/JAK1/PIK3R2/PIK3R1/CDKN2A/CDK4/CCND1/STAT1/BAK1/BCL2L1	20
hsa04068	Environmental Information Processing	Signal transduction	hsa04068	FoxO signaling pathway	26/364	133/8843	2.09541920910719e-11	2.09541920910719e-11	1.00580122037145e-10	PLK1/SKP2/KRAS/TGFB1/PIK3CA/HRAS/PLK3/MAPK11/SMAD4/EGFR/AKT3/FOXO1/SOD2/RBL2/ATM/PIK3R2/IGF1R/PIK3R1/PTEN/CDKN2D/IGF1/CCND1/PCK2/IL6/PRKAG3/FASLG	26
hsa04625	Organismal Systems	Immune system	hsa04625	C-type lectin receptor signaling pathway	23/364	105/8843	2.72676010328367e-11	2.72676010328367e-11	1.258504663054e-10	JUN/PTPN11/ITPR3/BCL3/KRAS/PIK3CA/HRAS/PLK3/MAPK11/AKT3/CASP1/PTGS2/PYCARD/PIK3R2/PIK3R1/ITPR1/NLRP3/SRC/STAT1/IRF9/IL6/NFATC4/TNF	23
hsa05131	Human Diseases	Infectious disease: bacterial	hsa05131	Shigellosis	36/364	249/8843	2.95008298393254e-11	2.95008298393254e-11	1.27018829211432e-10	CYCS/JUN/PTK2/ITPR3/PIK3CA/BAX/MAPK11/IL1R1/EGFR/AKT3/FOXO1/CASP1/RRAGD/ITGB1/ATM/PYCARD/TRAF2/PIK3R2/ARF1/TLN1/PIK3R1/ITPR1/DOCK1/SHARPIN/GSK3A/RIPK2/TLR4/NLRP3/CD14/SRC/TRAF5/BCL2L1/CXCL8/MYD88/IL18/TNF	36
hsa05219	Human Diseases	Cancer: specific types	hsa05219	Bladder cancer	15/364	41/8843	2.96377268160008e-11	2.96377268160008e-11	1.27018829211432e-10	E2F1/E2F2/KRAS/DAPK3/HRAS/EGFR/FGFR3/CDKN2A/CDK4/CCND1/CDH1/SRC/MMP9/MMP1/CXCL8	15
hsa05160	Human Diseases	Infectious disease: viral	hsa05160	Hepatitis C	28/364	159/8843	4.75908448873583e-11	4.75908448873583e-11	1.96927634016655e-10	CYCS/E2F1/E2F2/YWHAZ/KRAS/PIK3CA/PPP2R1B/CASP3/BAX/BAD/HRAS/EGFR/AKT3/FAS/CFLAR/JAK1/TRAF2/PIK3R2/PIK3R1/CDK4/CCND1/STAT1/BAK1/TLR3/IRF9/TNF/FASLG/IFNG	28
hsa01522	Human Diseases	Drug resistance: antineoplastic	hsa01522	Endocrine resistance	22/364	99/8843	5.51250770869832e-11	5.51250770869832e-11	2.20500308347933e-10	E2F1/E2F2/JUN/PTK2/KRAS/PIK3CA/BAX/BAD/HRAS/MAPK11/EGFR/AKT3/PIK3R2/IGF1R/PIK3R1/CDKN2A/CDK4/IGF1/CCND1/SRC/MMP9/BIK	22
hsa05235	Human Diseases	Cancer: overview	hsa05235	PD-L1 expression and PD-1 checkpoint pathway in cancer	21/364	90/8843	5.69630890625011e-11	5.69630890625011e-11	2.2050228024194e-10	JUN/PTPN11/KRAS/PIK3CA/HRAS/MAPK11/IFNGR1/EGFR/AKT3/JAK1/PIK3R2/PIK3R1/PTEN/JAK2/TLR4/STAT1/LAT/LCK/MYD88/CD3E/IFNG	21
hsa05164	Human Diseases	Infectious disease: viral	hsa05164	Influenza A	29/364	172/8843	6.37770423206871e-11	6.37770423206871e-11	2.39163908702577e-10	CYCS/PIK3CA/CASP3/BAX/IFNGR1/ICAM1/AKT3/CASP1/FAS/PRKCA/JAK1/PYCARD/PIK3R2/PIK3R1/JAK2/CDK4/TLR4/NLRP3/STAT1/BAK1/TLR3/IRF9/CXCL8/IL6/MYD88/IL18/TNF/FASLG/IFNG	29
hsa04142	Cellular Processes	Transport and catabolism	hsa04142	Lysosome	25/364	132/8843	1.06075760576909e-10	1.06075760576909e-10	3.85730038461486e-10	CLTC/LAPTM4B/TCIRG1/AP3M2/IDUA/CTSD/AP1M2/ARSG/ATP6AP1/ATP6V0C/GNS/ATP6V1H/ATP6V0B/AP1S1/CTSV/GALNS/LAMP3/LGMN/CLN3/CLTCL1/PSAPL1/LAPTM5/MAN2B1/SLC11A1/ATP6V0D2	25
hsa04064	Environmental Information Processing	Signal transduction	hsa04064	NF-kappa B signaling pathway	22/364	105/8843	1.87270695027886e-10	1.87270695027886e-10	6.6095539421607e-10	PARP1/CXCL12/PLAU/IL1R1/ICAM1/PTGS2/CFLAR/ATM/TRAF2/PIAS4/PIDD1/EDA2R/TLR4/CD14/TRAF5/LAT/BCL2L1/LCK/CXCL8/BCL2A1/MYD88/TNF	22
hsa05152	Human Diseases	Infectious disease: bacterial	hsa05152	Tuberculosis	29/364	180/8843	1.98258320452354e-10	1.98258320452354e-10	6.79742812979498e-10	CYCS/TCIRG1/TGFB1/CASP3/BAX/BAD/PLK3/MAPK11/CTSD/IFNGR1/AKT3/CASP10/ATP6AP1/ATP6V0C/JAK1/ATP6V1H/ATP6V0B/JAK2/RIPK2/TLR4/CD14/SRC/STAT1/IL6/MYD88/IL18/TNF/IFNG/ATP6V0D2	29
hsa05162	Human Diseases	Infectious disease: viral	hsa05162	Measles	25/364	139/8843	3.37482238105239e-10	3.37482238105239e-10	1.12494079368413e-09	CYCS/JUN/PIK3CA/CASP3/BAX/BAD/BBC3/AKT3/FAS/JAK3/JAK1/PIK3R2/PIK3R1/STAT5B/CDK4/TLR4/CCND1/STAT1/BAK1/IRF9/BCL2L1/IL6/MYD88/CD3E/FASLG	25
hsa04668	Environmental Information Processing	Signal transduction	hsa04668	TNF signaling pathway	23/364	119/8843	3.96578309621088e-10	3.96578309621088e-10	1.28619992309542e-09	PGAM5/JUN/BCL3/PIK3CA/CASP3/MAPK11/CX3CL1/ICAM1/AKT3/TNFRSF1B/FAS/CASP10/PTGS2/CFLAR/TRAF2/PIK3R2/PIK3R1/MAP3K5/CREB3L1/MMP9/TRAF5/IL6/TNF	23
hsa05130	Human Diseases	Infectious disease: bacterial	hsa05130	Pathogenic Escherichia coli infection	30/364	203/8843	8.34915923904898e-10	8.34915923904898e-10	2.57051127489679e-09	CYCS/JUN/PTPN11/CASP3/BAX/MAPK11/IL1R1/FYN/CASP1/FAS/ITGB1/PYCARD/TRAF2/LPAR2/GAPDH/ARF1/LPAR1/TLR4/NLRP3/EZR/SRC/BAK1/CXCL8/IL6/PAK3/MYD88/IL18/TNF/FASLG/TUBB3	30
hsa05142	Human Diseases	Infectious disease: parasitic	hsa05142	Chagas disease	21/364	103/8843	8.35416164341456e-10	8.35416164341456e-10	2.57051127489679e-09	JUN/TGFB1/PIK3CA/PPP2R1B/MAPK11/IFNGR1/SERPINE1/AKT3/FAS/CFLAR/PIK3R2/CALR/PIK3R1/TLR4/CXCL8/IL6/MYD88/CD3E/TNF/FASLG/IFNG	21
hsa05203	Human Diseases	Cancer: overview	hsa05203	Viral carcinogenesis	30/364	205/8843	1.06326169539117e-09	1.06326169539117e-09	3.11972608980834e-09	SKP2/YWHAZ/DDX3X/JUN/KRAS/PIK3CA/CASP3/BAX/BAD/HRAS/PMAIP1/JAK3/JAK1/RBL2/TRAF2/PIK3R2/PIK3R1/STAT5B/CDKN2A/HDAC1/VDAC3/CDK4/CCND1/SRC/CREB3L1/TRAF5/BAK1/IRF9/CCR4/ATP6V0D2	30
hsa05214	Human Diseases	Cancer: specific types	hsa05214	Glioma	18/364	76/8843	1.06590641401785e-09	1.06590641401785e-09	3.11972608980834e-09	E2F1/E2F2/KRAS/PIK3CA/BAX/HRAS/EGFR/AKT3/PRKCA/PIK3R2/IGF1R/PIK3R1/PTEN/CDKN2A/CDK4/IGF1/CCND1/BAK1	18
hsa05225	Human Diseases	Cancer: specific types	hsa05225	Hepatocellular carcinoma	27/364	170/8843	1.19080537120838e-09	1.19080537120838e-09	3.40230106059538e-09	E2F1/E2F2/KRAS/TGFB1/PIK3CA/BAX/BAD/HRAS/SMAD4/HMOX1/EGFR/AKT3/MET/PRKCA/PIK3R2/IGF1R/PIK3R1/NFE2L2/PTEN/CDKN2A/HGF/CDK4/ELK1/CCND1/BAK1/BCL2L1/TCF7L2	27
hsa05215	Human Diseases	Cancer: specific types	hsa05215	Prostate cancer	20/364	98/8843	2.09103438916662e-09	2.09103438916662e-09	5.83544480697663e-09	E2F1/E2F2/KRAS/PIK3CA/BAD/HRAS/PLAU/EGFR/AKT3/ZEB1/FOXO1/PIK3R2/IGF1R/PIK3R1/PTEN/IGF1/CCND1/CREB3L1/MMP9/TCF7L2	20
hsa04380	Organismal Systems	Development and regeneration	hsa04380	Osteoclast differentiation	24/364	142/8843	2.85129566412024e-09	2.85129566412024e-09	7.77626090214611e-09	SIRPA/JUN/ITPR3/TGFB1/PIK3CA/TREM2/MAPK11/IFNGR1/IL1R1/AKT3/FYN/JAK1/TRAF2/PIK3R2/PIK3R1/ITPR1/ITGB3/STAT1/ATP2A1/IRF9/LCK/TNF/NOX1/IFNG	24
hsa05169	Human Diseases	Infectious disease: viral	hsa05169	Epstein-Barr virus infection	29/364	203/8843	3.61203062883223e-09	3.61203062883223e-09	9.63208167688596e-09	CYCS/E2F1/SKP2/E2F2/JUN/PIK3CA/CASP3/BAX/MAPK11/ICAM1/AKT3/FAS/JAK3/JAK1/TRAF2/PIK3R2/CALR/PIK3R1/HDAC1/CDK4/CCND1/STAT1/TRAF5/BAK1/IRF9/IL6/MYD88/CD3E/TNF	29
hsa05213	Human Diseases	Cancer: specific types	hsa05213	Endometrial cancer	15/364	59/8843	9.45835850330647e-09	9.45835850330647e-09	2.46739787042777e-08	KRAS/PIK3CA/BAX/BAD/HRAS/EGFR/AKT3/PIK3R2/PIK3R1/PTEN/ELK1/CCND1/CDH1/BAK1/TCF7L2	15
hsa05140	Human Diseases	Infectious disease: parasitic	hsa05140	Leishmaniasis	17/364	77/8843	9.85820244261546e-09	9.85820244261546e-09	2.51698785768905e-08	JUN/TGFB1/MAPK11/IFNGR1/PTGS2/ITGB1/JAK1/ITGA4/JAK2/ELK1/TLR4/EEF1A1/STAT1/EEF1A2/MYD88/TNF/IFNG	17
hsa04621	Organismal Systems	Immune system	hsa04621	NOD-like receptor signaling pathway	27/364	189/8843	1.27681940978012e-08	1.27681940978012e-08	3.1920485244503e-08	NLRP1/JUN/ITPR3/GSDMD/MAPK11/CASP1/JAK1/PYCARD/TRAF2/ITPR1/SHARPIN/VDAC3/RIPK2/TLR4/NLRP3/STAT1/TRAF5/IRF9/BCL2L1/CXCL8/IL6/AIM2/NLRP7/CASP5/MYD88/IL18/TNF	27
hsa05146	Human Diseases	Infectious disease: parasitic	hsa05146	Amoebiasis	19/364	103/8843	3.06079407310392e-08	3.06079407310392e-08	7.49582221984634e-08	PTK2/TGFB1/PIK3CA/CASP3/IL1R1/LAMB3/PRKCA/HSPB1/PIK3R2/PIK3R1/LAMA3/TLR4/CD14/LAMC2/CXCL8/IL6/TNF/IFNG/FN1	19
hsa05134	Human Diseases	Infectious disease: bacterial	hsa05134	Legionellosis	14/364	56/8843	3.7562967069149e-08	3.7562967069149e-08	9.01511209659576e-08	CYCS/CASP3/CASP1/PYCARD/ARF1/TLR4/CD14/EEF1A1/EEF1A2/CXCL8/IL6/MYD88/IL18/TNF	14
hsa05323	Human Diseases	Immune disease	hsa05323	Rheumatoid arthritis	18/364	94/8843	3.87998103657554e-08	3.87998103657554e-08	9.12936714488362e-08	JUN/TCIRG1/TGFB1/CXCL12/ICAM1/ATP6AP1/ATP6V0C/ATP6V1H/ATP6V0B/TLR4/ATP6V1C2/MMP1/CXCL8/IL6/IL18/TNF/IFNG/ATP6V0D2	18
hsa04012	Environmental Information Processing	Signal transduction	hsa04012	ErbB signaling pathway	17/364	86/8843	5.69426886712561e-08	5.69426886712561e-08	1.31406204625976e-07	JUN/PTK2/KRAS/CBL/PIK3CA/BAD/HRAS/EGFR/AKT3/PRKCA/PIK3R2/PIK3R1/STAT5B/ELK1/ERBB3/SRC/PAK3	17
hsa05418	Human Diseases	Cardiovascular disease	hsa05418	Fluid shear stress and atherosclerosis	22/364	141/8843	5.95076269218983e-08	5.95076269218983e-08	1.34734249634487e-07	CAV1/JUN/PTK2/PIK3CA/MAPK11/HMOX1/IL1R1/ICAM1/AKT3/PIAS4/PIK3R2/PIK3R1/NFE2L2/KDR/ITGB3/MAP3K5/SRC/BMPR1B/MMP9/TNF/NOX1/IFNG	22
hsa04010	Environmental Information Processing	Signal transduction	hsa04010	MAPK signaling pathway	34/364	300/8843	6.50461848588016e-08	6.50461848588016e-08	1.44547077464004e-07	JUN/KRAS/TGFB1/CASP3/HRAS/MAPK11/IL1R1/EGFR/AKT3/MET/EPHA2/FAS/PRKCA/HSPB1/FGFR3/TRAF2/IGF1R/KITLG/KDR/HGF/DAXX/ELK1/IGF1/ERBB3/MAPT/CD14/MAP3K5/NTRK2/RET/KIT/MYD88/TNF/FASLG/GDNF	34
hsa04216	Cellular Processes	Cell growth and death	hsa04216	Ferroptosis	12/364	42/8843	7.14341968421851e-08	7.14341968421851e-08	1.55856429473858e-07	TFRC/SAT2/HMOX1/PRNP/ACSL4/GSS/SLC3A2/VDAC3/CP/TF/SLC7A11/ACSL6	12
hsa05221	Human Diseases	Cancer: specific types	hsa05221	Acute myeloid leukemia	15/364	68/8843	7.49471813284489e-08	7.49471813284489e-08	1.60601102846676e-07	KRAS/PIK3CA/BAD/HRAS/AKT3/PIK3R2/PIK3R1/STAT5B/CCND1/CD14/KIT/TCF7L2/BCL2A1/MPO/PIM2	15
hsa04066	Environmental Information Processing	Signal transduction	hsa04066	HIF-1 signaling pathway	19/364	109/8843	7.9336813344837e-08	7.9336813344837e-08	1.67024870199657e-07	TIMP1/TFRC/PIK3CA/HMOX1/IFNGR1/EGFR/SERPINE1/AKT3/PRKCA/PIK3R2/GAPDH/IGF1R/PIK3R1/TLR4/IGF1/TF/IL6/IL6R/IFNG	19
hsa04140	Cellular Processes	Transport and catabolism	hsa04140	Autophagy - animal	24/364	169/8843	9.45370306481081e-08	9.45370306481081e-08	1.95593856513327e-07	KRAS/DAPK3/PIK3CA/BAD/HRAS/CTSD/C9orf72/AKT3/SH3GLB1/CFLAR/MLST8/RRAGD/VAMP8/ATG2B/PIK3R2/IGF1R/PIK3R1/PTEN/ITPR1/ATG101/MTMR3/RAB8A/BCL2L1/OPTN	24
hsa04370	Environmental Information Processing	Signal transduction	hsa04370	VEGF signaling pathway	14/364	60/8843	9.65884553984759e-08	9.65884553984759e-08	1.96451095725714e-07	PTK2/KRAS/PIK3CA/BAD/HRAS/MAPK11/AKT3/PRKCA/PTGS2/HSPB1/PIK3R2/PIK3R1/KDR/SRC	14
hsa04932	Human Diseases	Endocrine and metabolic disease	hsa04932	Non-alcoholic fatty liver disease	23/364	157/8843	9.84490542787399e-08	9.84490542787399e-08	1.9689810855748e-07	CYCS/JUN/TGFB1/PIK3CA/CASP3/BAX/NDUFA13/MAPK11/AKT3/FAS/TRAF2/PIK3R2/SREBF1/PIK3R1/LEPR/GSK3A/MAP3K5/CXCL8/IL6/PRKAG3/IL6R/TNF/FASLG	23
hsa04660	Organismal Systems	Immune system	hsa04660	T cell receptor signaling pathway	20/364	122/8843	1.04007693241595e-07	1.04007693241595e-07	2.04605298180186e-07	JUN/PTPN11/KRAS/PIK3CA/PPP2R1B/HRAS/MAPK11/AKT3/FYN/PIK3R2/PIK3R1/CDK4/LAT/LCK/PAK3/CD3E/CD8A/CD8B/TNF/IFNG	20
hsa05145	Human Diseases	Infectious disease: parasitic	hsa05145	Toxoplasmosis	19/364	111/8843	1.07277428119876e-07	1.07277428119876e-07	2.07633731844921e-07	CYCS/TGFB1/CASP3/BAD/MAPK11/IFNGR1/LAMB3/AKT3/ITGB1/JAK1/LAMA3/JAK2/TLR4/STAT1/BCL2L1/LAMC2/MYD88/TNF/IFNG	19
hsa04150	Environmental Information Processing	Signal transduction	hsa04150	mTOR signaling pathway	23/364	158/8843	1.10938772695458e-07	1.10938772695458e-07	2.11311947991349e-07	SKP2/KRAS/LAMTOR4/PIK3CA/HRAS/AKT3/PRKCA/MLST8/NPRL2/RRAGD/WDR24/ATP6V1H/LAMTOR2/FNIP2/PIK3R2/IGF1R/SLC3A2/PIK3R1/PTEN/IGF1/STRADB/ATP6V1C2/TNF	23
hsa04211	Organismal Systems	Aging	hsa04211	Longevity regulating pathway	17/364	90/8843	1.14941560767599e-07	1.14941560767599e-07	2.15515426439248e-07	KRAS/PIK3CA/BAX/HRAS/AKT3/FOXO1/SOD2/PIK3R2/IGF1R/PIK3R1/ATG101/KL/IGF1/SESN1/SESN3/CREB3L1/PRKAG3	17
hsa05120	Human Diseases	Infectious disease: bacterial	hsa05120	Epithelial cell signaling in Helicobacter pylori infection	15/364	71/8843	1.38033590268958e-07	1.38033590268958e-07	2.54831243573461e-07	JUN/PTPN11/TCIRG1/CASP3/MAPK11/EGFR/MET/ATP6AP1/ATP6V0C/ATP6V1H/ATP6V0B/SRC/ATP6V1C2/CXCL8/ATP6V0D2	15
hsa04015	Environmental Information Processing	Signal transduction	hsa04015	Rap1 signaling pathway	27/364	212/8843	1.48127931134082e-07	1.48127931134082e-07	2.69323511152876e-07	PRKD1/KRAS/PIK3CA/HRAS/MAPK11/EGFR/AKT3/MET/EPHA2/PRKCA/FGFR3/ITGB1/LPAR2/PIK3R2/TLN1/IGF1R/PIK3R1/KITLG/KDR/HGF/ITGB3/LPAR1/IGF1/CDH1/SRC/LAT/KIT	27
hsa04810	Cellular Processes	Cell motility	hsa04810	Regulation of actin cytoskeleton	28/364	230/8843	2.26048932115172e-07	2.26048932115172e-07	4.04863759012249e-07	PTK2/KRAS/PIK3CA/PIKFYVE/HRAS/MYLK/CXCL12/EGFR/AKT3/FGFR3/ITGB1/PPP1CA/PIP4K2C/LPAR2/ITGA4/PIK3R2/PIK3R1/DOCK1/ARHGEF7/ITGA8/ITGB3/LPAR1/EZR/SRC/ITGB4/PAK3/CXCR4/FN1	28
hsa04657	Organismal Systems	Immune system	hsa04657	IL-17 signaling pathway	17/364	95/8843	2.61210196650449e-07	2.61210196650449e-07	4.60959170559616e-07	JUN/CASP3/MAPK11/S100A9/S100A8/PTGS2/TRAF2/MMP9/TRAF5/MAPK15/MMP1/CXCL8/IL6/TNF/IFNG/MMP13/ELAVL1	17
hsa04659	Organismal Systems	Immune system	hsa04659	Th17 cell differentiation	18/364	108/8843	3.5341170436791e-07	3.5341170436791e-07	6.14629051074627e-07	JUN/TGFB1/MAPK11/SMAD4/IFNGR1/IL1R1/JAK3/JAK1/STAT5B/JAK2/STAT1/LAT/LCK/IL6/IL6R/CD3E/FOXP3/IFNG	18
hsa05132	Human Diseases	Infectious disease: bacterial	hsa05132	Salmonella infection	29/364	251/8843	4.2056301486004e-07	4.2056301486004e-07	7.20965168331497e-07	CYCS/JUN/GSDMD/PIK3CA/CASP3/BAX/HRAS/MAPK11/AKT3/CASP1/FYCO1/PYCARD/TRAF2/GAPDH/ARF1/RIPK2/TLR4/NLRP3/CD14/BAK1/TCF7L2/CXCL8/IL6/PAK3/CASP5/MYD88/IL18/TNF/TUBB3	29
hsa05144	Human Diseases	Infectious disease: parasitic	hsa05144	Malaria	12/364	50/8843	5.81880399528783e-07	5.81880399528783e-07	9.83459830189492e-07	LRP1/TGFB1/ICAM1/MET/HGF/TLR4/CXCL8/IL6/MYD88/IL18/TNF/IFNG	12
hsa05224	Human Diseases	Cancer: specific types	hsa05224	Breast cancer	21/364	148/8843	6.19203002492406e-07	6.19203002492406e-07	1.03200500415401e-06	E2F1/BRCA1/BRCA2/E2F2/JUN/KRAS/PIK3CA/BAX/HRAS/EGFR/AKT3/PIK3R2/IGF1R/PIK3R1/PTEN/CDK4/IGF1/CCND1/BAK1/KIT/TCF7L2	21
hsa04213	Organismal Systems	Aging	hsa04213	Longevity regulating pathway - multiple species	13/364	62/8843	1.04583857916339e-06	1.04583857916339e-06	1.71918670547406e-06	KRAS/PIK3CA/HRAS/CRYAB/AKT3/FOXO1/SOD2/PIK3R2/IGF1R/PIK3R1/HDAC1/IGF1/PRKAG3	13
hsa04630	Environmental Information Processing	Signal transduction	hsa04630	JAK-STAT signaling pathway	22/364	168/8843	1.3513978520885e-06	1.3513978520885e-06	2.19145597635973e-06	PTPN11/PIK3CA/HRAS/IFNGR1/EGFR/AKT3/JAK3/IL7/JAK1/PIAS4/PIK3R2/PIK3R1/STAT5B/JAK2/LEPR/CCND1/STAT1/IRF9/BCL2L1/IL6/IL6R/IFNG	22
hsa05206	Human Diseases	Cancer: overview	hsa05206	MicroRNAs in cancer	32/364	312/8843	1.54144217249748e-06	1.54144217249748e-06	2.46630747599597e-06	EZH2/E2F1/BRCA1/E2F2/KRAS/PIK3CA/CASP3/HRAS/HMOX1/PLAU/EGFR/ZEB2/ZEB1/MET/PRKCA/PTGS2/FGFR3/ATM/PIK3R2/PIK3R1/PTEN/BCL2L2/CDKN2A/TIMP3/ITGB3/HDAC1/CCND1/ERBB3/EZR/MMP9/BAK1/IGF2BP1	32
hsa04360	Organismal Systems	Development and regeneration	hsa04360	Axon guidance	23/364	184/8843	1.76582163261652e-06	1.76582163261652e-06	2.78813941992082e-06	PTPN11/PTK2/KRAS/PIK3CA/HRAS/FES/CXCL12/FYN/MET/EPHA2/PRKCA/SEMA7A/EPHB6/ITGB1/CDK5/PIK3R2/PIK3R1/SRC/BMPR1B/PAK3/CXCR4/NFATC4/DCC	23
hsa05208	Human Diseases	Cancer: overview	hsa05208	Chemical carcinogenesis - reactive oxygen species	26/364	226/8843	1.84415958617336e-06	1.84415958617336e-06	2.87401493949096e-06	PRKD1/JUN/PTPN11/PTK2/KRAS/PIK3CA/BAD/HRAS/NDUFA13/MAPK11/HMOX1/EGFR/AKT3/MET/SOD2/PIK3R2/PIK3R1/NFE2L2/PTEN/HGF/VDAC3/PTPN1/MAP3K5/SRC/AKR1C1/NOX1	26
hsa04071	Environmental Information Processing	Signal transduction	hsa04071	Sphingolipid signaling pathway	18/364	122/8843	2.2400364150053e-06	2.2400364150053e-06	3.40258695950173e-06	KRAS/PIK3CA/PPP2R1B/BAX/HRAS/MAPK11/CTSD/AKT3/FYN/PRKCA/SGPL1/TRAF2/ACER2/PIK3R2/PIK3R1/PTEN/MAP3K5/TNF	18
hsa04935	Organismal Systems	Endocrine system	hsa04935	Growth hormone synthesis, secretion and action	18/364	122/8843	2.2400364150053e-06	2.2400364150053e-06	3.40258695950173e-06	PTK2/ITPR3/KRAS/PIK3CA/HRAS/MAPK11/AKT3/PRKCA/PIK3R2/PIK3R1/ITPR1/STAT5B/JAK2/IGF1/STAT1/CREB3L1/SSTR3/IGFBP3	18
hsa05100	Human Diseases	Infectious disease: bacterial	hsa05100	Bacterial invasion of epithelial cells	14/364	78/8843	2.90175881145333e-06	2.90175881145333e-06	4.35263821717999e-06	CAV1/CLTC/PTK2/CBL/PIK3CA/MET/ITGB1/PIK3R2/PIK3R1/DOCK1/CDH1/SRC/CLTCL1/FN1	14
hsa04215	Cellular Processes	Cell growth and death	hsa04215	Apoptosis - multiple species	9/364	32/8843	3.71669763105059e-06	3.71669763105059e-06	5.50621871266754e-06	CYCS/BIRC5/CASP3/BAX/BBC3/PMAIP1/BOK/BAK1/BCL2L1	9
hsa05211	Human Diseases	Cancer: specific types	hsa05211	Renal cell carcinoma	13/364	70/8843	4.4309266708387e-06	4.4309266708387e-06	6.48428293293468e-06	JUN/PTPN11/KRAS/TGFB1/PIK3CA/BAD/HRAS/AKT3/MET/PIK3R2/PIK3R1/HGF/PAK3	13
hsa04110	Cellular Processes	Cell growth and death	hsa04110	Cell cycle	20/364	158/8843	6.95043311728668e-06	6.95043311728668e-06	1.00488189647518e-05	TFDP1/PLK1/E2F1/SKP2/E2F2/YWHAZ/PRKDC/TGFB1/PPP2R1B/SMAD4/TFDP2/RBL2/SFN/ATM/CDKN2A/CDKN2D/HDAC1/CDK4/CHEK2/CCND1	20
hsa04620	Organismal Systems	Immune system	hsa04620	Toll-like receptor signaling pathway	16/364	109/8843	8.80033704219112e-06	8.80033704219112e-06	1.2571910060273e-05	JUN/PIK3CA/MAPK11/AKT3/JAK1/PIK3R2/PIK3R1/TLR4/CD14/STAT1/TLR3/IRF9/CXCL8/IL6/MYD88/TNF	16
hsa04152	Environmental Information Processing	Signal transduction	hsa04152	AMPK signaling pathway	17/364	122/8843	9.44806186622903e-06	9.44806186622903e-06	1.33384402817351e-05	PIK3CA/PPP2R1B/AKT3/FOXO1/PIK3R2/SREBF1/IGF1R/PIK3R1/LEPR/RAB8A/IGF1/CCND1/CREB3L1/STRADB/PCK2/PRKAG3/ELAVL1	17
hsa04650	Organismal Systems	Immune system	hsa04650	Natural killer cell mediated cytotoxicity	18/364	135/8843	9.69431036002999e-06	9.69431036002999e-06	1.35269446884139e-05	PTPN11/KRAS/PIK3CA/CASP3/HRAS/IFNGR1/ICAM1/FYN/FAS/PRKCA/PIK3R2/PIK3R1/LAT/LCK/GZMB/TNF/FASLG/IFNG	18
hsa04640	Organismal Systems	Immune system	hsa04640	Hematopoietic cell lineage	15/364	99/8843	1.13469262457528e-05	1.13469262457528e-05	1.56509327527624e-05	TFRC/IL1R1/IL7/ITGA4/KITLG/ITGB3/CD14/KIT/IL6/IL6R/CD3E/CD8A/CD5/CD8B/TNF	15
hsa04062	Organismal Systems	Immune system	hsa04062	Chemokine signaling pathway	22/364	193/8843	1.34693526378358e-05	1.34693526378358e-05	1.83672990515943e-05	CX3CR1/PTK2/KRAS/PIK3CA/BAD/HRAS/CXCL12/CX3CL1/AKT3/JAK3/PIK3R2/PIK3R1/STAT5B/JAK2/GSK3A/SRC/STAT1/CXCL8/CXCR4/CCR7/CXCR3/CCR4	22
hsa05143	Human Diseases	Infectious disease: parasitic	hsa05143	African trypanosomiasis	9/364	37/8843	1.37311640986671e-05	1.37311640986671e-05	1.85139291217983e-05	ICAM1/FAS/PRKCA/IL6/MYD88/IL18/TNF/FASLG/IFNG	9
hsa04014	Environmental Information Processing	Signal transduction	hsa04014	Ras signaling pathway	25/364	238/8843	1.47655936065556e-05	1.47655936065556e-05	1.96874581420741e-05	PTPN11/KRAS/PIK3CA/BAD/HRAS/EGFR/AKT3/MET/EPHA2/PRKCA/FGFR3/PIK3R2/IGF1R/PIK3R1/KITLG/KDR/HGF/ELK1/IGF1/NTRK2/LAT/BCL2L1/KIT/PAK3/FASLG	25
hsa05133	Human Diseases	Infectious disease: bacterial	hsa05133	Pertussis	13/364	78/8843	1.52699972810338e-05	1.52699972810338e-05	2.01362601508138e-05	JUN/CASP3/MAPK11/CASP1/ITGB1/PYCARD/TLR4/NLRP3/CD14/CXCL8/IL6/MYD88/TNF	13
hsa04550	Cellular Processes	Cellular community - eukaryotes	hsa04550	Signaling pathways regulating pluripotency of stem cells	18/364	144/8843	2.38375144510297e-05	2.38375144510297e-05	3.1092410153517e-05	KRAS/PIK3CA/HRAS/MAPK11/SMAD4/INHBA/AKT3/JAK3/PCGF2/FGFR3/JAK1/SKIL/PIK3R2/IGF1R/PIK3R1/JAK2/IGF1/BMPR1B	18
hsa04917	Organismal Systems	Endocrine system	hsa04917	Prolactin signaling pathway	12/364	71/8843	2.80927914467207e-05	2.80927914467207e-05	3.58631380170902e-05	KRAS/PIK3CA/HRAS/MAPK11/AKT3/PIK3R2/PIK3R1/STAT5B/JAK2/CCND1/SRC/STAT1	12
hsa05230	Human Diseases	Cancer: overview	hsa05230	Central carbon metabolism in cancer	12/364	71/8843	2.80927914467207e-05	2.80927914467207e-05	3.58631380170902e-05	KRAS/PIK3CA/HRAS/EGFR/AKT3/MET/FGFR3/PIK3R2/PIK3R1/PTEN/RET/KIT	12
hsa04060	Environmental Information Processing	Signaling molecules and interaction	hsa04060	Cytokine-cytokine receptor interaction	28/364	298/8843	3.63201808869597e-05	3.63201808869597e-05	4.58781232256334e-05	CX3CR1/TGFB1/TNFRSF12A/TNFSF12/CXCL12/CX3CL1/IFNGR1/IL1R1/INHBA/TNFRSF1B/FAS/BMP6/IL7/LEPR/EDA2R/BMPR1B/CXCL8/IL6/CXCR4/IL6R/IL18/CCR7/CD27/CXCR3/CCR4/TNF/FASLG/IFNG	28
hsa04931	Human Diseases	Endocrine and metabolic disease	hsa04931	Insulin resistance	15/364	109/8843	3.67761626807888e-05	3.67761626807888e-05	4.5970203350986e-05	PTPN11/PIK3CA/AKT3/FOXO1/PPP1CA/PIK3R2/SREBF1/PIK3R1/PTEN/PTPN1/CREB3L1/PCK2/IL6/PRKAG3/TNF	15
hsa05226	Human Diseases	Cancer: specific types	hsa05226	Gastric cancer	18/364	150/8843	4.15190690045091e-05	4.15190690045091e-05	5.13637967066091e-05	E2F1/E2F2/KRAS/TGFB1/PIK3CA/BAX/HRAS/SMAD4/EGFR/AKT3/MET/PIK3R2/PIK3R1/HGF/CCND1/CDH1/BAK1/TCF7L2	18
hsa05202	Human Diseases	Cancer: overview	hsa05202	Transcriptional misregulation in cancer	21/364	193/8843	4.26879516040841e-05	4.26879516040841e-05	5.22709611478581e-05	PTK2/BAX/ELANE/PLAU/ZEB1/FOXO1/MET/ATM/IGF1R/HDAC1/IGF1/CD14/MMP9/BAK1/BCL2L1/CXCL8/BCL2A1/IL6/GZMB/MPO/IGFBP3	21
hsa04148	Cellular Processes	Transport and catabolism	hsa04148	Efferocytosis	18/364	156/8843	7.000940785244e-05	7.000940785244e-05	8.48598883059879e-05	LRP1/CX3CR1/SIRPA/BSG/PTPN11/PTK2/TGFB1/CASP3/MAPK11/CX3CL1/CASP1/PTGS2/CALR/DOCK1/JAK2/ITGB3/ATP2A1/NFATC4	18
hsa04926	Organismal Systems	Endocrine system	hsa04926	Relaxin signaling pathway	16/364	130/8843	8.14503410856994e-05	8.14503410856994e-05	9.76854267145816e-05	JUN/KRAS/TGFB1/PIK3CA/HRAS/MAPK11/EGFR/AKT3/PRKCA/PIK3R2/PIK3R1/SRC/CREB3L1/MMP9/MMP1/MMP13	16
hsa05022	Human Diseases	Neurodegenerative disease	hsa05022	Pathways of neurodegeneration - multiple diseases	38/364	483/8843	8.22185674847728e-05	8.22185674847728e-05	9.76854267145816e-05	CYCS/ITPR3/KRAS/CASP3/BAX/BAD/HRAS/NDUFA13/MAPK11/C9orf72/PRNP/TNFRSF1B/FAS/PRKCA/PTGS2/ATG2B/TRAF2/CDK5/ITPR1/ATG101/VDAC3/DAXX/RAB8A/SNCA/MAPT/MAP3K5/CDK5R1/BAK1/LRRK2/ATP2A1/BCL2L1/OPTN/RYR1/IL6/TNF/FASLG/NOX1/TUBB3	38
hsa04936	Human Diseases	Endocrine and metabolic disease	hsa04936	Alcoholic liver disease	17/364	144/8843	8.3296492249312e-05	8.3296492249312e-05	9.79958732344847e-05	CASP3/MAPK11/AKT3/FOXO1/FAS/SREBF1/TLR4/CCND1/CD14/MAP3K5/TCF7L2/CXCL8/IL6/PRKAG3/MYD88/TNF/FASLG	17
hsa04520	Cellular Processes	Cellular community - eukaryotes	hsa04520	Adherens junction	13/364	93/8843	0.000102807942058205	0.000102807942058205	0.00011905810242115	PDCD10/RASIP1/SMAD4/EGFR/FYN/MET/SNAI2/FER/IGF1R/PTPN1/CDH1/SRC/TCF7L2	13
hsa05216	Human Diseases	Cancer: specific types	hsa05216	Thyroid cancer	8/364	37/8843	0.000103183688764997	0.000103183688764997	0.00011905810242115	KRAS/BAX/HRAS/CCND1/CDH1/RET/BAK1/TCF7L2	8
hsa04664	Organismal Systems	Immune system	hsa04664	Fc epsilon RI signaling pathway	11/364	69/8843	0.000105187749361407	0.000105187749361407	0.000120214570698751	KRAS/PIK3CA/HRAS/MAPK11/AKT3/FYN/PRKCA/PIK3R2/PIK3R1/LAT/TNF	11
hsa04722	Organismal Systems	Nervous system	hsa04722	Neurotrophin signaling pathway	15/364	120/8843	0.000113487214342104	0.000113487214342104	0.000128476091708042	JUN/PTPN11/KRAS/PIK3CA/BAX/BAD/HRAS/MAPK11/AKT3/PIK3R2/PIK3R1/RIPK2/MAP3K5/NTRK2/FASLG	15
hsa05171	Human Diseases	Infectious disease: viral	hsa05171	Coronavirus disease - COVID-19	23/364	238/8843	0.000119034131475269	0.000119034131475269	0.000133496222215254	JUN/CFD/PIK3CA/MAPK11/EGFR/CASP1/PRKCA/RPL11/JAK1/PIK3R2/RPL8/PIK3R1/TLR4/NLRP3/STAT1/TLR3/IRF9/MMP1/CXCL8/IL6/MYD88/IL6R/TNF	23
hsa04920	Organismal Systems	Endocrine system	hsa04920	Adipocytokine signaling pathway	11/364	70/8843	0.000120281967268274	0.000120281967268274	0.000133646630298082	PTPN11/AKT3/TNFRSF1B/ACSL4/TRAF2/JAK2/LEPR/PCK2/PRKAG3/ACSL6/TNF	11
hsa04350	Environmental Information Processing	Signal transduction	hsa04350	TGF-beta signaling pathway	14/364	108/8843	0.000129008389933597	0.000129008389933597	0.000142027585247996	DCN/TFDP1/TFRC/TGFB1/PPP2R1B/SMAD4/INHBA/BMP6/SKIL/HDAC1/BMPR1B/TF/TNF/IFNG	14
hsa04919	Organismal Systems	Endocrine system	hsa04919	Thyroid hormone signaling pathway	15/364	122/8843	0.000137059359754012	0.000137059359754012	0.000149519301549831	KRAS/PIK3CA/BAD/HRAS/AKT3/FOXO1/PRKCA/PIK3R2/PIK3R1/ITGB3/HDAC1/CCND1/SRC/STAT1/ATP2A1	15
hsa04910	Organismal Systems	Endocrine system	hsa04910	Insulin signaling pathway	16/364	138/8843	0.00016625729071764	0.00016625729071764	0.000179737611586638	KRAS/CBL/PIK3CA/BAD/HRAS/AKT3/FOXO1/PPP1CA/PHKG2/PIK3R2/SREBF1/PIK3R1/ELK1/PTPN1/PCK2/PRKAG3	16
hsa04611	Organismal Systems	Immune system	hsa04611	Platelet activation	15/364	125/8843	0.000180376441869205	0.000180376441869205	0.000193260473431291	ITPR3/PIK3CA/MAPK11/MYLK/AKT3/FYN/ITGB1/PPP1CA/VAMP8/PIK3R2/TLN1/PIK3R1/ITPR1/ITGB3/SRC	15
hsa05110	Human Diseases	Infectious disease: bacterial	hsa05110	Vibrio cholerae infection	9/364	51/8843	0.000201655669994285	0.000201655669994285	0.000214147614153223	TCIRG1/PRKCA/ATP6AP1/ATP6V0C/ATP6V1H/ARF1/ATP6V0B/ATP6V1C2/ATP6V0D2	9
hsa04061	Environmental Information Processing	Signaling molecules and interaction	hsa04061	Viral protein interaction with cytokine and cytokine receptor	13/364	100/8843	0.000217114359459945	0.000217114359459945	0.000228541431010468	CX3CR1/CXCL12/CX3CL1/TNFRSF1B/CXCL8/IL6/CXCR4/IL6R/IL18/CCR7/CXCR3/CCR4/TNF	13
hsa04390	Environmental Information Processing	Signal transduction	hsa04390	Hippo signaling pathway	17/364	157/8843	0.000241744079954254	0.000241744079954254	0.000252254692126178	BIRC5/YWHAZ/TGFB1/PPP2R1B/BBC3/SMAD4/SERPINE1/SNAI2/BMP6/GLI2/PPP1CA/YAP1/CCND1/TP53BP2/CDH1/BMPR1B/TCF7L2	17
hsa04670	Organismal Systems	Immune system	hsa04670	Leukocyte transendothelial migration	14/364	116/8843	0.000277363072516294	0.000277363072516294	0.000286927316396167	PTPN11/PTK2/PIK3CA/MAPK11/CXCL12/ICAM1/PRKCA/ITGB1/ITGA4/PIK3R2/PIK3R1/EZR/MMP9/CXCR4	14
hsa05321	Human Diseases	Immune disease	hsa05321	Inflammatory bowel disease	10/364	65/8843	0.000292047342416139	0.000292047342416139	0.000299535735811424	JUN/TGFB1/IFNGR1/TLR4/STAT1/IL6/IL18/FOXP3/TNF/IFNG	10
hsa04020	Environmental Information Processing	Signal transduction	hsa04020	Calcium signaling pathway	23/364	254/8843	0.000311719545065463	0.000311719545065463	0.000317002927185217	ITPR3/HRC/MYLK/EGFR/MET/PRKCA/FGFR3/PHKG2/ITPR1/KDR/HGF/VDAC3/ADRB2/ERBB3/NTRK2/RET/TPCN1/ATP2A1/P2RX4/RYR1/CXCR4/NFATC4/GDNF	23
hsa04658	Organismal Systems	Immune system	hsa04658	Th1 and Th2 cell differentiation	12/364	92/8843	0.000365734555765526	0.000365734555765526	0.000368807955393807	JUN/MAPK11/IFNGR1/JAK3/JAK1/STAT5B/JAK2/STAT1/LAT/LCK/CD3E/IFNG	12
hsa04072	Environmental Information Processing	Signal transduction	hsa04072	Phospholipase D signaling pathway	16/364	149/8843	0.000402567558492347	0.000402567558492347	0.000402567558492347	PTPN11/KRAS/PIK3CA/HRAS/EGFR/AKT3/FYN/PRKCA/LPAR2/PIK3R2/ARF1/PIK3R1/KITLG/LPAR1/KIT/CXCL8	16
hsa04915	Organismal Systems	Endocrine system	hsa04915	Estrogen signaling pathway	15/364	139/8843	0.000575924493385692	0.000575924493385692	0.000571164786828786	JUN/ITPR3/KRAS/PIK3CA/HRAS/CTSD/EGFR/AKT3/KRT18/PIK3R2/PIK3R1/ITPR1/SRC/CREB3L1/MMP9	15
hsa04921	Organismal Systems	Endocrine system	hsa04921	Oxytocin signaling pathway	16/364	154/8843	0.000582299784851998	0.000582299784851998	0.00057275388673967	JUN/ITPR3/KRAS/HRAS/MYLK/EGFR/PRKCA/PTGS2/PPP1CA/ITPR1/ELK1/CCND1/SRC/RYR1/PRKAG3/NFATC4	16
hsa04730	Organismal Systems	Nervous system	hsa04730	Long-term depression	9/364	60/8843	0.000707036217501689	0.000707036217501689	0.000689791431708965	ITPR3/KRAS/PPP2R1B/HRAS/PRKCA/IGF1R/ITPR1/IGF1/RYR1	9
hsa05010	Human Diseases	Neurodegenerative disease	hsa05010	Alzheimer disease	30/364	391/8843	0.000713379580725828	0.000713379580725828	0.000690367336186285	LRP1/CYCS/ITPR3/KRAS/PIK3CA/CASP3/BAD/HRAS/NDUFA13/AKT3/FAS/PTGS2/ATG2B/TRAF2/CDK5/PIK3R2/GAPDH/PIK3R1/ITPR1/ATG101/VDAC3/SNCA/MAPT/MAP3K5/CDK5R1/ATP2A1/IL6/TNF/NOX1/TUBB3	30
hsa04145	Cellular Processes	Transport and catabolism	hsa04145	Phagosome	16/364	157/8843	0.000720155181921895	0.000720155181921895	0.000691348974645019	TFRC/TCIRG1/PIKFYVE/ATP6AP1/ATP6V0C/ITGB1/ATP6V1H/CALR/ATP6V0B/ITGB3/TLR4/CD14/ATP6V1C2/MPO/TUBB3/ATP6V0D2	16
hsa04960	Organismal Systems	Excretory system	hsa04960	Aldosterone-regulated sodium reabsorption	7/364	38/8843	0.000790119646931184	0.000790119646931184	0.000752494901839223	KRAS/PIK3CA/PRKCA/SFN/PIK3R2/PIK3R1/IGF1	7
hsa05017	Human Diseases	Neurodegenerative disease	hsa05017	Spinocerebellar ataxia	15/364	144/8843	0.000835307004377735	0.000835307004377735	0.000789266460829356	CYCS/ITPR3/PIK3CA/AKT3/PRKCA/ATG2B/TRAF2/PIK3R2/PIK3R1/ITPR1/ATG101/VDAC3/MAP3K5/ATP2A1/RYR1	15
hsa04137	Cellular Processes	Transport and catabolism	hsa04137	Mitophagy - animal	12/364	105/8843	0.00121788202967862	0.00121788202967862	0.0011417644028237	PGAM5/E2F1/JUN/RHOT2/KRAS/HRAS/TOMM7/TRAF2/SRC/BNIP3L/BCL2L1/OPTN	12
hsa04929	Organismal Systems	Endocrine system	hsa04929	GnRH secretion	9/364	65/8843	0.00127604589360524	0.00127604589360524	0.00118701943591186	ITPR3/KRAS/PIK3CA/HRAS/AKT3/PRKCA/PIK3R2/PIK3R1/ITPR1	9
hsa04070	Environmental Information Processing	Signal transduction	hsa04070	Phosphatidylinositol signaling system	11/364	98/8843	0.00222825074906236	0.00222825074906236	0.00205684684528833	ITPR3/PIK3CA/PIKFYVE/PRKCA/PIP4K2C/PIK3R2/PIK3R1/PTEN/ITPR1/MTMR3/MTMR8	11
hsa04750	Organismal Systems	Sensory system	hsa04750	Inflammatory mediator regulation of TRP channels	11/364	99/8843	0.0024168338760402	0.0024168338760402	0.00219712170549109	ITPR3/PIK3CA/MAPK11/IL1R1/PRKCA/PPP1CA/PIK3R2/PIK3R1/ITPR1/IGF1/SRC	11
hsa05410	Human Diseases	Cardiovascular disease	hsa05410	Hypertrophic cardiomyopathy	11/364	99/8843	0.0024168338760402	0.0024168338760402	0.00219712170549109	TGFB1/ITGB1/ITGA4/ITGA8/ITGB3/IGF1/ATP2A1/ITGB4/IL6/PRKAG3/TNF	11
hsa04725	Organismal Systems	Nervous system	hsa04725	Cholinergic synapse	12/364	115/8843	0.00266411319050503	0.00266411319050503	0.00240371114932785	ITPR3/KRAS/PIK3CA/HRAS/AKT3/FYN/PRKCA/PIK3R2/PIK3R1/ITPR1/JAK2/CREB3L1	12
hsa05207	Human Diseases	Cancer: overview	hsa05207	Chemical carcinogenesis - receptor activation	18/364	215/8843	0.00328024549405828	0.00328024549405828	0.00293753327826114	BIRC5/E2F1/JUN/KRAS/PIK3CA/BAD/HRAS/EGFR/AKT3/PRKCA/PIK3R2/PIK3R1/STAT5B/JAK2/ADRB2/CCND1/SRC/CREB3L1	18
hsa05415	Human Diseases	Cardiovascular disease	hsa05415	Diabetic cardiomyopathy	17/364	205/8843	0.00464378779896071	0.00464378779896071	0.00412781137685396	PARP1/TGFB1/PIK3CA/NDUFA13/MAPK11/CTSD/AKT3/PRKCA/PPP1CA/PIK3R2/GAPDH/PIK3R1/PTEN/VDAC3/PDK2/MMP9/ATP2A1	17
hsa04912	Organismal Systems	Endocrine system	hsa04912	GnRH signaling pathway	10/364	93/8843	0.00475965581497929	0.00475965581497929	0.00419969630733466	JUN/ITPR3/KRAS/HRAS/MAPK11/EGFR/PRKCA/ITPR1/ELK1/SRC	10
hsa04721	Organismal Systems	Nervous system	hsa04721	Synaptic vesicle cycle	9/364	79/8843	0.00496327268720381	0.00496327268720381	0.00434739213477706	CLTC/TCIRG1/ATP6V0C/RAB3A/ATP6V1H/ATP6V0B/ATP6V1C2/CLTCL1/ATP6V0D2	9
hsa04623	Organismal Systems	Immune system	hsa04623	Cytosolic DNA-sensing pathway	9/364	83/8843	0.00686796768435016	0.00686796768435016	0.0059721458124784	GSDMD/CASP3/CASP1/PYCARD/NLRP3/IL6/AIM2/IL18/ZBP1	9
hsa05332	Human Diseases	Immune disease	hsa05332	Graft-versus-host disease	6/364	44/8843	0.0087731272136975	0.0087731272136975	0.00757392277441511	FAS/IL6/GZMB/TNF/FASLG/IFNG	6
hsa05020	Human Diseases	Neurodegenerative disease	hsa05020	Prion disease	20/364	278/8843	0.0106998406744038	0.0106998406744038	0.00912117537514618	CAV1/CYCS/ITPR3/PIK3CA/CASP3/BAX/BAD/NDUFA13/MAPK11/PRNP/FYN/PIK3R2/PIK3R1/ITPR1/VDAC3/CREB3L1/RYR1/IL6/TNF/TUBB3	20
hsa04512	Environmental Information Processing	Signaling molecules and interaction	hsa04512	ECM-receptor interaction	9/364	89/8843	0.0107173810657968	0.0107173810657968	0.00912117537514618	LAMB3/ITGB1/ITGA4/LAMA3/ITGA8/ITGB3/ITGB4/LAMC2/FN1	9
hsa04371	Environmental Information Processing	Signal transduction	hsa04371	Apelin signaling pathway	12/364	140/8843	0.0126205260983127	0.0126205260983127	0.0106652333225178	ITPR3/KRAS/HRAS/SMAD4/MYLK/SERPINE1/AKT3/ITPR1/CCND1/CDH1/RYR1/PRKAG3	12
hsa04613	Organismal Systems	Immune system	hsa04613	Neutrophil extracellular trap formation	15/364	192/8843	0.0127904638438031	0.0127904638438031	0.0107332563724222	GSDMD/PIK3CA/MAPK11/ELANE/AKT3/CASP1/PRKCA/PIK3R2/PIK3R1/ITGB3/HDAC1/VDAC3/TLR4/SRC/MPO	15
hsa04540	Cellular Processes	Cellular community - eukaryotes	hsa04540	Gap junction	9/364	92/8843	0.0131619454608601	0.0131619454608601	0.0109682878840501	ITPR3/KRAS/HRAS/EGFR/PRKCA/ITPR1/LPAR1/SRC/TUBB3	9
hsa04914	Organismal Systems	Endocrine system	hsa04914	Progesterone-mediated oocyte maturation	10/364	111/8843	0.0158733558236584	0.0158733558236584	0.0131365703368207	PLK1/AURKA/KRAS/PIK3CA/MAPK11/AKT3/PIK3R2/IGF1R/PIK3R1/IGF1	10
hsa05330	Human Diseases	Immune disease	hsa05330	Allograft rejection	5/364	38/8843	0.0188822785842647	0.0188822785842647	0.0154141049667467	FAS/GZMB/TNF/FASLG/IFNG	5
hsa05340	Human Diseases	Immune disease	hsa05340	Primary immunodeficiency	5/364	38/8843	0.0188822785842647	0.0188822785842647	0.0154141049667467	JAK3/LCK/CD3E/CD8A/CD8B	5
hsa05231	Human Diseases	Cancer: overview	hsa05231	Choline metabolism in cancer	9/364	99/8843	0.0204463327319575	0.0204463327319575	0.0165781076205061	JUN/KRAS/PIK3CA/HRAS/EGFR/AKT3/PRKCA/PIK3R2/PIK3R1	9
hsa04141	Genetic Information Processing	Folding, sorting and degradation	hsa04141	Protein processing in endoplasmic reticulum	13/364	170/8843	0.0230499185064261	0.0230499185064261	0.0185636927568532	DNAJA1/UBQLN4/PPP1R15A/BAX/CRYAB/STUB1/TRAF2/P4HB/CALR/NFE2L2/MAP3K5/BAK1/BAG1	13
hsa05412	Human Diseases	Cardiovascular disease	hsa05412	Arrhythmogenic right ventricular cardiomyopathy	8/364	86/8843	0.0248136057932845	0.0248136057932845	0.0198508846346276	ITGB1/ITGA4/ITGA8/ITGB3/ATP2A1/ITGB4/TCF7L2/CDH2	8
hsa04966	Organismal Systems	Excretory system	hsa04966	Collecting duct acid secretion	4/364	28/8843	0.0264657050850691	0.0264657050850691	0.0210323484119754	TCIRG1/ATP6V0C/ATP6V1C2/ATP6V0D2	4
hsa04622	Organismal Systems	Immune system	hsa04622	RIG-I-like receptor signaling pathway	7/364	72/8843	0.0280875598106625	0.0280875598106625	0.0221743893242072	DDX3X/PIN1/MAPK11/CASP10/TRAF2/CXCL8/TNF	7
hsa05414	Human Diseases	Cardiovascular disease	hsa05414	Dilated cardiomyopathy	9/364	105/8843	0.0286975344707095	0.0286975344707095	0.0225078701731055	TGFB1/ITGB1/ITGA4/ITGA8/ITGB3/IGF1/ATP2A1/ITGB4/TNF	9
hsa04940	Human Diseases	Endocrine and metabolic disease	hsa04940	Type I diabetes mellitus	5/364	43/8843	0.0306786142450552	0.0306786142450552	0.0239054136974456	FAS/GZMB/TNF/FASLG/IFNG	5
hsa04144	Cellular Processes	Transport and catabolism	hsa04144	Endocytosis	17/364	252/8843	0.0309094025388605	0.0309094025388605	0.0239298600300856	CAV1/CLTC/TFRC/CHMP2A/CBL/CHMP4C/HRAS/EGFR/CHMP4B/SH3GLB1/FGFR3/ARF1/IGF1R/RAB8A/SRC/CLTCL1/CXCR4	17
hsa04922	Organismal Systems	Endocrine system	hsa04922	Glucagon signaling pathway	9/364	107/8843	0.0319035076874378	0.0319035076874378	0.0245411597595675	ITPR3/AKT3/FOXO1/PHKG2/ITPR1/SIK2/CREB3L1/PCK2/PRKAG3	9
hsa04923	Organismal Systems	Endocrine system	hsa04923	Regulation of lipolysis in adipocytes	6/364	59/8843	0.0335878460387254	0.0335878460387254	0.0256722390104908	PIK3CA/AKT3/PTGS2/PIK3R2/PIK3R1/ADRB2	6
hsa00531	Metabolism	Glycan biosynthesis and metabolism	hsa00531	Glycosaminoglycan degradation	3/364	19/8843	0.0410843388806459	0.0410843388806459	0.0312032953523893	IDUA/GNS/GALNS	3
hsa04672	Organismal Systems	Immune system	hsa04672	Intestinal immune network for IgA production	5/364	49/8843	0.0498782018253581	0.0498782018253581	0.0374086513690186	TGFB1/CXCL12/ITGA4/IL6/CXCR4	5
hsa05030	Human Diseases	Substance dependence	hsa05030	Cocaine addiction	5/364	49/8843	0.0498782018253581	0.0498782018253581	0.0374086513690186	JUN/CDK5/GPSM1/CREB3L1/CDK5R1	5
