# Supplementary material for: A prognostic model for breast cancer survival based on PCD and m6A gene interactions
Source: Front Immunol. 2025 Nov 20;16:1711910. doi: 10.3389/fimmu.2025.1711910 (PMC12675348; doi:10.3389/fimmu.2025.1711910)
Supplement: Supplementary file 6 [file Table6.xlsx]

## Sheet: Sheet1
Supplementary table 6
id.exposure	id.outcome	outcome	exposure	method	Q	Q_df	Q_pval	SYMBOL
eqtl-a-ENSG00000002330	Breast_Cancer	UKB-b-16890	eqtl-a-ENSG00000002330	Inverse variance weighted	0.0283602	2	0.98592	BAD
eqtl-a-ENSG00000003400	Breast_Cancer	UKB-b-16890	eqtl-a-ENSG00000003400	Inverse variance weighted	12.8847	6	0.0449041	CASP10
eqtl-a-ENSG00000010810	Breast_Cancer	UKB-b-16890	eqtl-a-ENSG00000010810	Inverse variance weighted	4.52809	3	0.209798	FYN
eqtl-a-ENSG00000039068	Breast_Cancer	UKB-b-16890	eqtl-a-ENSG00000039068	Inverse variance weighted	4.60173	12	0.969978	CDH1
eqtl-a-ENSG00000064547	Breast_Cancer	UKB-b-16890	eqtl-a-ENSG00000064547	Inverse variance weighted	12.216	16	0.728978	LPAR2
eqtl-a-ENSG00000065361	Breast_Cancer	UKB-b-16890	eqtl-a-ENSG00000065361	Inverse variance weighted	2.73493	3	0.434324	ERBB3
eqtl-a-ENSG00000065534	Breast_Cancer	UKB-b-16890	eqtl-a-ENSG00000065534	Inverse variance weighted	6.30845	12	0.899742	MYLK
eqtl-a-ENSG00000072274	Breast_Cancer	UKB-b-16890	eqtl-a-ENSG00000072274	Inverse variance weighted	6.21167	8	0.623535	TFRC
eqtl-a-ENSG00000084073	Breast_Cancer	UKB-b-16890	eqtl-a-ENSG00000084073	Inverse variance weighted	2.93214	4	0.569245	ZMPSTE24
eqtl-a-ENSG00000091592	Breast_Cancer	UKB-b-16890	eqtl-a-ENSG00000091592	Inverse variance weighted	9.77946	9	0.368633	NLRP1
eqtl-a-ENSG00000100330	Breast_Cancer	UKB-b-16890	eqtl-a-ENSG00000100330	Inverse variance weighted	2.92791	8	0.938799	MTMR3
eqtl-a-ENSG00000101421	Breast_Cancer	UKB-b-16890	eqtl-a-ENSG00000101421	Inverse variance weighted	13.0439	19	0.836316	CHMP4B
eqtl-a-ENSG00000102606	Breast_Cancer	UKB-b-16890	eqtl-a-ENSG00000102606	Inverse variance weighted	15.3639	10	0.119348	ARHGEF7
eqtl-a-ENSG00000103657	Breast_Cancer	UKB-b-16890	eqtl-a-ENSG00000103657	Inverse variance weighted	0.670552	4	0.95491	HERC1
eqtl-a-ENSG00000104549	Breast_Cancer	UKB-b-16890	eqtl-a-ENSG00000104549	Inverse variance weighted	9.206	5	0.101124	SQLE
eqtl-a-ENSG00000110395	Breast_Cancer	UKB-b-16890	eqtl-a-ENSG00000110395	Inverse variance weighted	4.90625	4	0.297052	CBL
eqtl-a-ENSG00000112425	Breast_Cancer	UKB-b-16890	eqtl-a-ENSG00000112425	Inverse variance weighted	3.96134	13	0.991596	EPM2A
eqtl-a-ENSG00000121879	Breast_Cancer	UKB-b-16890	eqtl-a-ENSG00000121879	Inverse variance weighted	1.11808	3	0.772711	PIK3CA
eqtl-a-ENSG00000127415	Breast_Cancer	UKB-b-16890	eqtl-a-ENSG00000127415	Inverse variance weighted	4.47948	5	0.482634	IDUA
eqtl-a-ENSG00000127580	Breast_Cancer	UKB-b-16890	eqtl-a-ENSG00000127580	Inverse variance weighted	0.838867	2	0.657419	WDR24
eqtl-a-ENSG00000129354	Breast_Cancer	UKB-b-16890	eqtl-a-ENSG00000129354	Inverse variance weighted	11.2232	6	0.0817178	AP1M2
eqtl-a-ENSG00000132676	Breast_Cancer	UKB-b-16890	eqtl-a-ENSG00000132676	Inverse variance weighted	5.2172	9	0.814978	DAP3
eqtl-a-ENSG00000137713	Breast_Cancer	UKB-b-16890	eqtl-a-ENSG00000137713	Inverse variance weighted	10.4863	6	0.105612	PPP2R1B
eqtl-a-ENSG00000137831	Breast_Cancer	UKB-b-16890	eqtl-a-ENSG00000137831	Inverse variance weighted	0.108051	4	0.998592	UACA
eqtl-a-ENSG00000143514	Breast_Cancer	UKB-b-16890	eqtl-a-ENSG00000143514	Inverse variance weighted	0.318245	3	0.956561	TP53BP2
eqtl-a-ENSG00000143799	Breast_Cancer	UKB-b-16890	eqtl-a-ENSG00000143799	Inverse variance weighted	22.1702	15	0.103417	PARP1
eqtl-a-ENSG00000147649	Breast_Cancer	UKB-b-16890	eqtl-a-ENSG00000147649	Inverse variance weighted	2.2414	3	0.523841	MTDH
eqtl-a-ENSG00000149212	Breast_Cancer	UKB-b-16890	eqtl-a-ENSG00000149212	Inverse variance weighted	9.83274	9	0.364195	SESN3
eqtl-a-ENSG00000152409	Breast_Cancer	UKB-b-16890	eqtl-a-ENSG00000152409	Inverse variance weighted	4.14438	8	0.843867	JMY
eqtl-a-ENSG00000153162	Breast_Cancer	UKB-b-16890	eqtl-a-ENSG00000153162	Inverse variance weighted	3.74343	12	0.987634	BMP6
eqtl-a-ENSG00000160803	Breast_Cancer	UKB-b-16890	eqtl-a-ENSG00000160803	Inverse variance weighted	2.36194	2	0.306981	UBQLN4
eqtl-a-ENSG00000164081	Breast_Cancer	UKB-b-16890	eqtl-a-ENSG00000164081	Inverse variance weighted	3.89718	10	0.951866	TEX264
eqtl-a-ENSG00000164111	Breast_Cancer	UKB-b-16890	eqtl-a-ENSG00000164111	Inverse variance weighted	8.52655	11	0.665503	ANXA5
eqtl-a-ENSG00000164938	Breast_Cancer	UKB-b-16890	eqtl-a-ENSG00000164938	Inverse variance weighted	4.09126	7	0.769208	TP53INP1
eqtl-a-ENSG00000166851	Breast_Cancer	UKB-b-16890	eqtl-a-ENSG00000166851	Inverse variance weighted	1.7208	3	0.63232	PLK1
eqtl-a-ENSG00000166908	Breast_Cancer	UKB-b-16890	eqtl-a-ENSG00000166908	Inverse variance weighted	2.17157	4	0.704238	PIP4K2C
eqtl-a-ENSG00000168329	Breast_Cancer	UKB-b-16890	eqtl-a-ENSG00000168329	Inverse variance weighted	11.4673	10	0.322287	CX3CR1
eqtl-a-ENSG00000169230	Breast_Cancer	UKB-b-16890	eqtl-a-ENSG00000169230	Inverse variance weighted	15.4991	8	0.0501365	PRELID1
eqtl-a-ENSG00000169429	Breast_Cancer	UKB-b-16890	eqtl-a-ENSG00000169429	Inverse variance weighted	12.1121	11	0.355273	CXCL8
eqtl-a-ENSG00000172403	Breast_Cancer	UKB-b-16890	eqtl-a-ENSG00000172403	Inverse variance weighted	4.49114	6	0.610522	SYNPO2
eqtl-a-ENSG00000172936	Breast_Cancer	UKB-b-16890	eqtl-a-ENSG00000172936	Inverse variance weighted	1.16119	5	0.948546	MYD88
eqtl-a-ENSG00000175793	Breast_Cancer	UKB-b-16890	eqtl-a-ENSG00000175793	Inverse variance weighted	0.851648	2	0.653231	SFN
eqtl-a-ENSG00000176720	Breast_Cancer	UKB-b-16890	eqtl-a-ENSG00000176720	Inverse variance weighted	4.54183	6	0.603766	BOK
eqtl-a-ENSG00000181649	Breast_Cancer	UKB-b-16890	eqtl-a-ENSG00000181649	Inverse variance weighted	2.12329	2	0.345887	PHLDA2
eqtl-a-ENSG00000183765	Breast_Cancer	UKB-b-16890	eqtl-a-ENSG00000183765	Inverse variance weighted	2.42634	6	0.876619	CHEK2
eqtl-a-ENSG00000185043	Breast_Cancer	UKB-b-16890	eqtl-a-ENSG00000185043	Inverse variance weighted	10.948	11	0.447627	CIB1
eqtl-a-ENSG00000186010	Breast_Cancer	UKB-b-16890	eqtl-a-ENSG00000186010	Inverse variance weighted	0.605302	4	0.962473	NDUFA13
eqtl-a-ENSG00000188906	Breast_Cancer	UKB-b-16890	eqtl-a-ENSG00000188906	Inverse variance weighted	10.3322	12	0.586843	LRRK2
eqtl-a-ENSG00000196296	Breast_Cancer	UKB-b-16890	eqtl-a-ENSG00000196296	Inverse variance weighted	0.167252	4	0.996692	ATP2A1
eqtl-a-ENSG00000197635	Breast_Cancer	UKB-b-16890	eqtl-a-ENSG00000197635	Inverse variance weighted	10.8435	5	0.0545723	DPP4
eqtl-a-ENSG00000204209	Breast_Cancer	UKB-b-16890	eqtl-a-ENSG00000204209	Inverse variance weighted	4.45823	4	0.347529	DAXX
eqtl-a-ENSG00000213145	Breast_Cancer	UKB-b-16890	eqtl-a-ENSG00000213145	Inverse variance weighted	3.97481	4	0.409426	CRIP1
eqtl-a-ENSG00000239697	Breast_Cancer	UKB-b-16890	eqtl-a-ENSG00000239697	Inverse variance weighted	7.14017	7	0.414433	TNFSF12
eqtl-a-ENSG00000240972	Breast_Cancer	UKB-b-16890	eqtl-a-ENSG00000240972	Inverse variance weighted	0.84143	2	0.656577	MIF
