# Supplementary material for: A prognostic model for breast cancer survival based on PCD and m6A gene interactions
Source: Front Immunol. 2025 Nov 20;16:1711910. doi: 10.3389/fimmu.2025.1711910 (PMC12675348; doi:10.3389/fimmu.2025.1711910)
Supplement: Supplementary file 7 [file Table7.xlsx]

## Sheet: Sheet1
Supplementary table 7
exposure	egger_intercept	se	pval	gene
eqtl-a-ENSG00000002330	0.00021	0.00223	0.939	BAD
eqtl-a-ENSG00000003400	0.00098	0.00072	0.23348	CASP10
eqtl-a-ENSG00000010810	-0.00035	0.00076	0.69392	FYN
eqtl-a-ENSG00000039068	-2e-05	0.00028	0.94363	CDH1
eqtl-a-ENSG00000064547	-0.0002	0.00015	0.19854	LPAR2
eqtl-a-ENSG00000065361	-0.00069	0.00049	0.29499	ERBB3
eqtl-a-ENSG00000065534	0.00013	0.00026	0.62428	MYLK
eqtl-a-ENSG00000072274	-0.00032	0.00022	0.1773	TFRC
eqtl-a-ENSG00000084073	0.00071	0.00045	0.21515	ZMPSTE24
eqtl-a-ENSG00000091592	0.0001	0.00027	0.72845	NLRP1
eqtl-a-ENSG00000100330	-6e-05	0.00029	0.85343	MTMR3
eqtl-a-ENSG00000101421	-0.00029	0.00038	0.44699	CHMP4B
eqtl-a-ENSG00000102606	0.00041	0.00027	0.16507	ARHGEF7
eqtl-a-ENSG00000103657	0.00047	0.00058	0.48127	HERC1
eqtl-a-ENSG00000104549	0.00028	0.00042	0.53988	SQLE
eqtl-a-ENSG00000110395	0.00068	0.00079	0.45178	CBL
eqtl-a-ENSG00000112425	-0.00031	0.00027	0.27116	EPM2A
eqtl-a-ENSG00000121879	0.00091	0.00086	0.40343	PIK3CA
eqtl-a-ENSG00000127415	0.00047	0.00105	0.67647	IDUA
eqtl-a-ENSG00000127580	0.00015	0.00043	0.79187	WDR24
eqtl-a-ENSG00000129354	-0.00076	0.00062	0.27338	AP1M2
eqtl-a-ENSG00000132676	0.00039	0.00038	0.33142	DAP3
eqtl-a-ENSG00000137713	0.00072	0.00029	0.0583	PPP2R1B
eqtl-a-ENSG00000137831	0.00031	0.00126	0.82195	UACA
eqtl-a-ENSG00000143514	0.00013	0.00044	0.79896	TP53BP2
eqtl-a-ENSG00000143799	0.00051	0.00029	0.09992	PARP1
eqtl-a-ENSG00000147649	0.00072	0.00094	0.52223	MTDH
eqtl-a-ENSG00000149212	-5e-05	0.00022	0.82892	SESN3
eqtl-a-ENSG00000152409	0.00017	0.00026	0.52279	JMY
eqtl-a-ENSG00000153162	8e-05	0.00026	0.75915	BMP6
eqtl-a-ENSG00000160803	0.0011	0.00083	0.41199	UBQLN4
eqtl-a-ENSG00000164081	8e-05	0.00055	0.89319	TEX264
eqtl-a-ENSG00000164111	0.00019	0.00019	0.32466	ANXA5
eqtl-a-ENSG00000164938	0.00021	0.00029	0.49175	TP53INP1
eqtl-a-ENSG00000166851	-0.00089	0.00096	0.45455	PLK1
eqtl-a-ENSG00000166908	0.00014	0.00055	0.81994	PIP4K2C
eqtl-a-ENSG00000168329	-0.00021	0.00028	0.47082	CX3CR1
eqtl-a-ENSG00000169230	0.00016	0.00038	0.69095	PRELID1
eqtl-a-ENSG00000169429	0.0003	0.0002	0.16154	CXCL8
eqtl-a-ENSG00000172403	0.00062	0.0004	0.18029	SYNPO2
eqtl-a-ENSG00000172936	-0.00011	0.00046	0.81898	MYD88
eqtl-a-ENSG00000175793	-8e-05	0.0013	0.96029	SFN
eqtl-a-ENSG00000176720	-0.00017	0.00028	0.57476	BOK
eqtl-a-ENSG00000181649	-0.00073	0.00111	0.62766	PHLDA2
eqtl-a-ENSG00000183765	0.00425	0.00323	0.24504	CHEK2
eqtl-a-ENSG00000185043	-2e-05	0.0003	0.94045	CIB1
eqtl-a-ENSG00000186010	0.00024	0.00056	0.69533	NDUFA13
eqtl-a-ENSG00000188906	-9e-05	0.00021	0.67047	LRRK2
eqtl-a-ENSG00000196296	-0.00017	0.00199	0.9371	ATP2A1
eqtl-a-ENSG00000197635	-0.00065	0.00049	0.25257	DPP4
eqtl-a-ENSG00000204209	0.00067	0.0004	0.19267	DAXX
eqtl-a-ENSG00000213145	0.0018	0.00108	0.1955	CRIP1
eqtl-a-ENSG00000239697	-0.00082	0.00041	0.09396	TNFSF12
eqtl-a-ENSG00000240972	0.00016	0.0006	0.8327	MIF
