# Supplementary material for: A prognostic model for breast cancer survival based on PCD and m6A gene interactions
Source: Front Immunol. 2025 Nov 20;16:1711910. doi: 10.3389/fimmu.2025.1711910 (PMC12675348; doi:10.3389/fimmu.2025.1711910)
Supplement: Supplementary file 8 [file Table8.xlsx]

## Sheet: Sheet1
Supplementary table 8
exposure	outcome	correct_causal_direction	steiger_pval	gene
eqtl-a-ENSG00000002330	BC	TRUE	<0.00001	BAD
eqtl-a-ENSG00000003400	BC	TRUE	<0.00001	CASP10
eqtl-a-ENSG00000010810	BC	TRUE	<0.00001	FYN
eqtl-a-ENSG00000039068	BC	TRUE	<0.00001	CDH1
eqtl-a-ENSG00000064547	BC	TRUE	<0.00001	LPAR2
eqtl-a-ENSG00000065361	BC	TRUE	<0.00001	ERBB3
eqtl-a-ENSG00000065534	BC	TRUE	<0.00001	MYLK
eqtl-a-ENSG00000072274	BC	TRUE	<0.00001	TFRC
eqtl-a-ENSG00000084073	BC	TRUE	<0.00001	ZMPSTE24
eqtl-a-ENSG00000091592	BC	TRUE	<0.00001	NLRP1
eqtl-a-ENSG00000100330	BC	TRUE	<0.00001	MTMR3
eqtl-a-ENSG00000101421	BC	TRUE	<0.00001	CHMP4B
eqtl-a-ENSG00000102606	BC	TRUE	<0.00001	ARHGEF7
eqtl-a-ENSG00000103657	BC	TRUE	<0.00001	HERC1
eqtl-a-ENSG00000104549	BC	TRUE	<0.00001	SQLE
eqtl-a-ENSG00000110395	BC	TRUE	<0.00001	CBL
eqtl-a-ENSG00000112425	BC	TRUE	<0.00001	EPM2A
eqtl-a-ENSG00000121879	BC	TRUE	<0.00001	PIK3CA
eqtl-a-ENSG00000127415	BC	TRUE	<0.00001	IDUA
eqtl-a-ENSG00000127580	BC	TRUE	<0.00001	WDR24
eqtl-a-ENSG00000129354	BC	TRUE	<0.00001	AP1M2
eqtl-a-ENSG00000132676	BC	TRUE	<0.00001	DAP3
eqtl-a-ENSG00000137713	BC	TRUE	<0.00001	PPP2R1B
eqtl-a-ENSG00000137831	BC	TRUE	<0.00001	UACA
eqtl-a-ENSG00000143514	BC	TRUE	<0.00001	TP53BP2
eqtl-a-ENSG00000143799	BC	TRUE	<0.00001	PARP1
eqtl-a-ENSG00000147649	BC	TRUE	<0.00001	MTDH
eqtl-a-ENSG00000149212	BC	TRUE	<0.00001	SESN3
eqtl-a-ENSG00000152409	BC	TRUE	<0.00001	JMY
eqtl-a-ENSG00000153162	BC	TRUE	<0.00001	BMP6
eqtl-a-ENSG00000160803	BC	TRUE	<0.00001	UBQLN4
eqtl-a-ENSG00000164081	BC	TRUE	<0.00001	TEX264
eqtl-a-ENSG00000164111	BC	TRUE	<0.00001	ANXA5
eqtl-a-ENSG00000164938	BC	TRUE	<0.00001	TP53INP1
eqtl-a-ENSG00000166851	BC	TRUE	<0.00001	PLK1
eqtl-a-ENSG00000166908	BC	TRUE	<0.00001	PIP4K2C
eqtl-a-ENSG00000168329	BC	TRUE	<0.00001	CX3CR1
eqtl-a-ENSG00000169230	BC	TRUE	<0.00001	PRELID1
eqtl-a-ENSG00000169429	BC	TRUE	<0.00001	CXCL8
eqtl-a-ENSG00000172403	BC	TRUE	<0.00001	SYNPO2
eqtl-a-ENSG00000172936	BC	TRUE	<0.00001	MYD88
eqtl-a-ENSG00000175793	BC	TRUE	<0.00001	SFN
eqtl-a-ENSG00000176720	BC	TRUE	<0.00001	BOK
eqtl-a-ENSG00000181649	BC	TRUE	<0.00001	PHLDA2
eqtl-a-ENSG00000183765	BC	TRUE	<0.00001	CHEK2
eqtl-a-ENSG00000185043	BC	TRUE	<0.00001	CIB1
eqtl-a-ENSG00000186010	BC	TRUE	<0.00001	NDUFA13
eqtl-a-ENSG00000188906	BC	TRUE	<0.00001	LRRK2
eqtl-a-ENSG00000196296	BC	TRUE	<0.00001	ATP2A1
eqtl-a-ENSG00000197635	BC	TRUE	<0.00001	DPP4
eqtl-a-ENSG00000204209	BC	TRUE	<0.00001	DAXX
eqtl-a-ENSG00000213145	BC	TRUE	<0.00001	CRIP1
eqtl-a-ENSG00000239697	BC	TRUE	<0.00001	TNFSF12
eqtl-a-ENSG00000240972	BC	TRUE	<0.00001	MIF
