# Supplementary material for: A prognostic model for breast cancer survival based on PCD and m6A gene interactions
Source: Front Immunol. 2025 Nov 20;16:1711910. doi: 10.3389/fimmu.2025.1711910 (PMC12675348; doi:10.3389/fimmu.2025.1711910)
Supplement: Supplementary file 9 [file Table9.csv]

	ID	Description	setSize	enrichmentScore	NES	pvalue	p.adjust	qvalue	rank	leading_edge	core_enrichment
hsa05168	hsa05168	Herpes simplex virus 1 infection	461	0.411668702	1.659361701	6.62573E-06	0.002252748	0.002155106	3731	tags=41%, list=27%, signal=31%	ZNF460/ITGB3/ZNF573/HLA-G/ZNF486/ZNF221/ZNF727/ZNF490/ZNF442/IL1B/ZNF689/ZNF829/ZNF730/ZNF675/ZNF382/ZNF678/ZNF233/ZNF154/ZNF790/TLR3/ZNF793/ZNF124/ZFP82/ZNF676/ZNF713/ZNF699/ZNF44/ZNF619/OAS2/ZNF624/BST2/ZNF805/ZNF571/ZNF546/ZNF81/IFIH1/ZFP69/ZNF585B/ZNF718/ZNF726/ZNF417/ZNF235/ZNF555/ZNF587/ZNF519/ZNF285/ZNF527/ZNF563/ZNF283/ZNF780B/ZNF225/ZNF658/ZNF717/ZNF311/ZNF780A/ZNF749/ZNF223/ZNF568/ZNF44…
hsa04151	hsa04151	PI3K-Akt signaling pathway	301	-0.437703477	-1.56754446	0.000621727	0.105693583	0.101112437	2218	tags=30%, list=16%, signal=26%	BAD/IKBKB/MYC/CREB3L2/LPAR6/ITGB8/VEGFA/EFNA1/YWHAZ/GNGT1/HRAS/CDK6/FLT4/IL6R/VWF/EPHA2/FGFR1/THBS2/PDGFB/COL1A1/GNB2/PIK3R1/PIK3R6/THBS3/ITGA9/GNB5/NOS3/IL2RG/TNN/GNG7/IGF1/ITGA10/PGF/PHLPP1/CSF3R/IFNAR2/AKT1/IL2RB/COL1A2/FASLG/IL3RA/IRS1/PKN3/EGFR/EFNA5/ITGA6/IL2RA/LAMA1/ITGB4/CCND3/PDGFRA/CREB3L1/ANGPT2/IL6/GNG11/FGF7/FGF2/FGFR2/LAMA3/EIF4EBP1/LAMB3/PCK1/NGFR/LPAR3/TNXB/COL6A6/NTF4/GNG8/GNG3/G…
hsa04610	hsa04610	Complement and coagulation cascades	64	-0.571280082	-1.678958131	0.003418196	0.264469842	0.253006753	983	tags=27%, list=7%, signal=25%	F8/SERPINE2/PROS1/C8G/F2RL3/CFI/F5/C6/FGB/F10/C4BPA/F7/FGA/VTN/C7/CR2/FGG
hsa05200	hsa05200	Pathways in cancer	459	-0.379122692	-1.396764691	0.00466123	0.264469842	0.253006753	2592	tags=29%, list=18%, signal=25%	LRP6/COL4A2/WNT5A/GADD45B/PIM2/FLT3LG/RAC1/NOTCH4/E2F3/COL4A1/ETS1/FADD/STAT5A/JAK3/GNG5/TXNRD1/LAMB1/CEBPA/BAD/IKBKB/SKP2/MYC/ADCY4/CSF2RB/RASSF1/RASSF5/LPAR6/VEGFA/TRAF4/GNGT1/ELK1/MSH2/HRAS/CDK6/FLT4/IL6R/FGFR1/TCF7L1/FZD5/EPAS1/MECOM/PDGFB/MMP2/PTGER4/EDNRB/GNB2/PIK3R1/DLL1/GSTM2/PLCB3/CXCR4/DLL3/DLL4/E2F1/GNB5/GNAS/IL2RG/GSTA4/PTGS2/MGST2/PLEKHG5/NKX3-1/GNG7/TCF7/GSTM1/IGF1/PLCB4/MGST1/PGF/C…
hsa04514	hsa04514	Cell adhesion molecules	128	-0.48904725	-1.582641659	0.005947883	0.264469842	0.253006753	2100	tags=31%, list=15%, signal=27%	ITGB8/CADM1/SDC4/PECAM1/TIGIT/SDC1/CDH2/ITGA9/ESAM/CD6/ICOSLG/CDH5/SELL/CD34/SDC3/HLA-DOB/CD40/CD22/CLDN23/VCAM1/ITGA6/CLDN19/SELP/JAM2/CD40LG/CNTN1/ICAM3/NEGR1/CLDN11/CLDN5/CLDN1/CLDN8/CLDN2/CLDN10/NRCAM/L1CAM/CADM3/CLDN6/CLDN9/MPZ
hsa04725	hsa04725	Cholinergic synapse	91	-0.516557751	-1.589953391	0.006072798	0.264469842	0.253006753	2156	tags=35%, list=15%, signal=30%	CREB3L2/ADCY4/CAMK4/GNGT1/HRAS/GNB2/PIK3R1/KCNJ14/PIK3R6/PLCB3/GNB5/KCNQ1/GNG7/PLCB4/AKT1/ADCY3/CREB3L1/GNG11/FYN/KCNJ2/KCNJ3/PLCB1/GNG8/GNG3/GNG13/GNAI1/KCNQ4/CHRM1/KCNQ5/CAMK2B/GNG4/CHRNB2
hsa04670	hsa04670	Leukocyte transendothelial migration	98	-0.516608432	-1.609953343	0.00622282	0.264469842	0.253006753	2517	tags=32%, list=18%, signal=26%	CD99/RAC1/MYL9/CLDN15/VAV1/CD99L2/RASSF5/MSN/PECAM1/MMP2/PIK3R1/CXCR4/ESAM/CDH5/CXCL12/CLDN23/VCAM1/CLDN19/JAM2/MAPK11/CLDN11/CLDN5/GNAI1/CLDN1/MMP9/MAPK12/CLDN8/CLDN2/CLDN10/CLDN6/CLDN9
hsa05130	hsa05130	Pathogenic Escherichia coli infection	177	-0.42234265	-1.424832262	0.007375035	0.278612427	0.266536347	1320	tags=15%, list=9%, signal=13%	WIPF3/ACTR3B/CTTN/FASLG/CLDN23/TUBB6/CLDN19/MYH11/JUN/SRC/TUBA4A/IL6/FYN/MAPK11/CLDN11/CLDN5/CLDN1/MAPK12/CLDN8/TUBB4A/TUBB3/TUBA3D/CLDN2/CLDN10/CLDN6/CLDN9
hsa00052	hsa00052	Galactose metabolism	25	-0.678345256	-1.680619982	0.00836292	0.284339294	0.27201499	3	tags=12%, list=0%, signal=12%	UGP2/MGAM/LALBA
hsa04911	hsa04911	Insulin secretion	64	-0.531905109	-1.56323743	0.010096066	0.312060234	0.298534403	1768	tags=25%, list=13%, signal=22%	PLCB3/GNAS/PLCB4/KCNMB1/ADCY3/ABCC8/CREB3L1/PLCB1/STX1A/ATP1B2/GLP1R/CAMK2B/ATP1A2/ADCYAP1/ATP1A3/SNAP25
hsa04640	hsa04640	Hematopoietic cell lineage	79	-0.500120928	-1.519341726	0.011276409	0.319498259	0.305650037	1654	tags=29%, list=12%, signal=26%	CD7/CD1D/CSF3R/CD34/CD37/HLA-DOB/CD38/CD22/IL3RA/ITGA6/IL2RA/IL6/IL1R2/CD1B/IL11/CD36/KIT/GP1BA/CD19/MS4A1/EPO/FCER2/CR2
hsa04662	hsa04662	B cell receptor signaling pathway	79	-0.495709204	-1.505939133	0.013034961	0.340914377	0.326137902	2280	tags=23%, list=16%, signal=19%	VAV1/INPP5D/IKBKB/HRAS/PIK3R1/PPP3CA/AKT1/LILRA2/CD22/RASGRP3/JUN/LILRB5/CD79B/CD79A/BLK/CD19/BANK1/CR2
hsa00250	hsa00250	Alanine, aspartate and glutamate metabolism	29	-0.63852977	-1.651512589	0.014985585	0.363935639	0.348161339	1709	tags=31%, list=12%, signal=27%	ASRGL1/GLS/NAT8L/ASS1/GPT/GLUD2/CPS1/FOLH1/GAD1
hsa04658	hsa04658	Th1 and Th2 cell differentiation	82	-0.491163628	-1.493639382	0.016556908	0.365902509	0.350042957	2384	tags=32%, list=17%, signal=26%	STAT5A/JAK3/CD3G/CD3E/IKBKB/LCK/DLL1/PPP3CA/DLL3/DLL4/IL2RG/PRKCQ/TBX21/IFNG/HLA-DOB/IL2RB/CD247/ZAP70/IL2RA/RUNX3/JUN/MAML2/JAG2/MAPK11/MAPK12/IL12RB2
hsa04014	hsa04014	Ras signaling pathway	195	-0.413012029	-1.415228832	0.020623941	0.365902509	0.350042957	2401	tags=32%, list=17%, signal=27%	ETS1/RASAL3/GNG5/RGL1/RRAS/BAD/IKBKB/PLA2G5/KSR1/RASSF1/TIAM1/RASSF5/VEGFA/PLA2G2D/EFNA1/GNGT1/ELK1/HRAS/FLT4/SHC2/RASGRF1/EPHA2/FGFR1/PDGFB/GNB2/PIK3R1/RASA3/GNB5/GNG7/MRAS/IGF1/PGF/AKT1/FASLG/EGFR/EFNA5/ZAP70/RASAL1/PDGFRA/RASGRP3/ANGPT2/GNG11/FGF7/FGF2/FGFR2/NGFR/GRIN1/GAB2/RASGRP2/NTF4/GNG8/GNG3/GNG13/MET/TGFA/IGF2/IGF1R/PDGFA/KIT/NGF/PLA2G2A/NTF3/GNG4
hsa04360	hsa04360	Axon guidance	165	-0.420864647	-1.414668511	0.020702527	0.365902509	0.350042957	2664	tags=35%, list=19%, signal=28%	NFATC4/NEO1/EPHA1/SEMA3G/WNT5A/SSH3/RAC1/MYL9/SLIT3/BMP7/RRAS/EFNA1/HRAS/ABLIM3/NCK2/EPHA2/PIK3R1/PPP3CA/EPHB4/CXCR4/LIMK1/BMPR1B/NGEF/TRPC6/EPHB3/UNC5C/CXCL12/CFL2/DPYSL2/FES/EFNA5/PLXNA4/SEMA4C/RND1/SRC/PTCH1/PLXNB3/PLXNA2/FYN/BOC/SEMA3D/EPHA7/EFNB3/EPHA8/WNT5B/ROBO3/GNAI1/MET/UNC5A/SEMA3E/EPHB1/RGMA/DPYSL5/ROBO2/CAMK2B/L1CAM/EPHA3
hsa04917	hsa04917	Prolactin signaling pathway	62	-0.50777031	-1.486042707	0.021046038	0.365902509	0.350042957	340	tags=10%, list=2%, signal=9%	AKT1/SOCS1/SRC/MAPK11/MAPK12/CSN2
hsa04550	hsa04550	Signaling pathways regulating pluripotency of stem cells	114	-0.46305054	-1.473272476	0.021389532	0.365902509	0.350042957	2013	tags=28%, list=14%, signal=24%	HRAS/FGFR1/FZD5/SMAD9/PIK3R1/ID2/BMPR1B/TCF7/IGF1/AKT1/WNT10B/POU5F1/ACVR1C/HOXA1/ID1/ID3/FGF2/FZD7/FGFR2/FZD4/MAPK11/WNT5B/DUSP9/OTX1/IGF1R/WNT10A/MAPK12/SOX2/INHBB/ID4/DLX5/LEFTY2
hsa04371	hsa04371	Apelin signaling pathway	121	-0.449906904	-1.449233602	0.021523677	0.365902509	0.350042957	2486	tags=31%, list=18%, signal=26%	APLNR/EGR1/MEF2A/GNG5/RRAS/ADCY4/CAMK4/GNGT1/KLF2/HRAS/GNB2/PIK3R6/PLCB3/GNB5/NOS3/GNG7/MRAS/PLCB4/MEF2C/ACTA2/AKT1/SPHK1/ADCY3/GNG11/MYLK/PLCB1/APLN/GNG8/GNG3/GNG13/GNAI1/LIPE/SLC8A2/MYL3/MAP1LC3C/PLIN1/AGTR1/GNG4
hsa04350	hsa04350	TGF-beta signaling pathway	98	-0.461605345	-1.438542273	0.02513772	0.406991649	0.389351144	2341	tags=27%, list=17%, signal=22%	BMP7/SMAD7/TFDP1/MYC/NRROS/SKI/SMAD9/BAMBI/ID2/BMPR1B/IFNG/ACVR1C/TFR2/HAMP/ID1/AMH/ID3/IGSF1/TGFBR2/RGMA/GDF5/BMP2/INHBB/GREM2/ID4/LEFTY2
hsa04926	hsa04926	Relaxin signaling pathway	115	-0.442767144	-1.413561707	0.027833238	0.430150035	0.411505761	2156	tags=36%, list=15%, signal=30%	COL4A2/ATF4/COL4A1/GNG5/CREB3L2/ADCY4/VEGFA/GNGT1/HRAS/SHC2/MMP2/EDNRB/COL1A1/GNB2/PIK3R1/PLCB3/GNB5/GNAS/NOS3/GNG7/COL3A1/PLCB4/ACTA2/AKT1/COL1A2/ADCY3/EGFR/JUN/SRC/CREB3L1/GNG11/TGFBR2/MAPK11/PLCB1/GNG8/GNG3/GNG13/GNAI1/MMP9/MAPK12/GNG4
hsa05340	hsa05340	Primary immunodeficiency	31	-0.614634834	-1.60107308	0.029818822	0.440799973	0.421694092	2522	tags=39%, list=18%, signal=32%	RFXAP/JAK3/CD3E/LCK/IL2RG/CD40/ZAP70/CD40LG/TNFRSF13B/CD79A/TNFRSF13C/CD19
hsa04611	hsa04611	Platelet activation	108	-0.446269922	-1.415863014	0.033279208	0.471455441	0.45102084	2130	tags=26%, list=15%, signal=22%	ADCY4/PRKG2/VWF/COL1A1/PIK3R1/PIK3R6/PLCB3/GNAS/NOS3/COL3A1/PLCB4/AKT1/COL1A2/ADCY3/SRC/F2RL3/GUCY1A2/MYLK/FYN/RASGRP2/MAPK11/PLCB1/GNAI1/FGB/MAPK12/GP1BA/FGA/FGG
hsa04060	hsa04060	Cytokine-cytokine receptor interaction	207	-0.390240518	-1.34187739	0.038863976	0.484224365	0.463236312	1763	tags=29%, list=13%, signal=26%	CXCL14/CXCR4/CCR7/CNTFR/IL2RG/BMPR1B/TNFRSF21/CSF3R/CXCL12/IFNG/IFNAR2/TNFSF18/IL2RB/GDF9/CD40/IL1RL2/ACVR1C/TNFSF9/LEPR/FASLG/IL3RA/IL2RA/AMH/GDF10/TNFRSF8/CXCL13/CXCL10/IL6/TNFRSF17/TNFRSF12A/LTB/CD40LG/TNFRSF10D/NGFR/TGFBR2/IL1R2/IFNLR1/IL23A/RELL2/CCL19/CX3CL1/TNFRSF11B/IL11/TNFRSF13B/CXCL2/NGF/IL33/GDF5/TNFRSF13C/BMP2/INHBB/LEP/IL17B/IL20/CCL14/CCL21/IL19/IL12RB2/CXCL5/EPO
hsa05160	hsa05160	Hepatitis C	132	-0.426699652	-1.389792654	0.038880249	0.484224365	0.463236312	2449	tags=22%, list=17%, signal=18%	CLDN15/E2F3/FADD/PPP2R2C/BAD/IKBKB/MYC/YWHAZ/HRAS/CDK6/IRF3/PIK3R1/E2F1/IFNG/IFNAR2/AKT1/FASLG/EGFR/CLDN23/CLDN19/CXCL10/CLDN11/CLDN5/CLDN1/CLDN8/CLDN2/CLDN10/CLDN6/CLDN9
hsa04722	hsa04722	Neurotrophin signaling pathway	115	-0.437022989	-1.395223134	0.039556962	0.484224365	0.463236312	2218	tags=22%, list=16%, signal=18%	BAD/IKBKB/CAMK4/IRAK3/MAPK7/HRAS/SHC2/IRAK1/PIK3R1/SH2B2/SH2B1/AKT1/RPS6KA1/FASLG/IRS1/JUN/NGFR/MAPK11/NTF4/NTRK3/MAPK12/NGF/ARHGDIG/NTF3/CAMK2B
hsa05415	hsa05415	Diabetic cardiomyopathy	166	-0.413620476	-1.389415285	0.039877301	0.484224365	0.463236312	1950	tags=19%, list=14%, signal=16%	COX7A1/MMP2/COL1A1/PIK3R1/PLCB3/NOS3/VDAC3/COL3A1/PLCB4/ATP2A1/AKT1/PDK3/COX6B2/COL1A2/COX7B2/IRS1/SLC2A4/PDK4/TGFBR2/PLN/MAPK11/PLCB1/ACE/NDUFA4L2/CD36/MMP9/MAPK12/CMA1/AGTR1/TNNI3/CAMK2B
hsa04613	hsa04613	Neutrophil extracellular trap formation	99	-0.450888634	-1.405905544	0.042857143	0.488205128	0.467044534	1963	tags=21%, list=14%, signal=18%	HDAC10/VWF/PIK3R1/PLCB3/VDAC3/PLCB4/AKT1/CLCN4/AZU1/SRC/SELP/CTSG/FCGR3B/MAPK11/PLCB1/FGB/MAPK12/GP1BA/FGA/CAMP/FGG
hsa04530	hsa04530	Tight junction	148	-0.415762633	-1.378926016	0.043076923	0.488205128	0.467044534	3168	tags=33%, list=23%, signal=26%	ACTN1/BVES/PRKCE/PRKACA/MYH9/CD1A/VASP/SCRIB/MARVELD3/ACTB/TJAP1/WHAMM/RAC1/TUBAL3/MYL9/ARPC1A/CLDN15/ARPC5L/CD1C/PPP2R2C/TUBA1A/TIAM1/ARPC1B/MSN/YBX3/AMOTL2/MYH14/CD1D/ARHGEF18/ACTR3B/CTTN/CLDN23/CLDN19/MYH11/JUN/SRC/RAP2C/TUBA4A/JAM2/CD1B/CLDN11/CLDN5/CLDN1/CLDN8/TUBA3D/CLDN2/CLDN10/CLDN6/CLDN9
hsa04146	hsa04146	Peroxisome	77	0.433550122	1.40164483	0.048485889	0.531780717	0.508731398	3364	tags=35%, list=24%, signal=27%	PEX5L/FAR2/SOD2/HAO2/SLC27A2/AGPS/ECI2/PEX7/ACSL3/PEX19/NUDT13/MPV17L/CRAT/NUDT12/AMACR/PXMP2/MVK/ABCD3/HSD17B4/ACOX3/XDH/PEX11G/PMVK/PHYH/MLYCD/PEX5/PEX3
